# Supplementary material for: Cell-type-specific functionality encoded within the intrinsically disordered regions of OCT4
Source: Nat Commun. 2025 Sep 30;16:8647. doi: 10.1038/s41467-025-63806-3 (PMC12485055; doi:10.1038/s41467-025-63806-3)
Supplement: Supplementary file 4 — Supplementary Data 1-6 [file 41467_2025_63806_MOESM4_ESM.xlsx]

## Sheet: Supplementary Data1
Deletion Mutant	Sequence	Size in bp	Size in KDa	Comment
Del1	ATGTCGGATTTCGCCTTCTCGCCCCCTCCAGGTGGTGGAGGTGATGGGCCAGGGGGGCCGGAGCCGGGCTGGGTTGATCCTCGGACCTGGCTAAGCTTCCAAGGCCCTCCTGGAGGGCCAGGAATCGGGCCGGGGGTTGGGCCAGGCTCTGAGGTGTGGGGGATTCCCCCATGCCCCCCGCCGTATGAGTTCTGTGGGGGGATGGCGTACTGTGGGCCCCAGGTTGGAGTGGGGCTAGTGCCCCAAGGCGGCTTGGAGACCTCTCAGCCTGAGGGCGAAGCAGGAGTCGGGGTGGAGAGCAACTCCGATGGGGCCTCCCCGGAGCCCTGCACCGTCACCCCTGGTGCCGTGAAGCTGGAGAAGGAGAAGCTGGAGCAAAACCCGGAGGAGTCCCAGGAC…	1068	39	Deletion: Amino acid 2 - 6
Del2	ATGGCGGGACACGCCTTCTCGCCCCCTCCAGGTGGTGGAGGTGATGGGCCAGGGGGGCCGGAGCCGGGCTGGGTTGATCCTCGGACCTGGCTAAGCTTCCAAGGCCCTCCTGGAGGGCCAGGAATCGGGCCGGGGGTTGGGCCAGGCTCTGAGGTGTGGGGGATTCCCCCATGCCCCCCGCCGTATGAGTTCTGTGGGGGGATGGCGTACTGTGGGCCCCAGGTTGGAGTGGGGCTAGTGCCCCAAGGCGGCTTGGAGACCTCTCAGCCTGAGGGCGAAGCAGGAGTCGGGGTGGAGAGCAACTCCGATGGGGCCTCCCCGGAGCCCTGCACCGTCACCCCTGGTGCCGTGAAGCTGGAGAAGGAGAAGCTGGAGCAAAACCCGGAGGAGTCCCAGGAC…	1068	39	Deletion: Amino acid 5 - 9
Del3	ATGGCGGGACACCTGGCTTCGCCCCCTCCAGGTGGTGGAGGTGATGGGCCAGGGGGGCCGGAGCCGGGCTGGGTTGATCCTCGGACCTGGCTAAGCTTCCAAGGCCCTCCTGGAGGGCCAGGAATCGGGCCGGGGGTTGGGCCAGGCTCTGAGGTGTGGGGGATTCCCCCATGCCCCCCGCCGTATGAGTTCTGTGGGGGGATGGCGTACTGTGGGCCCCAGGTTGGAGTGGGGCTAGTGCCCCAAGGCGGCTTGGAGACCTCTCAGCCTGAGGGCGAAGCAGGAGTCGGGGTGGAGAGCAACTCCGATGGGGCCTCCCCGGAGCCCTGCACCGTCACCCCTGGTGCCGTGAAGCTGGAGAAGGAGAAGCTGGAGCAAAACCCGGAGGAGTCCCAGGAC…	1068	39	Deletion: Amino acid 8 - 12
Del4	ATGGCGGGACACCTGGCTTCGGATTTCGCCGGTGGTGGAGGTGATGGGCCAGGGGGGCCGGAGCCGGGCTGGGTTGATCCTCGGACCTGGCTAAGCTTCCAAGGCCCTCCTGGAGGGCCAGGAATCGGGCCGGGGGTTGGGCCAGGCTCTGAGGTGTGGGGGATTCCCCCATGCCCCCCGCCGTATGAGTTCTGTGGGGGGATGGCGTACTGTGGGCCCCAGGTTGGAGTGGGGCTAGTGCCCCAAGGCGGCTTGGAGACCTCTCAGCCTGAGGGCGAAGCAGGAGTCGGGGTGGAGAGCAACTCCGATGGGGCCTCCCCGGAGCCCTGCACCGTCACCCCTGGTGCCGTGAAGCTGGAGAAGGAGAAGCTGGAGCAAAACCCGGAGGAGTCCCAGGAC…	1068	39	Deletion: Amino acid 11 - 15
Del5	ATGGCGGGACACCTGGCTTCGGATTTCGCCTTCTCGCCCGGTGATGGGCCAGGGGGGCCGGAGCCGGGCTGGGTTGATCCTCGGACCTGGCTAAGCTTCCAAGGCCCTCCTGGAGGGCCAGGAATCGGGCCGGGGGTTGGGCCAGGCTCTGAGGTGTGGGGGATTCCCCCATGCCCCCCGCCGTATGAGTTCTGTGGGGGGATGGCGTACTGTGGGCCCCAGGTTGGAGTGGGGCTAGTGCCCCAAGGCGGCTTGGAGACCTCTCAGCCTGAGGGCGAAGCAGGAGTCGGGGTGGAGAGCAACTCCGATGGGGCCTCCCCGGAGCCCTGCACCGTCACCCCTGGTGCCGTGAAGCTGGAGAAGGAGAAGCTGGAGCAAAACCCGGAGGAGTCCCAGGAC…	1068	39	Deletion: Amino acid 14 - 18
Del6	ATGGCGGGACACCTGGCTTCGGATTTCGCCTTCTCGCCCCCTCCAGGTCCAGGGGGGCCGGAGCCGGGCTGGGTTGATCCTCGGACCTGGCTAAGCTTCCAAGGCCCTCCTGGAGGGCCAGGAATCGGGCCGGGGGTTGGGCCAGGCTCTGAGGTGTGGGGGATTCCCCCATGCCCCCCGCCGTATGAGTTCTGTGGGGGGATGGCGTACTGTGGGCCCCAGGTTGGAGTGGGGCTAGTGCCCCAAGGCGGCTTGGAGACCTCTCAGCCTGAGGGCGAAGCAGGAGTCGGGGTGGAGAGCAACTCCGATGGGGCCTCCCCGGAGCCCTGCACCGTCACCCCTGGTGCCGTGAAGCTGGAGAAGGAGAAGCTGGAGCAAAACCCGGAGGAGTCCCAGGAC…	1068	39	Deletion: Amino acid 17 - 21
Del7	ATGGCGGGACACCTGGCTTCGGATTTCGCCTTCTCGCCCCCTCCAGGTGGTGGAGGTCCGGAGCCGGGCTGGGTTGATCCTCGGACCTGGCTAAGCTTCCAAGGCCCTCCTGGAGGGCCAGGAATCGGGCCGGGGGTTGGGCCAGGCTCTGAGGTGTGGGGGATTCCCCCATGCCCCCCGCCGTATGAGTTCTGTGGGGGGATGGCGTACTGTGGGCCCCAGGTTGGAGTGGGGCTAGTGCCCCAAGGCGGCTTGGAGACCTCTCAGCCTGAGGGCGAAGCAGGAGTCGGGGTGGAGAGCAACTCCGATGGGGCCTCCCCGGAGCCCTGCACCGTCACCCCTGGTGCCGTGAAGCTGGAGAAGGAGAAGCTGGAGCAAAACCCGGAGGAGTCCCAGGAC…	1068	39	Deletion: Amino acid 20 - 24
Del8	ATGGCGGGACACCTGGCTTCGGATTTCGCCTTCTCGCCCCCTCCAGGTGGTGGAGGTGATGGGCCAGGCTGGGTTGATCCTCGGACCTGGCTAAGCTTCCAAGGCCCTCCTGGAGGGCCAGGAATCGGGCCGGGGGTTGGGCCAGGCTCTGAGGTGTGGGGGATTCCCCCATGCCCCCCGCCGTATGAGTTCTGTGGGGGGATGGCGTACTGTGGGCCCCAGGTTGGAGTGGGGCTAGTGCCCCAAGGCGGCTTGGAGACCTCTCAGCCTGAGGGCGAAGCAGGAGTCGGGGTGGAGAGCAACTCCGATGGGGCCTCCCCGGAGCCCTGCACCGTCACCCCTGGTGCCGTGAAGCTGGAGAAGGAGAAGCTGGAGCAAAACCCGGAGGAGTCCCAGGAC…	1068	39	Deletion: Amino acid 23 - 27
Del9	ATGGCGGGACACCTGGCTTCGGATTTCGCCTTCTCGCCCCCTCCAGGTGGTGGAGGTGATGGGCCAGGGGGGCCGGATCCTCGGACCTGGCTAAGCTTCCAAGGCCCTCCTGGAGGGCCAGGAATCGGGCCGGGGGTTGGGCCAGGCTCTGAGGTGTGGGGGATTCCCCCATGCCCCCCGCCGTATGAGTTCTGTGGGGGGATGGCGTACTGTGGGCCCCAGGTTGGAGTGGGGCTAGTGCCCCAAGGCGGCTTGGAGACCTCTCAGCCTGAGGGCGAAGCAGGAGTCGGGGTGGAGAGCAACTCCGATGGGGCCTCCCCGGAGCCCTGCACCGTCACCCCTGGTGCCGTGAAGCTGGAGAAGGAGAAGCTGGAGCAAAACCCGGAGGAGTCCCAGGAC…	1068	39	Deletion: Amino acid 26 - 30
Del10	ATGGCGGGACACCTGGCTTCGGATTTCGCCTTCTCGCCCCCTCCAGGTGGTGGAGGTGATGGGCCAGGGGGGCCGGAGCCGGGCACCTGGCTAAGCTTCCAAGGCCCTCCTGGAGGGCCAGGAATCGGGCCGGGGGTTGGGCCAGGCTCTGAGGTGTGGGGGATTCCCCCATGCCCCCCGCCGTATGAGTTCTGTGGGGGGATGGCGTACTGTGGGCCCCAGGTTGGAGTGGGGCTAGTGCCCCAAGGCGGCTTGGAGACCTCTCAGCCTGAGGGCGAAGCAGGAGTCGGGGTGGAGAGCAACTCCGATGGGGCCTCCCCGGAGCCCTGCACCGTCACCCCTGGTGCCGTGAAGCTGGAGAAGGAGAAGCTGGAGCAAAACCCGGAGGAGTCCCAGGAC…	1068	39	Deletion: Amino acid 29 - 33
Del11	ATGGCGGGACACCTGGCTTCGGATTTCGCCTTCTCGCCCCCTCCAGGTGGTGGAGGTGATGGGCCAGGGGGGCCGGAGCCGGGCTGGGTTGATAGCTTCCAAGGCCCTCCTGGAGGGCCAGGAATCGGGCCGGGGGTTGGGCCAGGCTCTGAGGTGTGGGGGATTCCCCCATGCCCCCCGCCGTATGAGTTCTGTGGGGGGATGGCGTACTGTGGGCCCCAGGTTGGAGTGGGGCTAGTGCCCCAAGGCGGCTTGGAGACCTCTCAGCCTGAGGGCGAAGCAGGAGTCGGGGTGGAGAGCAACTCCGATGGGGCCTCCCCGGAGCCCTGCACCGTCACCCCTGGTGCCGTGAAGCTGGAGAAGGAGAAGCTGGAGCAAAACCCGGAGGAGTCCCAGGAC…	1068	39	Deletion: Amino acid 32 - 36
Del12	ATGGCGGGACACCTGGCTTCGGATTTCGCCTTCTCGCCCCCTCCAGGTGGTGGAGGTGATGGGCCAGGGGGGCCGGAGCCGGGCTGGGTTGATCCTCGGACCGGCCCTCCTGGAGGGCCAGGAATCGGGCCGGGGGTTGGGCCAGGCTCTGAGGTGTGGGGGATTCCCCCATGCCCCCCGCCGTATGAGTTCTGTGGGGGGATGGCGTACTGTGGGCCCCAGGTTGGAGTGGGGCTAGTGCCCCAAGGCGGCTTGGAGACCTCTCAGCCTGAGGGCGAAGCAGGAGTCGGGGTGGAGAGCAACTCCGATGGGGCCTCCCCGGAGCCCTGCACCGTCACCCCTGGTGCCGTGAAGCTGGAGAAGGAGAAGCTGGAGCAAAACCCGGAGGAGTCCCAGGAC…	1068	39	Deletion: Amino acid 35 - 39
Del13	ATGGCGGGACACCTGGCTTCGGATTTCGCCTTCTCGCCCCCTCCAGGTGGTGGAGGTGATGGGCCAGGGGGGCCGGAGCCGGGCTGGGTTGATCCTCGGACCTGGCTAAGCGGAGGGCCAGGAATCGGGCCGGGGGTTGGGCCAGGCTCTGAGGTGTGGGGGATTCCCCCATGCCCCCCGCCGTATGAGTTCTGTGGGGGGATGGCGTACTGTGGGCCCCAGGTTGGAGTGGGGCTAGTGCCCCAAGGCGGCTTGGAGACCTCTCAGCCTGAGGGCGAAGCAGGAGTCGGGGTGGAGAGCAACTCCGATGGGGCCTCCCCGGAGCCCTGCACCGTCACCCCTGGTGCCGTGAAGCTGGAGAAGGAGAAGCTGGAGCAAAACCCGGAGGAGTCCCAGGAC…	1068	39	Deletion: Amino acid 38 - 42
Del14	ATGGCGGGACACCTGGCTTCGGATTTCGCCTTCTCGCCCCCTCCAGGTGGTGGAGGTGATGGGCCAGGGGGGCCGGAGCCGGGCTGGGTTGATCCTCGGACCTGGCTAAGCTTCCAAGGCGGAATCGGGCCGGGGGTTGGGCCAGGCTCTGAGGTGTGGGGGATTCCCCCATGCCCCCCGCCGTATGAGTTCTGTGGGGGGATGGCGTACTGTGGGCCCCAGGTTGGAGTGGGGCTAGTGCCCCAAGGCGGCTTGGAGACCTCTCAGCCTGAGGGCGAAGCAGGAGTCGGGGTGGAGAGCAACTCCGATGGGGCCTCCCCGGAGCCCTGCACCGTCACCCCTGGTGCCGTGAAGCTGGAGAAGGAGAAGCTGGAGCAAAACCCGGAGGAGTCCCAGGAC…	1068	39	Deletion: Amino acid 41 - 45
Del15	ATGGCGGGACACCTGGCTTCGGATTTCGCCTTCTCGCCCCCTCCAGGTGGTGGAGGTGATGGGCCAGGGGGGCCGGAGCCGGGCTGGGTTGATCCTCGGACCTGGCTAAGCTTCCAAGGCGGAATCGGGCCGGGGGTTGGGCCAGGCTCTGAGGTGTGGGGGATTCCCCCATGCCCCCCGCCGTATGAGTTCTGTGGGGGGATGGCGTACTGTGGGCCCCAGGTTGGAGTGGGGCTAGTGCCCCAAGGCGGCTTGGAGACCTCTCAGCCTGAGGGCGAAGCAGGAGTCGGGGTGGAGAGCAACTCCGATGGGGCCTCCCCGGAGCCCTGCACCGTCACCCCTGGTGCCGTGAAGCTGGAGAAGGAGAAGCTGGAGCAAAACCCGGAGGAGTCCCAGGAC…	1068	39	Deletion: Amino acid 44 - 48
Del16	ATGGCGGGACACCTGGCTTCGGATTTCGCCTTCTCGCCCCCTCCAGGTGGTGGAGGTGATGGGCCAGGGGGGCCGGAGCCGGGCTGGGTTGATCCTCGGACCTGGCTAAGCTTCCAAGGCCCTCCTGGAGGGCCAGGAGGGCCAGGCTCTGAGGTGTGGGGGATTCCCCCATGCCCCCCGCCGTATGAGTTCTGTGGGGGGATGGCGTACTGTGGGCCCCAGGTTGGAGTGGGGCTAGTGCCCCAAGGCGGCTTGGAGACCTCTCAGCCTGAGGGCGAAGCAGGAGTCGGGGTGGAGAGCAACTCCGATGGGGCCTCCCCGGAGCCCTGCACCGTCACCCCTGGTGCCGTGAAGCTGGAGAAGGAGAAGCTGGAGCAAAACCCGGAGGAGTCCCAGGAC…	1068	39	Deletion: Amino acid 47 - 51
Del17	ATGGCGGGACACCTGGCTTCGGATTTCGCCTTCTCGCCCCCTCCAGGTGGTGGAGGTGATGGGCCAGGGGGGCCGGAGCCGGGCTGGGTTGATCCTCGGACCTGGCTAAGCTTCCAAGGCCCTCCTGGAGGGCCAGGAATCGGGCCGTCTGAGGTGTGGGGGATTCCCCCATGCCCCCCGCCGTATGAGTTCTGTGGGGGGATGGCGTACTGTGGGCCCCAGGTTGGAGTGGGGCTAGTGCCCCAAGGCGGCTTGGAGACCTCTCAGCCTGAGGGCGAAGCAGGAGTCGGGGTGGAGAGCAACTCCGATGGGGCCTCCCCGGAGCCCTGCACCGTCACCCCTGGTGCCGTGAAGCTGGAGAAGGAGAAGCTGGAGCAAAACCCGGAGGAGTCCCAGGAC…	1068	39	Deletion: Amino acid 50 - 54
Del18	ATGGCGGGACACCTGGCTTCGGATTTCGCCTTCTCGCCCCCTCCAGGTGGTGGAGGTGATGGGCCAGGGGGGCCGGAGCCGGGCTGGGTTGATCCTCGGACCTGGCTAAGCTTCCAAGGCCCTCCTGGAGGGCCAGGAATCGGGCCGGGGGTTGGGTGGGGGATTCCCCCATGCCCCCCGCCGTATGAGTTCTGTGGGGGGATGGCGTACTGTGGGCCCCAGGTTGGAGTGGGGCTAGTGCCCCAAGGCGGCTTGGAGACCTCTCAGCCTGAGGGCGAAGCAGGAGTCGGGGTGGAGAGCAACTCCGATGGGGCCTCCCCGGAGCCCTGCACCGTCACCCCTGGTGCCGTGAAGCTGGAGAAGGAGAAGCTGGAGCAAAACCCGGAGGAGTCCCAGGAC…	1068	39	Deletion: Amino acid 53 - 57
Del19	ATGGCGGGACACCTGGCTTCGGATTTCGCCTTCTCGCCCCCTCCAGGTGGTGGAGGTGATGGGCCAGGGGGGCCGGAGCCGGGCTGGGTTGATCCTCGGACCTGGCTAAGCTTCCAAGGCCCTCCTGGAGGGCCAGGAATCGGGCCGGGGGTTGGGCCAGGCTCTCCCCCATGCCCCCCGCCGTATGAGTTCTGTGGGGGGATGGCGTACTGTGGGCCCCAGGTTGGAGTGGGGCTAGTGCCCCAAGGCGGCTTGGAGACCTCTCAGCCTGAGGGCGAAGCAGGAGTCGGGGTGGAGAGCAACTCCGATGGGGCCTCCCCGGAGCCCTGCACCGTCACCCCTGGTGCCGTGAAGCTGGAGAAGGAGAAGCTGGAGCAAAACCCGGAGGAGTCCCAGGAC…	1068	39	Deletion: Amino acid 56 - 60
Del20	ATGGCGGGACACCTGGCTTCGGATTTCGCCTTCTCGCCCCCTCCAGGTGGTGGAGGTGATGGGCCAGGGGGGCCGGAGCCGGGCTGGGTTGATCCTCGGACCTGGCTAAGCTTCCAAGGCCCTCCTGGAGGGCCAGGAATCGGGCCGGGGGTTGGGCCAGGCTCTGAGGTGTGGCCCCCGCCGTATGAGTTCTGTGGGGGGATGGCGTACTGTGGGCCCCAGGTTGGAGTGGGGCTAGTGCCCCAAGGCGGCTTGGAGACCTCTCAGCCTGAGGGCGAAGCAGGAGTCGGGGTGGAGAGCAACTCCGATGGGGCCTCCCCGGAGCCCTGCACCGTCACCCCTGGTGCCGTGAAGCTGGAGAAGGAGAAGCTGGAGCAAAACCCGGAGGAGTCCCAGGAC…	1068	39	Deletion: Amino acid 59 - 63
Del21	ATGGCGGGACACCTGGCTTCGGATTTCGCCTTCTCGCCCCCTCCAGGTGGTGGAGGTGATGGGCCAGGGGGGCCGGAGCCGGGCTGGGTTGATCCTCGGACCTGGCTAAGCTTCCAAGGCCCTCCTGGAGGGCCAGGAATCGGGCCGGGGGTTGGGCCAGGCTCTGAGGTGTGGGGGATTCCCTATGAGTTCTGTGGGGGGATGGCGTACTGTGGGCCCCAGGTTGGAGTGGGGCTAGTGCCCCAAGGCGGCTTGGAGACCTCTCAGCCTGAGGGCGAAGCAGGAGTCGGGGTGGAGAGCAACTCCGATGGGGCCTCCCCGGAGCCCTGCACCGTCACCCCTGGTGCCGTGAAGCTGGAGAAGGAGAAGCTGGAGCAAAACCCGGAGGAGTCCCAGGAC…	1068	39	Deletion: Amino acid 62 - 66
Del22	ATGGCGGGACACCTGGCTTCGGATTTCGCCTTCTCGCCCCCTCCAGGTGGTGGAGGTGATGGGCCAGGGGGGCCGGAGCCGGGCTGGGTTGATCCTCGGACCTGGCTAAGCTTCCAAGGCCCTCCTGGAGGGCCAGGAATCGGGCCGGGGGTTGGGCCAGGCTCTGAGGTGTGGGGGATTCCCCCATGCCCCTGTGGGGGGATGGCGTACTGTGGGCCCCAGGTTGGAGTGGGGCTAGTGCCCCAAGGCGGCTTGGAGACCTCTCAGCCTGAGGGCGAAGCAGGAGTCGGGGTGGAGAGCAACTCCGATGGGGCCTCCCCGGAGCCCTGCACCGTCACCCCTGGTGCCGTGAAGCTGGAGAAGGAGAAGCTGGAGCAAAACCCGGAGGAGTCCCAGGAC…	1068	39	Deletion: Amino acid 65 - 69
Del23	ATGGCGGGACACCTGGCTTCGGATTTCGCCTTCTCGCCCCCTCCAGGTGGTGGAGGTGATGGGCCAGGGGGGCCGGAGCCGGGCTGGGTTGATCCTCGGACCTGGCTAAGCTTCCAAGGCCCTCCTGGAGGGCCAGGAATCGGGCCGGGGGTTGGGCCAGGCTCTGAGGTGTGGGGGATTCCCCCATGCCCCCCGCCGTATATGGCGTACTGTGGGCCCCAGGTTGGAGTGGGGCTAGTGCCCCAAGGCGGCTTGGAGACCTCTCAGCCTGAGGGCGAAGCAGGAGTCGGGGTGGAGAGCAACTCCGATGGGGCCTCCCCGGAGCCCTGCACCGTCACCCCTGGTGCCGTGAAGCTGGAGAAGGAGAAGCTGGAGCAAAACCCGGAGGAGTCCCAGGAC…	1068	39	Deletion: Amino acid 68 - 72
Del24	ATGGCGGGACACCTGGCTTCGGATTTCGCCTTCTCGCCCCCTCCAGGTGGTGGAGGTGATGGGCCAGGGGGGCCGGAGCCGGGCTGGGTTGATCCTCGGACCTGGCTAAGCTTCCAAGGCCCTCCTGGAGGGCCAGGAATCGGGCCGGGGGTTGGGCCAGGCTCTGAGGTGTGGGGGATTCCCCCATGCCCCCCGCCGTATGAGTTCTGTTGTGGGCCCCAGGTTGGAGTGGGGCTAGTGCCCCAAGGCGGCTTGGAGACCTCTCAGCCTGAGGGCGAAGCAGGAGTCGGGGTGGAGAGCAACTCCGATGGGGCCTCCCCGGAGCCCTGCACCGTCACCCCTGGTGCCGTGAAGCTGGAGAAGGAGAAGCTGGAGCAAAACCCGGAGGAGTCCCAGGAC…	1068	39	Deletion: Amino acid 71 - 75
Del25	ATGGCGGGACACCTGGCTTCGGATTTCGCCTTCTCGCCCCCTCCAGGTGGTGGAGGTGATGGGCCAGGGGGGCCGGAGCCGGGCTGGGTTGATCCTCGGACCTGGCTAAGCTTCCAAGGCCCTCCTGGAGGGCCAGGAATCGGGCCGGGGGTTGGGCCAGGCTCTGAGGTGTGGGGGATTCCCCCATGCCCCCCGCCGTATGAGTTCTGTGGGGGGATGCAGGTTGGAGTGGGGCTAGTGCCCCAAGGCGGCTTGGAGACCTCTCAGCCTGAGGGCGAAGCAGGAGTCGGGGTGGAGAGCAACTCCGATGGGGCCTCCCCGGAGCCCTGCACCGTCACCCCTGGTGCCGTGAAGCTGGAGAAGGAGAAGCTGGAGCAAAACCCGGAGGAGTCCCAGGAC…	1068	39	Deletion: Amino acid 74 - 78
Del26	ATGGCGGGACACCTGGCTTCGGATTTCGCCTTCTCGCCCCCTCCAGGTGGTGGAGGTGATGGGCCAGGGGGGCCGGAGCCGGGCTGGGTTGATCCTCGGACCTGGCTAAGCTTCCAAGGCCCTCCTGGAGGGCCAGGAATCGGGCCGGGGGTTGGGCCAGGCTCTGAGGTGTGGGGGATTCCCCCATGCCCCCCGCCGTATGAGTTCTGTGGGGGGATGGCGTACTGTGTGGGGCTAGTGCCCCAAGGCGGCTTGGAGACCTCTCAGCCTGAGGGCGAAGCAGGAGTCGGGGTGGAGAGCAACTCCGATGGGGCCTCCCCGGAGCCCTGCACCGTCACCCCTGGTGCCGTGAAGCTGGAGAAGGAGAAGCTGGAGCAAAACCCGGAGGAGTCCCAGGAC…	1068	39	Deletion: Amino acid 77 - 81
Del27	ATGGCGGGACACCTGGCTTCGGATTTCGCCTTCTCGCCCCCTCCAGGTGGTGGAGGTGATGGGCCAGGGGGGCCGGAGCCGGGCTGGGTTGATCCTCGGACCTGGCTAAGCTTCCAAGGCCCTCCTGGAGGGCCAGGAATCGGGCCGGGGGTTGGGCCAGGCTCTGAGGTGTGGGGGATTCCCCCATGCCCCCCGCCGTATGAGTTCTGTGGGGGGATGGCGTACTGTGGGCCCCAGGTGCCCCAAGGCGGCTTGGAGACCTCTCAGCCTGAGGGCGAAGCAGGAGTCGGGGTGGAGAGCAACTCCGATGGGGCCTCCCCGGAGCCCTGCACCGTCACCCCTGGTGCCGTGAAGCTGGAGAAGGAGAAGCTGGAGCAAAACCCGGAGGAGTCCCAGGAC…	1068	39	Deletion: Amino acid 80 - 84
Del28	ATGGCGGGACACCTGGCTTCGGATTTCGCCTTCTCGCCCCCTCCAGGTGGTGGAGGTGATGGGCCAGGGGGGCCGGAGCCGGGCTGGGTTGATCCTCGGACCTGGCTAAGCTTCCAAGGCCCTCCTGGAGGGCCAGGAATCGGGCCGGGGGTTGGGCCAGGCTCTGAGGTGTGGGGGATTCCCCCATGCCCCCCGCCGTATGAGTTCTGTGGGGGGATGGCGTACTGTGGGCCCCAGGTTGGAGTGGGCGGCTTGGAGACCTCTCAGCCTGAGGGCGAAGCAGGAGTCGGGGTGGAGAGCAACTCCGATGGGGCCTCCCCGGAGCCCTGCACCGTCACCCCTGGTGCCGTGAAGCTGGAGAAGGAGAAGCTGGAGCAAAACCCGGAGGAGTCCCAGGAC…	1068	39	Deletion: Amino acid 83 - 87
Del29	ATGGCGGGACACCTGGCTTCGGATTTCGCCTTCTCGCCCCCTCCAGGTGGTGGAGGTGATGGGCCAGGGGGGCCGGAGCCGGGCTGGGTTGATCCTCGGACCTGGCTAAGCTTCCAAGGCCCTCCTGGAGGGCCAGGAATCGGGCCGGGGGTTGGGCCAGGCTCTGAGGTGTGGGGGATTCCCCCATGCCCCCCGCCGTATGAGTTCTGTGGGGGGATGGCGTACTGTGGGCCCCAGGTTGGAGTGGGGCTAGTGGAGACCTCTCAGCCTGAGGGCGAAGCAGGAGTCGGGGTGGAGAGCAACTCCGATGGGGCCTCCCCGGAGCCCTGCACCGTCACCCCTGGTGCCGTGAAGCTGGAGAAGGAGAAGCTGGAGCAAAACCCGGAGGAGTCCCAGGAC…	1068	39	Deletion: Amino acid 86 - 90
Del30	ATGGCGGGACACCTGGCTTCGGATTTCGCCTTCTCGCCCCCTCCAGGTGGTGGAGGTGATGGGCCAGGGGGGCCGGAGCCGGGCTGGGTTGATCCTCGGACCTGGCTAAGCTTCCAAGGCCCTCCTGGAGGGCCAGGAATCGGGCCGGGGGTTGGGCCAGGCTCTGAGGTGTGGGGGATTCCCCCATGCCCCCCGCCGTATGAGTTCTGTGGGGGGATGGCGTACTGTGGGCCCCAGGTTGGAGTGGGGCTAGTGCCCCAAGGCCAGCCTGAGGGCGAAGCAGGAGTCGGGGTGGAGAGCAACTCCGATGGGGCCTCCCCGGAGCCCTGCACCGTCACCCCTGGTGCCGTGAAGCTGGAGAAGGAGAAGCTGGAGCAAAACCCGGAGGAGTCCCAGGAC…	1068	39	Deletion: Amino acid 89 - 93
Del31	ATGGCGGGACACCTGGCTTCGGATTTCGCCTTCTCGCCCCCTCCAGGTGGTGGAGGTGATGGGCCAGGGGGGCCGGAGCCGGGCTGGGTTGATCCTCGGACCTGGCTAAGCTTCCAAGGCCCTCCTGGAGGGCCAGGAATCGGGCCGGGGGTTGGGCCAGGCTCTGAGGTGTGGGGGATTCCCCCATGCCCCCCGCCGTATGAGTTCTGTGGGGGGATGGCGTACTGTGGGCCCCAGGTTGGAGTGGGGCTAGTGCCCCAAGGCGGCTTGGAGGGCGAAGCAGGAGTCGGGGTGGAGAGCAACTCCGATGGGGCCTCCCCGGAGCCCTGCACCGTCACCCCTGGTGCCGTGAAGCTGGAGAAGGAGAAGCTGGAGCAAAACCCGGAGGAGTCCCAGGAC…	1068	39	Deletion: Amino acid 92 - 96
Del32	ATGGCGGGACACCTGGCTTCGGATTTCGCCTTCTCGCCCCCTCCAGGTGGTGGAGGTGATGGGCCAGGGGGGCCGGAGCCGGGCTGGGTTGATCCTCGGACCTGGCTAAGCTTCCAAGGCCCTCCTGGAGGGCCAGGAATCGGGCCGGGGGTTGGGCCAGGCTCTGAGGTGTGGGGGATTCCCCCATGCCCCCCGCCGTATGAGTTCTGTGGGGGGATGGCGTACTGTGGGCCCCAGGTTGGAGTGGGGCTAGTGCCCCAAGGCGGCTTGGAGACCTCTCAGGGAGTCGGGGTGGAGAGCAACTCCGATGGGGCCTCCCCGGAGCCCTGCACCGTCACCCCTGGTGCCGTGAAGCTGGAGAAGGAGAAGCTGGAGCAAAACCCGGAGGAGTCCCAGGAC…	1068	39	Deletion: Amino acid 95 - 99
Del33	ATGGCGGGACACCTGGCTTCGGATTTCGCCTTCTCGCCCCCTCCAGGTGGTGGAGGTGATGGGCCAGGGGGGCCGGAGCCGGGCTGGGTTGATCCTCGGACCTGGCTAAGCTTCCAAGGCCCTCCTGGAGGGCCAGGAATCGGGCCGGGGGTTGGGCCAGGCTCTGAGGTGTGGGGGATTCCCCCATGCCCCCCGCCGTATGAGTTCTGTGGGGGGATGGCGTACTGTGGGCCCCAGGTTGGAGTGGGGCTAGTGCCCCAAGGCGGCTTGGAGACCTCTCAGCCTGAGGGCGTGGAGAGCAACTCCGATGGGGCCTCCCCGGAGCCCTGCACCGTCACCCCTGGTGCCGTGAAGCTGGAGAAGGAGAAGCTGGAGCAAAACCCGGAGGAGTCCCAGGAC…	1068	39	Deletion: Amino acid 98 - 102
Del34	ATGGCGGGACACCTGGCTTCGGATTTCGCCTTCTCGCCCCCTCCAGGTGGTGGAGGTGATGGGCCAGGGGGGCCGGAGCCGGGCTGGGTTGATCCTCGGACCTGGCTAAGCTTCCAAGGCCCTCCTGGAGGGCCAGGAATCGGGCCGGGGGTTGGGCCAGGCTCTGAGGTGTGGGGGATTCCCCCATGCCCCCCGCCGTATGAGTTCTGTGGGGGGATGGCGTACTGTGGGCCCCAGGTTGGAGTGGGGCTAGTGCCCCAAGGCGGCTTGGAGACCTCTCAGCCTGAGGGCGAAGCAGGAAACTCCGATGGGGCCTCCCCGGAGCCCTGCACCGTCACCCCTGGTGCCGTGAAGCTGGAGAAGGAGAAGCTGGAGCAAAACCCGGAGGAGTCCCAGGAC…	1068	39	Deletion: Amino acid 101 - 105
Del35	ATGGCGGGACACCTGGCTTCGGATTTCGCCTTCTCGCCCCCTCCAGGTGGTGGAGGTGATGGGCCAGGGGGGCCGGAGCCGGGCTGGGTTGATCCTCGGACCTGGCTAAGCTTCCAAGGCCCTCCTGGAGGGCCAGGAATCGGGCCGGGGGTTGGGCCAGGCTCTGAGGTGTGGGGGATTCCCCCATGCCCCCCGCCGTATGAGTTCTGTGGGGGGATGGCGTACTGTGGGCCCCAGGTTGGAGTGGGGCTAGTGCCCCAAGGCGGCTTGGAGACCTCTCAGCCTGAGGGCGAAGCAGGAGTCGGGGTGGGGGCCTCCCCGGAGCCCTGCACCGTCACCCCTGGTGCCGTGAAGCTGGAGAAGGAGAAGCTGGAGCAAAACCCGGAGGAGTCCCAGGAC…	1068	39	Deletion: Amino acid 104 - 108
Del36	ATGGCGGGACACCTGGCTTCGGATTTCGCCTTCTCGCCCCCTCCAGGTGGTGGAGGTGATGGGCCAGGGGGGCCGGAGCCGGGCTGGGTTGATCCTCGGACCTGGCTAAGCTTCCAAGGCCCTCCTGGAGGGCCAGGAATCGGGCCGGGGGTTGGGCCAGGCTCTGAGGTGTGGGGGATTCCCCCATGCCCCCCGCCGTATGAGTTCTGTGGGGGGATGGCGTACTGTGGGCCCCAGGTTGGAGTGGGGCTAGTGCCCCAAGGCGGCTTGGAGACCTCTCAGCCTGAGGGCGAAGCAGGAGTCGGGGTGGAGAGCAACCCGGAGCCCTGCACCGTCACCCCTGGTGCCGTGAAGCTGGAGAAGGAGAAGCTGGAGCAAAACCCGGAGGAGTCCCAGGAC…	1068	39	Deletion: Amino acid 107 - 111
Del37	ATGGCGGGACACCTGGCTTCGGATTTCGCCTTCTCGCCCCCTCCAGGTGGTGGAGGTGATGGGCCAGGGGGGCCGGAGCCGGGCTGGGTTGATCCTCGGACCTGGCTAAGCTTCCAAGGCCCTCCTGGAGGGCCAGGAATCGGGCCGGGGGTTGGGCCAGGCTCTGAGGTGTGGGGGATTCCCCCATGCCCCCCGCCGTATGAGTTCTGTGGGGGGATGGCGTACTGTGGGCCCCAGGTTGGAGTGGGGCTAGTGCCCCAAGGCGGCTTGGAGACCTCTCAGCCTGAGGGCGAAGCAGGAGTCGGGGTGGAGAGCAACTCCGATGGGTGCACCGTCACCCCTGGTGCCGTGAAGCTGGAGAAGGAGAAGCTGGAGCAAAACCCGGAGGAGTCCCAGGAC…	1068	39	Deletion: Amino acid 110 - 114
Del38	ATGGCGGGACACCTGGCTTCGGATTTCGCCTTCTCGCCCCCTCCAGGTGGTGGAGGTGATGGGCCAGGGGGGCCGGAGCCGGGCTGGGTTGATCCTCGGACCTGGCTAAGCTTCCAAGGCCCTCCTGGAGGGCCAGGAATCGGGCCGGGGGTTGGGCCAGGCTCTGAGGTGTGGGGGATTCCCCCATGCCCCCCGCCGTATGAGTTCTGTGGGGGGATGGCGTACTGTGGGCCCCAGGTTGGAGTGGGGCTAGTGCCCCAAGGCGGCTTGGAGACCTCTCAGCCTGAGGGCGAAGCAGGAGTCGGGGTGGAGAGCAACTCCGATGGGGCCTCCCCGACCCCTGGTGCCGTGAAGCTGGAGAAGGAGAAGCTGGAGCAAAACCCGGAGGAGTCCCAGGAC…	1068	39	Deletion: Amino acid 113 - 117
Del39	ATGGCGGGACACCTGGCTTCGGATTTCGCCTTCTCGCCCCCTCCAGGTGGTGGAGGTGATGGGCCAGGGGGGCCGGAGCCGGGCTGGGTTGATCCTCGGACCTGGCTAAGCTTCCAAGGCCCTCCTGGAGGGCCAGGAATCGGGCCGGGGGTTGGGCCAGGCTCTGAGGTGTGGGGGATTCCCCCATGCCCCCCGCCGTATGAGTTCTGTGGGGGGATGGCGTACTGTGGGCCCCAGGTTGGAGTGGGGCTAGTGCCCCAAGGCGGCTTGGAGACCTCTCAGCCTGAGGGCGAAGCAGGAGTCGGGGTGGAGAGCAACTCCGATGGGGCCTCCCCGGAGCCCTGCGCCGTGAAGCTGGAGAAGGAGAAGCTGGAGCAAAACCCGGAGGAGTCCCAGGAC…	1068	39	Deletion: Amino acid 116 - 120
Del40	ATGGCGGGACACCTGGCTTCGGATTTCGCCTTCTCGCCCCCTCCAGGTGGTGGAGGTGATGGGCCAGGGGGGCCGGAGCCGGGCTGGGTTGATCCTCGGACCTGGCTAAGCTTCCAAGGCCCTCCTGGAGGGCCAGGAATCGGGCCGGGGGTTGGGCCAGGCTCTGAGGTGTGGGGGATTCCCCCATGCCCCCCGCCGTATGAGTTCTGTGGGGGGATGGCGTACTGTGGGCCCCAGGTTGGAGTGGGGCTAGTGCCCCAAGGCGGCTTGGAGACCTCTCAGCCTGAGGGCGAAGCAGGAGTCGGGGTGGAGAGCAACTCCGATGGGGCCTCCCCGGAGCCCTGCACCGTCACCCTGGAGAAGGAGAAGCTGGAGCAAAACCCGGAGGAGTCCCAGGAC…	1068	39	Deletion: Amino acid 119 - 123
Del41	ATGGCGGGACACCTGGCTTCGGATTTCGCCTTCTCGCCCCCTCCAGGTGGTGGAGGTGATGGGCCAGGGGGGCCGGAGCCGGGCTGGGTTGATCCTCGGACCTGGCTAAGCTTCCAAGGCCCTCCTGGAGGGCCAGGAATCGGGCCGGGGGTTGGGCCAGGCTCTGAGGTGTGGGGGATTCCCCCATGCCCCCCGCCGTATGAGTTCTGTGGGGGGATGGCGTACTGTGGGCCCCAGGTTGGAGTGGGGCTAGTGCCCCAAGGCGGCTTGGAGACCTCTCAGCCTGAGGGCGAAGCAGGAGTCGGGGTGGAGAGCAACTCCGATGGGGCCTCCCCGGAGCCCTGCACCGTCACCCCTGGTGCCGAGAAGCTGGAGCAAAACCCGGAGGAGTCCCAGGAC…	1068	39	Deletion: Amino acid 122 - 126
Del42	ATGGCGGGACACCTGGCTTCGGATTTCGCCTTCTCGCCCCCTCCAGGTGGTGGAGGTGATGGGCCAGGGGGGCCGGAGCCGGGCTGGGTTGATCCTCGGACCTGGCTAAGCTTCCAAGGCCCTCCTGGAGGGCCAGGAATCGGGCCGGGGGTTGGGCCAGGCTCTGAGGTGTGGGGGATTCCCCCATGCCCCCCGCCGTATGAGTTCTGTGGGGGGATGGCGTACTGTGGGCCCCAGGTTGGAGTGGGGCTAGTGCCCCAAGGCGGCTTGGAGACCTCTCAGCCTGAGGGCGAAGCAGGAGTCGGGGTGGAGAGCAACTCCGATGGGGCCTCCCCGGAGCCCTGCACCGTCACCCCTGGTGCCGTGAAGCTGGAGCAAAACCCGGAGGAGTCCCAGGAC…	1068	39	Deletion: Amino acid 125 - 129
Del43	ATGGCGGGACACCTGGCTTCGGATTTCGCCTTCTCGCCCCCTCCAGGTGGTGGAGGTGATGGGCCAGGGGGGCCGGAGCCGGGCTGGGTTGATCCTCGGACCTGGCTAAGCTTCCAAGGCCCTCCTGGAGGGCCAGGAATCGGGCCGGGGGTTGGGCCAGGCTCTGAGGTGTGGGGGATTCCCCCATGCCCCCCGCCGTATGAGTTCTGTGGGGGGATGGCGTACTGTGGGCCCCAGGTTGGAGTGGGGCTAGTGCCCCAAGGCGGCTTGGAGACCTCTCAGCCTGAGGGCGAAGCAGGAGTCGGGGTGGAGAGCAACTCCGATGGGGCCTCCCCGGAGCCCTGCACCGTCACCCCTGGTGCCGTGAAGCTGGAGAAGGAGCCGGAGGAGTCCCAGGAC…	1068	39	Deletion: Amino acid 128 - 132
Del44	ATGGCGGGACACCTGGCTTCGGATTTCGCCTTCTCGCCCCCTCCAGGTGGTGGAGGTGATGGGCCAGGGGGGCCGGAGCCGGGCTGGGTTGATCCTCGGACCTGGCTAAGCTTCCAAGGCCCTCCTGGAGGGCCAGGAATCGGGCCGGGGGTTGGGCCAGGCTCTGAGGTGTGGGGGATTCCCCCATGCCCCCCGCCGTATGAGTTCTGTGGGGGGATGGCGTACTGTGGGCCCCAGGTTGGAGTGGGGCTAGTGCCCCAAGGCGGCTTGGAGACCTCTCAGCCTGAGGGCGAAGCAGGAGTCGGGGTGGAGAGCAACTCCGATGGGGCCTCCCCGGAGCCCTGCACCGTCACCCCTGGTGCCGTGAAGCTGGAGAAGGAGAAGCTGGAGTCCCAGGAC…	1068	39	Deletion: Amino acid 131 - 135
Del45	ATGGCGGGACACCTGGCTTCGGATTTCGCCTTCTCGCCCCCTCCAGGTGGTGGAGGTGATGGGCCAGGGGGGCCGGAGCCGGGCTGGGTTGATCCTCGGACCTGGCTAAGCTTCCAAGGCCCTCCTGGAGGGCCAGGAATCGGGCCGGGGGTTGGGCCAGGCTCTGAGGTGTGGGGGATTCCCCCATGCCCCCCGCCGTATGAGTTCTGTGGGGGGATGGCGTACTGTGGGCCCCAGGTTGGAGTGGGGCTAGTGCCCCAAGGCGGCTTGGAGACCTCTCAGCCTGAGGGCGAAGCAGGAGTCGGGGTGGAGAGCAACTCCGATGGGGCCTCCCCGGAGCCCTGCACCGTCACCCCTGGTGCCGTGAAGCTGGAGAAGGAGAAGCTGGAGCAAAACCCG…	1068	39	Deletion: Amino acid 134 - 138
Del46	ATGGCGGGACACCTGGCTTCGGATTTCGCCTTCTCGCCCCCTCCAGGTGGTGGAGGTGATGGGCCAGGGGGGCCGGAGCCGGGCTGGGTTGATCCTCGGACCTGGCTAAGCTTCCAAGGCCCTCCTGGAGGGCCAGGAATCGGGCCGGGGGTTGGGCCAGGCTCTGAGGTGTGGGGGATTCCCCCATGCCCCCCGCCGTATGAGTTCTGTGGGGGGATGGCGTACTGTGGGCCCCAGGTTGGAGTGGGGCTAGTGCCCCAAGGCGGCTTGGAGACCTCTCAGCCTGAGGGCGAAGCAGGAGTCGGGGTGGAGAGCAACTCCGATGGGGCCTCCCCGGAGCCCTGCACCGTCACCCCTGGTGCCGTGAAGCTGGAGAAGGAGAAGCTGGAGCAAAACCCG…	1068	39	Deletion: Amino acid 137 - 141
Del47	ATGGCGGGACACCTGGCTTCGGATTTCGCCTTCTCGCCCCCTCCAGGTGGTGGAGGTGATGGGCCAGGGGGGCCGGAGCCGGGCTGGGTTGATCCTCGGACCTGGCTAAGCTTCCAAGGCCCTCCTGGAGGGCCAGGAATCGGGCCGGGGGTTGGGCCAGGCTCTGAGGTGTGGGGGATTCCCCCATGCCCCCCGCCGTATGAGTTCTGTGGGGGGATGGCGTACTGTGGGCCCCAGGTTGGAGTGGGGCTAGTGCCCCAAGGCGGCTTGGAGACCTCTCAGCCTGAGGGCGAAGCAGGAGTCGGGGTGGAGAGCAACTCCGATGGGGCCTCCCCGGAGCCCTGCACCGTCACCCCTGGTGCCGTGAAGCTGGAGAAGGAGAAGCTGGAGCAAAACCCG…	1068	39	Deletion: Amino acid 140 - 144
Del48	ATGGCGGGACACCTGGCTTCGGATTTCGCCTTCTCGCCCCCTCCAGGTGGTGGAGGTGATGGGCCAGGGGGGCCGGAGCCGGGCTGGGTTGATCCTCGGACCTGGCTAAGCTTCCAAGGCCCTCCTGGAGGGCCAGGAATCGGGCCGGGGGTTGGGCCAGGCTCTGAGGTGTGGGGGATTCCCCCATGCCCCCCGCCGTATGAGTTCTGTGGGGGGATGGCGTACTGTGGGCCCCAGGTTGGAGTGGGGCTAGTGCCCCAAGGCGGCTTGGAGACCTCTCAGCCTGAGGGCGAAGCAGGAGTCGGGGTGGAGAGCAACTCCGATGGGGCCTCCCCGGAGCCCTGCACCGTCACCCCTGGTGCCGTGAAGCTGGAGAAGGAGAAGCTGGAGCAAAACCCG…	1068	39	Deletion: Amino acid 143 - 147
Del49	ATGGCGGGACACCTGGCTTCGGATTTCGCCTTCTCGCCCCCTCCAGGTGGTGGAGGTGATGGGCCAGGGGGGCCGGAGCCGGGCTGGGTTGATCCTCGGACCTGGCTAAGCTTCCAAGGCCCTCCTGGAGGGCCAGGAATCGGGCCGGGGGTTGGGCCAGGCTCTGAGGTGTGGGGGATTCCCCCATGCCCCCCGCCGTATGAGTTCTGTGGGGGGATGGCGTACTGTGGGCCCCAGGTTGGAGTGGGGCTAGTGCCCCAAGGCGGCTTGGAGACCTCTCAGCCTGAGGGCGAAGCAGGAGTCGGGGTGGAGAGCAACTCCGATGGGGCCTCCCCGGAGCCCTGCACCGTCACCCCTGGTGCCGTGAAGCTGGAGAAGGAGAAGCTGGAGCAAAACCCG…	1068	39	Deletion: Amino acid 146 - 150
Del50	ATGGCGGGACACCTGGCTTCGGATTTCGCCTTCTCGCCCCCTCCAGGTGGTGGAGGTGATGGGCCAGGGGGGCCGGAGCCGGGCTGGGTTGATCCTCGGACCTGGCTAAGCTTCCAAGGCCCTCCTGGAGGGCCAGGAATCGGGCCGGGGGTTGGGCCAGGCTCTGAGGTGTGGGGGATTCCCCCATGCCCCCCGCCGTATGAGTTCTGTGGGGGGATGGCGTACTGTGGGCCCCAGGTTGGAGTGGGGCTAGTGCCCCAAGGCGGCTTGGAGACCTCTCAGCCTGAGGGCGAAGCAGGAGTCGGGGTGGAGAGCAACTCCGATGGGGCCTCCCCGGAGCCCTGCACCGTCACCCCTGGTGCCGTGAAGCTGGAGAAGGAGAAGCTGGAGCAAAACCCG…	1068	39	Deletion: Amino acid 149 - 153
Del51	ATGGCGGGACACCTGGCTTCGGATTTCGCCTTCTCGCCCCCTCCAGGTGGTGGAGGTGATGGGCCAGGGGGGCCGGAGCCGGGCTGGGTTGATCCTCGGACCTGGCTAAGCTTCCAAGGCCCTCCTGGAGGGCCAGGAATCGGGCCGGGGGTTGGGCCAGGCTCTGAGGTGTGGGGGATTCCCCCATGCCCCCCGCCGTATGAGTTCTGTGGGGGGATGGCGTACTGTGGGCCCCAGGTTGGAGTGGGGCTAGTGCCCCAAGGCGGCTTGGAGACCTCTCAGCCTGAGGGCGAAGCAGGAGTCGGGGTGGAGAGCAACTCCGATGGGGCCTCCCCGGAGCCCTGCACCGTCACCCCTGGTGCCGTGAAGCTGGAGAAGGAGAAGCTGGAGCAAAACCCG…	1068	39	Deletion: Amino acid 152 - 156
Del52	ATGGCGGGACACCTGGCTTCGGATTTCGCCTTCTCGCCCCCTCCAGGTGGTGGAGGTGATGGGCCAGGGGGGCCGGAGCCGGGCTGGGTTGATCCTCGGACCTGGCTAAGCTTCCAAGGCCCTCCTGGAGGGCCAGGAATCGGGCCGGGGGTTGGGCCAGGCTCTGAGGTGTGGGGGATTCCCCCATGCCCCCCGCCGTATGAGTTCTGTGGGGGGATGGCGTACTGTGGGCCCCAGGTTGGAGTGGGGCTAGTGCCCCAAGGCGGCTTGGAGACCTCTCAGCCTGAGGGCGAAGCAGGAGTCGGGGTGGAGAGCAACTCCGATGGGGCCTCCCCGGAGCCCTGCACCGTCACCCCTGGTGCCGTGAAGCTGGAGAAGGAGAAGCTGGAGCAAAACCCG…	1068	39	Deletion: Amino acid 155 - 159
Del53	ATGGCGGGACACCTGGCTTCGGATTTCGCCTTCTCGCCCCCTCCAGGTGGTGGAGGTGATGGGCCAGGGGGGCCGGAGCCGGGCTGGGTTGATCCTCGGACCTGGCTAAGCTTCCAAGGCCCTCCTGGAGGGCCAGGAATCGGGCCGGGGGTTGGGCCAGGCTCTGAGGTGTGGGGGATTCCCCCATGCCCCCCGCCGTATGAGTTCTGTGGGGGGATGGCGTACTGTGGGCCCCAGGTTGGAGTGGGGCTAGTGCCCCAAGGCGGCTTGGAGACCTCTCAGCCTGAGGGCGAAGCAGGAGTCGGGGTGGAGAGCAACTCCGATGGGGCCTCCCCGGAGCCCTGCACCGTCACCCCTGGTGCCGTGAAGCTGGAGAAGGAGAAGCTGGAGCAAAACCCG…	1068	39	Deletion: Amino acid 158 - 162
Del54	ATGGCGGGACACCTGGCTTCGGATTTCGCCTTCTCGCCCCCTCCAGGTGGTGGAGGTGATGGGCCAGGGGGGCCGGAGCCGGGCTGGGTTGATCCTCGGACCTGGCTAAGCTTCCAAGGCCCTCCTGGAGGGCCAGGAATCGGGCCGGGGGTTGGGCCAGGCTCTGAGGTGTGGGGGATTCCCCCATGCCCCCCGCCGTATGAGTTCTGTGGGGGGATGGCGTACTGTGGGCCCCAGGTTGGAGTGGGGCTAGTGCCCCAAGGCGGCTTGGAGACCTCTCAGCCTGAGGGCGAAGCAGGAGTCGGGGTGGAGAGCAACTCCGATGGGGCCTCCCCGGAGCCCTGCACCGTCACCCCTGGTGCCGTGAAGCTGGAGAAGGAGAAGCTGGAGCAAAACCCG…	1068	39	Deletion: Amino acid 161 - 165
Del55	ATGGCGGGACACCTGGCTTCGGATTTCGCCTTCTCGCCCCCTCCAGGTGGTGGAGGTGATGGGCCAGGGGGGCCGGAGCCGGGCTGGGTTGATCCTCGGACCTGGCTAAGCTTCCAAGGCCCTCCTGGAGGGCCAGGAATCGGGCCGGGGGTTGGGCCAGGCTCTGAGGTGTGGGGGATTCCCCCATGCCCCCCGCCGTATGAGTTCTGTGGGGGGATGGCGTACTGTGGGCCCCAGGTTGGAGTGGGGCTAGTGCCCCAAGGCGGCTTGGAGACCTCTCAGCCTGAGGGCGAAGCAGGAGTCGGGGTGGAGAGCAACTCCGATGGGGCCTCCCCGGAGCCCTGCACCGTCACCCCTGGTGCCGTGAAGCTGGAGAAGGAGAAGCTGGAGCAAAACCCG…	1068	39	Deletion: Amino acid 164 - 168
Del56	ATGGCGGGACACCTGGCTTCGGATTTCGCCTTCTCGCCCCCTCCAGGTGGTGGAGGTGATGGGCCAGGGGGGCCGGAGCCGGGCTGGGTTGATCCTCGGACCTGGCTAAGCTTCCAAGGCCCTCCTGGAGGGCCAGGAATCGGGCCGGGGGTTGGGCCAGGCTCTGAGGTGTGGGGGATTCCCCCATGCCCCCCGCCGTATGAGTTCTGTGGGGGGATGGCGTACTGTGGGCCCCAGGTTGGAGTGGGGCTAGTGCCCCAAGGCGGCTTGGAGACCTCTCAGCCTGAGGGCGAAGCAGGAGTCGGGGTGGAGAGCAACTCCGATGGGGCCTCCCCGGAGCCCTGCACCGTCACCCCTGGTGCCGTGAAGCTGGAGAAGGAGAAGCTGGAGCAAAACCCG…	1068	39	Deletion: Amino acid 167 - 171
Del57	ATGGCGGGACACCTGGCTTCGGATTTCGCCTTCTCGCCCCCTCCAGGTGGTGGAGGTGATGGGCCAGGGGGGCCGGAGCCGGGCTGGGTTGATCCTCGGACCTGGCTAAGCTTCCAAGGCCCTCCTGGAGGGCCAGGAATCGGGCCGGGGGTTGGGCCAGGCTCTGAGGTGTGGGGGATTCCCCCATGCCCCCCGCCGTATGAGTTCTGTGGGGGGATGGCGTACTGTGGGCCCCAGGTTGGAGTGGGGCTAGTGCCCCAAGGCGGCTTGGAGACCTCTCAGCCTGAGGGCGAAGCAGGAGTCGGGGTGGAGAGCAACTCCGATGGGGCCTCCCCGGAGCCCTGCACCGTCACCCCTGGTGCCGTGAAGCTGGAGAAGGAGAAGCTGGAGCAAAACCCG…	1068	39	Deletion: Amino acid 170 - 174
Del58	ATGGCGGGACACCTGGCTTCGGATTTCGCCTTCTCGCCCCCTCCAGGTGGTGGAGGTGATGGGCCAGGGGGGCCGGAGCCGGGCTGGGTTGATCCTCGGACCTGGCTAAGCTTCCAAGGCCCTCCTGGAGGGCCAGGAATCGGGCCGGGGGTTGGGCCAGGCTCTGAGGTGTGGGGGATTCCCCCATGCCCCCCGCCGTATGAGTTCTGTGGGGGGATGGCGTACTGTGGGCCCCAGGTTGGAGTGGGGCTAGTGCCCCAAGGCGGCTTGGAGACCTCTCAGCCTGAGGGCGAAGCAGGAGTCGGGGTGGAGAGCAACTCCGATGGGGCCTCCCCGGAGCCCTGCACCGTCACCCCTGGTGCCGTGAAGCTGGAGAAGGAGAAGCTGGAGCAAAACCCG…	1068	39	Deletion: Amino acid 173 - 177
Del59	ATGGCGGGACACCTGGCTTCGGATTTCGCCTTCTCGCCCCCTCCAGGTGGTGGAGGTGATGGGCCAGGGGGGCCGGAGCCGGGCTGGGTTGATCCTCGGACCTGGCTAAGCTTCCAAGGCCCTCCTGGAGGGCCAGGAATCGGGCCGGGGGTTGGGCCAGGCTCTGAGGTGTGGGGGATTCCCCCATGCCCCCCGCCGTATGAGTTCTGTGGGGGGATGGCGTACTGTGGGCCCCAGGTTGGAGTGGGGCTAGTGCCCCAAGGCGGCTTGGAGACCTCTCAGCCTGAGGGCGAAGCAGGAGTCGGGGTGGAGAGCAACTCCGATGGGGCCTCCCCGGAGCCCTGCACCGTCACCCCTGGTGCCGTGAAGCTGGAGAAGGAGAAGCTGGAGCAAAACCCG…	1068	39	Deletion: Amino acid 176 - 180
Del60	ATGGCGGGACACCTGGCTTCGGATTTCGCCTTCTCGCCCCCTCCAGGTGGTGGAGGTGATGGGCCAGGGGGGCCGGAGCCGGGCTGGGTTGATCCTCGGACCTGGCTAAGCTTCCAAGGCCCTCCTGGAGGGCCAGGAATCGGGCCGGGGGTTGGGCCAGGCTCTGAGGTGTGGGGGATTCCCCCATGCCCCCCGCCGTATGAGTTCTGTGGGGGGATGGCGTACTGTGGGCCCCAGGTTGGAGTGGGGCTAGTGCCCCAAGGCGGCTTGGAGACCTCTCAGCCTGAGGGCGAAGCAGGAGTCGGGGTGGAGAGCAACTCCGATGGGGCCTCCCCGGAGCCCTGCACCGTCACCCCTGGTGCCGTGAAGCTGGAGAAGGAGAAGCTGGAGCAAAACCCG…	1068	39	Deletion: Amino acid 179 - 183
Del61	ATGGCGGGACACCTGGCTTCGGATTTCGCCTTCTCGCCCCCTCCAGGTGGTGGAGGTGATGGGCCAGGGGGGCCGGAGCCGGGCTGGGTTGATCCTCGGACCTGGCTAAGCTTCCAAGGCCCTCCTGGAGGGCCAGGAATCGGGCCGGGGGTTGGGCCAGGCTCTGAGGTGTGGGGGATTCCCCCATGCCCCCCGCCGTATGAGTTCTGTGGGGGGATGGCGTACTGTGGGCCCCAGGTTGGAGTGGGGCTAGTGCCCCAAGGCGGCTTGGAGACCTCTCAGCCTGAGGGCGAAGCAGGAGTCGGGGTGGAGAGCAACTCCGATGGGGCCTCCCCGGAGCCCTGCACCGTCACCCCTGGTGCCGTGAAGCTGGAGAAGGAGAAGCTGGAGCAAAACCCG…	1068	39	Deletion: Amino acid 182 - 186
Del62	ATGGCGGGACACCTGGCTTCGGATTTCGCCTTCTCGCCCCCTCCAGGTGGTGGAGGTGATGGGCCAGGGGGGCCGGAGCCGGGCTGGGTTGATCCTCGGACCTGGCTAAGCTTCCAAGGCCCTCCTGGAGGGCCAGGAATCGGGCCGGGGGTTGGGCCAGGCTCTGAGGTGTGGGGGATTCCCCCATGCCCCCCGCCGTATGAGTTCTGTGGGGGGATGGCGTACTGTGGGCCCCAGGTTGGAGTGGGGCTAGTGCCCCAAGGCGGCTTGGAGACCTCTCAGCCTGAGGGCGAAGCAGGAGTCGGGGTGGAGAGCAACTCCGATGGGGCCTCCCCGGAGCCCTGCACCGTCACCCCTGGTGCCGTGAAGCTGGAGAAGGAGAAGCTGGAGCAAAACCCG…	1068	39	Deletion: Amino acid 185 - 189
Del63	ATGGCGGGACACCTGGCTTCGGATTTCGCCTTCTCGCCCCCTCCAGGTGGTGGAGGTGATGGGCCAGGGGGGCCGGAGCCGGGCTGGGTTGATCCTCGGACCTGGCTAAGCTTCCAAGGCCCTCCTGGAGGGCCAGGAATCGGGCCGGGGGTTGGGCCAGGCTCTGAGGTGTGGGGGATTCCCCCATGCCCCCCGCCGTATGAGTTCTGTGGGGGGATGGCGTACTGTGGGCCCCAGGTTGGAGTGGGGCTAGTGCCCCAAGGCGGCTTGGAGACCTCTCAGCCTGAGGGCGAAGCAGGAGTCGGGGTGGAGAGCAACTCCGATGGGGCCTCCCCGGAGCCCTGCACCGTCACCCCTGGTGCCGTGAAGCTGGAGAAGGAGAAGCTGGAGCAAAACCCG…	1068	39	Deletion: Amino acid 188 - 192
Del64	ATGGCGGGACACCTGGCTTCGGATTTCGCCTTCTCGCCCCCTCCAGGTGGTGGAGGTGATGGGCCAGGGGGGCCGGAGCCGGGCTGGGTTGATCCTCGGACCTGGCTAAGCTTCCAAGGCCCTCCTGGAGGGCCAGGAATCGGGCCGGGGGTTGGGCCAGGCTCTGAGGTGTGGGGGATTCCCCCATGCCCCCCGCCGTATGAGTTCTGTGGGGGGATGGCGTACTGTGGGCCCCAGGTTGGAGTGGGGCTAGTGCCCCAAGGCGGCTTGGAGACCTCTCAGCCTGAGGGCGAAGCAGGAGTCGGGGTGGAGAGCAACTCCGATGGGGCCTCCCCGGAGCCCTGCACCGTCACCCCTGGTGCCGTGAAGCTGGAGAAGGAGAAGCTGGAGCAAAACCCG…	1068	39	Deletion: Amino acid 191 - 195
Del65	ATGGCGGGACACCTGGCTTCGGATTTCGCCTTCTCGCCCCCTCCAGGTGGTGGAGGTGATGGGCCAGGGGGGCCGGAGCCGGGCTGGGTTGATCCTCGGACCTGGCTAAGCTTCCAAGGCCCTCCTGGAGGGCCAGGAATCGGGCCGGGGGTTGGGCCAGGCTCTGAGGTGTGGGGGATTCCCCCATGCCCCCCGCCGTATGAGTTCTGTGGGGGGATGGCGTACTGTGGGCCCCAGGTTGGAGTGGGGCTAGTGCCCCAAGGCGGCTTGGAGACCTCTCAGCCTGAGGGCGAAGCAGGAGTCGGGGTGGAGAGCAACTCCGATGGGGCCTCCCCGGAGCCCTGCACCGTCACCCCTGGTGCCGTGAAGCTGGAGAAGGAGAAGCTGGAGCAAAACCCG…	1068	39	Deletion: Amino acid 194 - 198
Del66	ATGGCGGGACACCTGGCTTCGGATTTCGCCTTCTCGCCCCCTCCAGGTGGTGGAGGTGATGGGCCAGGGGGGCCGGAGCCGGGCTGGGTTGATCCTCGGACCTGGCTAAGCTTCCAAGGCCCTCCTGGAGGGCCAGGAATCGGGCCGGGGGTTGGGCCAGGCTCTGAGGTGTGGGGGATTCCCCCATGCCCCCCGCCGTATGAGTTCTGTGGGGGGATGGCGTACTGTGGGCCCCAGGTTGGAGTGGGGCTAGTGCCCCAAGGCGGCTTGGAGACCTCTCAGCCTGAGGGCGAAGCAGGAGTCGGGGTGGAGAGCAACTCCGATGGGGCCTCCCCGGAGCCCTGCACCGTCACCCCTGGTGCCGTGAAGCTGGAGAAGGAGAAGCTGGAGCAAAACCCG…	1068	39	Deletion: Amino acid 197 - 201
Del67	ATGGCGGGACACCTGGCTTCGGATTTCGCCTTCTCGCCCCCTCCAGGTGGTGGAGGTGATGGGCCAGGGGGGCCGGAGCCGGGCTGGGTTGATCCTCGGACCTGGCTAAGCTTCCAAGGCCCTCCTGGAGGGCCAGGAATCGGGCCGGGGGTTGGGCCAGGCTCTGAGGTGTGGGGGATTCCCCCATGCCCCCCGCCGTATGAGTTCTGTGGGGGGATGGCGTACTGTGGGCCCCAGGTTGGAGTGGGGCTAGTGCCCCAAGGCGGCTTGGAGACCTCTCAGCCTGAGGGCGAAGCAGGAGTCGGGGTGGAGAGCAACTCCGATGGGGCCTCCCCGGAGCCCTGCACCGTCACCCCTGGTGCCGTGAAGCTGGAGAAGGAGAAGCTGGAGCAAAACCCG…	1068	39	Deletion: Amino acid 200 - 204
Del68	ATGGCGGGACACCTGGCTTCGGATTTCGCCTTCTCGCCCCCTCCAGGTGGTGGAGGTGATGGGCCAGGGGGGCCGGAGCCGGGCTGGGTTGATCCTCGGACCTGGCTAAGCTTCCAAGGCCCTCCTGGAGGGCCAGGAATCGGGCCGGGGGTTGGGCCAGGCTCTGAGGTGTGGGGGATTCCCCCATGCCCCCCGCCGTATGAGTTCTGTGGGGGGATGGCGTACTGTGGGCCCCAGGTTGGAGTGGGGCTAGTGCCCCAAGGCGGCTTGGAGACCTCTCAGCCTGAGGGCGAAGCAGGAGTCGGGGTGGAGAGCAACTCCGATGGGGCCTCCCCGGAGCCCTGCACCGTCACCCCTGGTGCCGTGAAGCTGGAGAAGGAGAAGCTGGAGCAAAACCCG…	1068	39	Deletion: Amino acid 203 - 207
Del69	ATGGCGGGACACCTGGCTTCGGATTTCGCCTTCTCGCCCCCTCCAGGTGGTGGAGGTGATGGGCCAGGGGGGCCGGAGCCGGGCTGGGTTGATCCTCGGACCTGGCTAAGCTTCCAAGGCCCTCCTGGAGGGCCAGGAATCGGGCCGGGGGTTGGGCCAGGCTCTGAGGTGTGGGGGATTCCCCCATGCCCCCCGCCGTATGAGTTCTGTGGGGGGATGGCGTACTGTGGGCCCCAGGTTGGAGTGGGGCTAGTGCCCCAAGGCGGCTTGGAGACCTCTCAGCCTGAGGGCGAAGCAGGAGTCGGGGTGGAGAGCAACTCCGATGGGGCCTCCCCGGAGCCCTGCACCGTCACCCCTGGTGCCGTGAAGCTGGAGAAGGAGAAGCTGGAGCAAAACCCG…	1068	39	Deletion: Amino acid 206 - 210
Del70	ATGGCGGGACACCTGGCTTCGGATTTCGCCTTCTCGCCCCCTCCAGGTGGTGGAGGTGATGGGCCAGGGGGGCCGGAGCCGGGCTGGGTTGATCCTCGGACCTGGCTAAGCTTCCAAGGCCCTCCTGGAGGGCCAGGAATCGGGCCGGGGGTTGGGCCAGGCTCTGAGGTGTGGGGGATTCCCCCATGCCCCCCGCCGTATGAGTTCTGTGGGGGGATGGCGTACTGTGGGCCCCAGGTTGGAGTGGGGCTAGTGCCCCAAGGCGGCTTGGAGACCTCTCAGCCTGAGGGCGAAGCAGGAGTCGGGGTGGAGAGCAACTCCGATGGGGCCTCCCCGGAGCCCTGCACCGTCACCCCTGGTGCCGTGAAGCTGGAGAAGGAGAAGCTGGAGCAAAACCCG…	1068	39	Deletion: Amino acid 209 - 213
Del71	ATGGCGGGACACCTGGCTTCGGATTTCGCCTTCTCGCCCCCTCCAGGTGGTGGAGGTGATGGGCCAGGGGGGCCGGAGCCGGGCTGGGTTGATCCTCGGACCTGGCTAAGCTTCCAAGGCCCTCCTGGAGGGCCAGGAATCGGGCCGGGGGTTGGGCCAGGCTCTGAGGTGTGGGGGATTCCCCCATGCCCCCCGCCGTATGAGTTCTGTGGGGGGATGGCGTACTGTGGGCCCCAGGTTGGAGTGGGGCTAGTGCCCCAAGGCGGCTTGGAGACCTCTCAGCCTGAGGGCGAAGCAGGAGTCGGGGTGGAGAGCAACTCCGATGGGGCCTCCCCGGAGCCCTGCACCGTCACCCCTGGTGCCGTGAAGCTGGAGAAGGAGAAGCTGGAGCAAAACCCG…	1068	39	Deletion: Amino acid 212 - 216
Del72	ATGGCGGGACACCTGGCTTCGGATTTCGCCTTCTCGCCCCCTCCAGGTGGTGGAGGTGATGGGCCAGGGGGGCCGGAGCCGGGCTGGGTTGATCCTCGGACCTGGCTAAGCTTCCAAGGCCCTCCTGGAGGGCCAGGAATCGGGCCGGGGGTTGGGCCAGGCTCTGAGGTGTGGGGGATTCCCCCATGCCCCCCGCCGTATGAGTTCTGTGGGGGGATGGCGTACTGTGGGCCCCAGGTTGGAGTGGGGCTAGTGCCCCAAGGCGGCTTGGAGACCTCTCAGCCTGAGGGCGAAGCAGGAGTCGGGGTGGAGAGCAACTCCGATGGGGCCTCCCCGGAGCCCTGCACCGTCACCCCTGGTGCCGTGAAGCTGGAGAAGGAGAAGCTGGAGCAAAACCCG…	1068	39	Deletion: Amino acid 215 - 219
Del73	ATGGCGGGACACCTGGCTTCGGATTTCGCCTTCTCGCCCCCTCCAGGTGGTGGAGGTGATGGGCCAGGGGGGCCGGAGCCGGGCTGGGTTGATCCTCGGACCTGGCTAAGCTTCCAAGGCCCTCCTGGAGGGCCAGGAATCGGGCCGGGGGTTGGGCCAGGCTCTGAGGTGTGGGGGATTCCCCCATGCCCCCCGCCGTATGAGTTCTGTGGGGGGATGGCGTACTGTGGGCCCCAGGTTGGAGTGGGGCTAGTGCCCCAAGGCGGCTTGGAGACCTCTCAGCCTGAGGGCGAAGCAGGAGTCGGGGTGGAGAGCAACTCCGATGGGGCCTCCCCGGAGCCCTGCACCGTCACCCCTGGTGCCGTGAAGCTGGAGAAGGAGAAGCTGGAGCAAAACCCG…	1068	39	Deletion: Amino acid 218 - 222
Del74	ATGGCGGGACACCTGGCTTCGGATTTCGCCTTCTCGCCCCCTCCAGGTGGTGGAGGTGATGGGCCAGGGGGGCCGGAGCCGGGCTGGGTTGATCCTCGGACCTGGCTAAGCTTCCAAGGCCCTCCTGGAGGGCCAGGAATCGGGCCGGGGGTTGGGCCAGGCTCTGAGGTGTGGGGGATTCCCCCATGCCCCCCGCCGTATGAGTTCTGTGGGGGGATGGCGTACTGTGGGCCCCAGGTTGGAGTGGGGCTAGTGCCCCAAGGCGGCTTGGAGACCTCTCAGCCTGAGGGCGAAGCAGGAGTCGGGGTGGAGAGCAACTCCGATGGGGCCTCCCCGGAGCCCTGCACCGTCACCCCTGGTGCCGTGAAGCTGGAGAAGGAGAAGCTGGAGCAAAACCCG…	1068	39	Deletion: Amino acid 221 - 225
Del75	ATGGCGGGACACCTGGCTTCGGATTTCGCCTTCTCGCCCCCTCCAGGTGGTGGAGGTGATGGGCCAGGGGGGCCGGAGCCGGGCTGGGTTGATCCTCGGACCTGGCTAAGCTTCCAAGGCCCTCCTGGAGGGCCAGGAATCGGGCCGGGGGTTGGGCCAGGCTCTGAGGTGTGGGGGATTCCCCCATGCCCCCCGCCGTATGAGTTCTGTGGGGGGATGGCGTACTGTGGGCCCCAGGTTGGAGTGGGGCTAGTGCCCCAAGGCGGCTTGGAGACCTCTCAGCCTGAGGGCGAAGCAGGAGTCGGGGTGGAGAGCAACTCCGATGGGGCCTCCCCGGAGCCCTGCACCGTCACCCCTGGTGCCGTGAAGCTGGAGAAGGAGAAGCTGGAGCAAAACCCG…	1068	39	Deletion: Amino acid 224 - 228
Del76	ATGGCGGGACACCTGGCTTCGGATTTCGCCTTCTCGCCCCCTCCAGGTGGTGGAGGTGATGGGCCAGGGGGGCCGGAGCCGGGCTGGGTTGATCCTCGGACCTGGCTAAGCTTCCAAGGCCCTCCTGGAGGGCCAGGAATCGGGCCGGGGGTTGGGCCAGGCTCTGAGGTGTGGGGGATTCCCCCATGCCCCCCGCCGTATGAGTTCTGTGGGGGGATGGCGTACTGTGGGCCCCAGGTTGGAGTGGGGCTAGTGCCCCAAGGCGGCTTGGAGACCTCTCAGCCTGAGGGCGAAGCAGGAGTCGGGGTGGAGAGCAACTCCGATGGGGCCTCCCCGGAGCCCTGCACCGTCACCCCTGGTGCCGTGAAGCTGGAGAAGGAGAAGCTGGAGCAAAACCCG…	1068	39	Deletion: Amino acid 227 - 231
Del77	ATGGCGGGACACCTGGCTTCGGATTTCGCCTTCTCGCCCCCTCCAGGTGGTGGAGGTGATGGGCCAGGGGGGCCGGAGCCGGGCTGGGTTGATCCTCGGACCTGGCTAAGCTTCCAAGGCCCTCCTGGAGGGCCAGGAATCGGGCCGGGGGTTGGGCCAGGCTCTGAGGTGTGGGGGATTCCCCCATGCCCCCCGCCGTATGAGTTCTGTGGGGGGATGGCGTACTGTGGGCCCCAGGTTGGAGTGGGGCTAGTGCCCCAAGGCGGCTTGGAGACCTCTCAGCCTGAGGGCGAAGCAGGAGTCGGGGTGGAGAGCAACTCCGATGGGGCCTCCCCGGAGCCCTGCACCGTCACCCCTGGTGCCGTGAAGCTGGAGAAGGAGAAGCTGGAGCAAAACCCG…	1068	39	Deletion: Amino acid 230 - 234
Del78	ATGGCGGGACACCTGGCTTCGGATTTCGCCTTCTCGCCCCCTCCAGGTGGTGGAGGTGATGGGCCAGGGGGGCCGGAGCCGGGCTGGGTTGATCCTCGGACCTGGCTAAGCTTCCAAGGCCCTCCTGGAGGGCCAGGAATCGGGCCGGGGGTTGGGCCAGGCTCTGAGGTGTGGGGGATTCCCCCATGCCCCCCGCCGTATGAGTTCTGTGGGGGGATGGCGTACTGTGGGCCCCAGGTTGGAGTGGGGCTAGTGCCCCAAGGCGGCTTGGAGACCTCTCAGCCTGAGGGCGAAGCAGGAGTCGGGGTGGAGAGCAACTCCGATGGGGCCTCCCCGGAGCCCTGCACCGTCACCCCTGGTGCCGTGAAGCTGGAGAAGGAGAAGCTGGAGCAAAACCCG…	1068	39	Deletion: Amino acid 233 - 237
Del79	ATGGCGGGACACCTGGCTTCGGATTTCGCCTTCTCGCCCCCTCCAGGTGGTGGAGGTGATGGGCCAGGGGGGCCGGAGCCGGGCTGGGTTGATCCTCGGACCTGGCTAAGCTTCCAAGGCCCTCCTGGAGGGCCAGGAATCGGGCCGGGGGTTGGGCCAGGCTCTGAGGTGTGGGGGATTCCCCCATGCCCCCCGCCGTATGAGTTCTGTGGGGGGATGGCGTACTGTGGGCCCCAGGTTGGAGTGGGGCTAGTGCCCCAAGGCGGCTTGGAGACCTCTCAGCCTGAGGGCGAAGCAGGAGTCGGGGTGGAGAGCAACTCCGATGGGGCCTCCCCGGAGCCCTGCACCGTCACCCCTGGTGCCGTGAAGCTGGAGAAGGAGAAGCTGGAGCAAAACCCG…	1068	39	Deletion: Amino acid 236 - 240
Del80	ATGGCGGGACACCTGGCTTCGGATTTCGCCTTCTCGCCCCCTCCAGGTGGTGGAGGTGATGGGCCAGGGGGGCCGGAGCCGGGCTGGGTTGATCCTCGGACCTGGCTAAGCTTCCAAGGCCCTCCTGGAGGGCCAGGAATCGGGCCGGGGGTTGGGCCAGGCTCTGAGGTGTGGGGGATTCCCCCATGCCCCCCGCCGTATGAGTTCTGTGGGGGGATGGCGTACTGTGGGCCCCAGGTTGGAGTGGGGCTAGTGCCCCAAGGCGGCTTGGAGACCTCTCAGCCTGAGGGCGAAGCAGGAGTCGGGGTGGAGAGCAACTCCGATGGGGCCTCCCCGGAGCCCTGCACCGTCACCCCTGGTGCCGTGAAGCTGGAGAAGGAGAAGCTGGAGCAAAACCCG…	1068	39	Deletion: Amino acid 239 - 243
Del81	ATGGCGGGACACCTGGCTTCGGATTTCGCCTTCTCGCCCCCTCCAGGTGGTGGAGGTGATGGGCCAGGGGGGCCGGAGCCGGGCTGGGTTGATCCTCGGACCTGGCTAAGCTTCCAAGGCCCTCCTGGAGGGCCAGGAATCGGGCCGGGGGTTGGGCCAGGCTCTGAGGTGTGGGGGATTCCCCCATGCCCCCCGCCGTATGAGTTCTGTGGGGGGATGGCGTACTGTGGGCCCCAGGTTGGAGTGGGGCTAGTGCCCCAAGGCGGCTTGGAGACCTCTCAGCCTGAGGGCGAAGCAGGAGTCGGGGTGGAGAGCAACTCCGATGGGGCCTCCCCGGAGCCCTGCACCGTCACCCCTGGTGCCGTGAAGCTGGAGAAGGAGAAGCTGGAGCAAAACCCG…	1068	39	Deletion: Amino acid 242 - 246
Del82	ATGGCGGGACACCTGGCTTCGGATTTCGCCTTCTCGCCCCCTCCAGGTGGTGGAGGTGATGGGCCAGGGGGGCCGGAGCCGGGCTGGGTTGATCCTCGGACCTGGCTAAGCTTCCAAGGCCCTCCTGGAGGGCCAGGAATCGGGCCGGGGGTTGGGCCAGGCTCTGAGGTGTGGGGGATTCCCCCATGCCCCCCGCCGTATGAGTTCTGTGGGGGGATGGCGTACTGTGGGCCCCAGGTTGGAGTGGGGCTAGTGCCCCAAGGCGGCTTGGAGACCTCTCAGCCTGAGGGCGAAGCAGGAGTCGGGGTGGAGAGCAACTCCGATGGGGCCTCCCCGGAGCCCTGCACCGTCACCCCTGGTGCCGTGAAGCTGGAGAAGGAGAAGCTGGAGCAAAACCCG…	1068	39	Deletion: Amino acid 245 - 249
Del83	ATGGCGGGACACCTGGCTTCGGATTTCGCCTTCTCGCCCCCTCCAGGTGGTGGAGGTGATGGGCCAGGGGGGCCGGAGCCGGGCTGGGTTGATCCTCGGACCTGGCTAAGCTTCCAAGGCCCTCCTGGAGGGCCAGGAATCGGGCCGGGGGTTGGGCCAGGCTCTGAGGTGTGGGGGATTCCCCCATGCCCCCCGCCGTATGAGTTCTGTGGGGGGATGGCGTACTGTGGGCCCCAGGTTGGAGTGGGGCTAGTGCCCCAAGGCGGCTTGGAGACCTCTCAGCCTGAGGGCGAAGCAGGAGTCGGGGTGGAGAGCAACTCCGATGGGGCCTCCCCGGAGCCCTGCACCGTCACCCCTGGTGCCGTGAAGCTGGAGAAGGAGAAGCTGGAGCAAAACCCG…	1068	39	Deletion: Amino acid 248 - 252
Del84	ATGGCGGGACACCTGGCTTCGGATTTCGCCTTCTCGCCCCCTCCAGGTGGTGGAGGTGATGGGCCAGGGGGGCCGGAGCCGGGCTGGGTTGATCCTCGGACCTGGCTAAGCTTCCAAGGCCCTCCTGGAGGGCCAGGAATCGGGCCGGGGGTTGGGCCAGGCTCTGAGGTGTGGGGGATTCCCCCATGCCCCCCGCCGTATGAGTTCTGTGGGGGGATGGCGTACTGTGGGCCCCAGGTTGGAGTGGGGCTAGTGCCCCAAGGCGGCTTGGAGACCTCTCAGCCTGAGGGCGAAGCAGGAGTCGGGGTGGAGAGCAACTCCGATGGGGCCTCCCCGGAGCCCTGCACCGTCACCCCTGGTGCCGTGAAGCTGGAGAAGGAGAAGCTGGAGCAAAACCCG…	1068	39	Deletion: Amino acid 251 - 255
Del85	ATGGCGGGACACCTGGCTTCGGATTTCGCCTTCTCGCCCCCTCCAGGTGGTGGAGGTGATGGGCCAGGGGGGCCGGAGCCGGGCTGGGTTGATCCTCGGACCTGGCTAAGCTTCCAAGGCCCTCCTGGAGGGCCAGGAATCGGGCCGGGGGTTGGGCCAGGCTCTGAGGTGTGGGGGATTCCCCCATGCCCCCCGCCGTATGAGTTCTGTGGGGGGATGGCGTACTGTGGGCCCCAGGTTGGAGTGGGGCTAGTGCCCCAAGGCGGCTTGGAGACCTCTCAGCCTGAGGGCGAAGCAGGAGTCGGGGTGGAGAGCAACTCCGATGGGGCCTCCCCGGAGCCCTGCACCGTCACCCCTGGTGCCGTGAAGCTGGAGAAGGAGAAGCTGGAGCAAAACCCG…	1068	39	Deletion: Amino acid 254 - 258
Del86	ATGGCGGGACACCTGGCTTCGGATTTCGCCTTCTCGCCCCCTCCAGGTGGTGGAGGTGATGGGCCAGGGGGGCCGGAGCCGGGCTGGGTTGATCCTCGGACCTGGCTAAGCTTCCAAGGCCCTCCTGGAGGGCCAGGAATCGGGCCGGGGGTTGGGCCAGGCTCTGAGGTGTGGGGGATTCCCCCATGCCCCCCGCCGTATGAGTTCTGTGGGGGGATGGCGTACTGTGGGCCCCAGGTTGGAGTGGGGCTAGTGCCCCAAGGCGGCTTGGAGACCTCTCAGCCTGAGGGCGAAGCAGGAGTCGGGGTGGAGAGCAACTCCGATGGGGCCTCCCCGGAGCCCTGCACCGTCACCCCTGGTGCCGTGAAGCTGGAGAAGGAGAAGCTGGAGCAAAACCCG…	1068	39	Deletion: Amino acid 257 - 261
Del87	ATGGCGGGACACCTGGCTTCGGATTTCGCCTTCTCGCCCCCTCCAGGTGGTGGAGGTGATGGGCCAGGGGGGCCGGAGCCGGGCTGGGTTGATCCTCGGACCTGGCTAAGCTTCCAAGGCCCTCCTGGAGGGCCAGGAATCGGGCCGGGGGTTGGGCCAGGCTCTGAGGTGTGGGGGATTCCCCCATGCCCCCCGCCGTATGAGTTCTGTGGGGGGATGGCGTACTGTGGGCCCCAGGTTGGAGTGGGGCTAGTGCCCCAAGGCGGCTTGGAGACCTCTCAGCCTGAGGGCGAAGCAGGAGTCGGGGTGGAGAGCAACTCCGATGGGGCCTCCCCGGAGCCCTGCACCGTCACCCCTGGTGCCGTGAAGCTGGAGAAGGAGAAGCTGGAGCAAAACCCG…	1068	39	Deletion: Amino acid 260 - 264
Del88	ATGGCGGGACACCTGGCTTCGGATTTCGCCTTCTCGCCCCCTCCAGGTGGTGGAGGTGATGGGCCAGGGGGGCCGGAGCCGGGCTGGGTTGATCCTCGGACCTGGCTAAGCTTCCAAGGCCCTCCTGGAGGGCCAGGAATCGGGCCGGGGGTTGGGCCAGGCTCTGAGGTGTGGGGGATTCCCCCATGCCCCCCGCCGTATGAGTTCTGTGGGGGGATGGCGTACTGTGGGCCCCAGGTTGGAGTGGGGCTAGTGCCCCAAGGCGGCTTGGAGACCTCTCAGCCTGAGGGCGAAGCAGGAGTCGGGGTGGAGAGCAACTCCGATGGGGCCTCCCCGGAGCCCTGCACCGTCACCCCTGGTGCCGTGAAGCTGGAGAAGGAGAAGCTGGAGCAAAACCCG…	1068	39	Deletion: Amino acid 263 - 267
Del89	ATGGCGGGACACCTGGCTTCGGATTTCGCCTTCTCGCCCCCTCCAGGTGGTGGAGGTGATGGGCCAGGGGGGCCGGAGCCGGGCTGGGTTGATCCTCGGACCTGGCTAAGCTTCCAAGGCCCTCCTGGAGGGCCAGGAATCGGGCCGGGGGTTGGGCCAGGCTCTGAGGTGTGGGGGATTCCCCCATGCCCCCCGCCGTATGAGTTCTGTGGGGGGATGGCGTACTGTGGGCCCCAGGTTGGAGTGGGGCTAGTGCCCCAAGGCGGCTTGGAGACCTCTCAGCCTGAGGGCGAAGCAGGAGTCGGGGTGGAGAGCAACTCCGATGGGGCCTCCCCGGAGCCCTGCACCGTCACCCCTGGTGCCGTGAAGCTGGAGAAGGAGAAGCTGGAGCAAAACCCG…	1068	39	Deletion: Amino acid 266 - 270
Del90	ATGGCGGGACACCTGGCTTCGGATTTCGCCTTCTCGCCCCCTCCAGGTGGTGGAGGTGATGGGCCAGGGGGGCCGGAGCCGGGCTGGGTTGATCCTCGGACCTGGCTAAGCTTCCAAGGCCCTCCTGGAGGGCCAGGAATCGGGCCGGGGGTTGGGCCAGGCTCTGAGGTGTGGGGGATTCCCCCATGCCCCCCGCCGTATGAGTTCTGTGGGGGGATGGCGTACTGTGGGCCCCAGGTTGGAGTGGGGCTAGTGCCCCAAGGCGGCTTGGAGACCTCTCAGCCTGAGGGCGAAGCAGGAGTCGGGGTGGAGAGCAACTCCGATGGGGCCTCCCCGGAGCCCTGCACCGTCACCCCTGGTGCCGTGAAGCTGGAGAAGGAGAAGCTGGAGCAAAACCCG…	1068	39	Deletion: Amino acid 269 - 273
Del91	ATGGCGGGACACCTGGCTTCGGATTTCGCCTTCTCGCCCCCTCCAGGTGGTGGAGGTGATGGGCCAGGGGGGCCGGAGCCGGGCTGGGTTGATCCTCGGACCTGGCTAAGCTTCCAAGGCCCTCCTGGAGGGCCAGGAATCGGGCCGGGGGTTGGGCCAGGCTCTGAGGTGTGGGGGATTCCCCCATGCCCCCCGCCGTATGAGTTCTGTGGGGGGATGGCGTACTGTGGGCCCCAGGTTGGAGTGGGGCTAGTGCCCCAAGGCGGCTTGGAGACCTCTCAGCCTGAGGGCGAAGCAGGAGTCGGGGTGGAGAGCAACTCCGATGGGGCCTCCCCGGAGCCCTGCACCGTCACCCCTGGTGCCGTGAAGCTGGAGAAGGAGAAGCTGGAGCAAAACCCG…	1068	39	Deletion: Amino acid 272 - 276
Del92	ATGGCGGGACACCTGGCTTCGGATTTCGCCTTCTCGCCCCCTCCAGGTGGTGGAGGTGATGGGCCAGGGGGGCCGGAGCCGGGCTGGGTTGATCCTCGGACCTGGCTAAGCTTCCAAGGCCCTCCTGGAGGGCCAGGAATCGGGCCGGGGGTTGGGCCAGGCTCTGAGGTGTGGGGGATTCCCCCATGCCCCCCGCCGTATGAGTTCTGTGGGGGGATGGCGTACTGTGGGCCCCAGGTTGGAGTGGGGCTAGTGCCCCAAGGCGGCTTGGAGACCTCTCAGCCTGAGGGCGAAGCAGGAGTCGGGGTGGAGAGCAACTCCGATGGGGCCTCCCCGGAGCCCTGCACCGTCACCCCTGGTGCCGTGAAGCTGGAGAAGGAGAAGCTGGAGCAAAACCCG…	1068	39	Deletion: Amino acid 275 - 279
Del93	ATGGCGGGACACCTGGCTTCGGATTTCGCCTTCTCGCCCCCTCCAGGTGGTGGAGGTGATGGGCCAGGGGGGCCGGAGCCGGGCTGGGTTGATCCTCGGACCTGGCTAAGCTTCCAAGGCCCTCCTGGAGGGCCAGGAATCGGGCCGGGGGTTGGGCCAGGCTCTGAGGTGTGGGGGATTCCCCCATGCCCCCCGCCGTATGAGTTCTGTGGGGGGATGGCGTACTGTGGGCCCCAGGTTGGAGTGGGGCTAGTGCCCCAAGGCGGCTTGGAGACCTCTCAGCCTGAGGGCGAAGCAGGAGTCGGGGTGGAGAGCAACTCCGATGGGGCCTCCCCGGAGCCCTGCACCGTCACCCCTGGTGCCGTGAAGCTGGAGAAGGAGAAGCTGGAGCAAAACCCG…	1068	39	Deletion: Amino acid 278 - 282
Del94	ATGGCGGGACACCTGGCTTCGGATTTCGCCTTCTCGCCCCCTCCAGGTGGTGGAGGTGATGGGCCAGGGGGGCCGGAGCCGGGCTGGGTTGATCCTCGGACCTGGCTAAGCTTCCAAGGCCCTCCTGGAGGGCCAGGAATCGGGCCGGGGGTTGGGCCAGGCTCTGAGGTGTGGGGGATTCCCCCATGCCCCCCGCCGTATGAGTTCTGTGGGGGGATGGCGTACTGTGGGCCCCAGGTTGGAGTGGGGCTAGTGCCCCAAGGCGGCTTGGAGACCTCTCAGCCTGAGGGCGAAGCAGGAGTCGGGGTGGAGAGCAACTCCGATGGGGCCTCCCCGGAGCCCTGCACCGTCACCCCTGGTGCCGTGAAGCTGGAGAAGGAGAAGCTGGAGCAAAACCCG…	1068	39	Deletion: Amino acid 281 - 285
Del95	ATGGCGGGACACCTGGCTTCGGATTTCGCCTTCTCGCCCCCTCCAGGTGGTGGAGGTGATGGGCCAGGGGGGCCGGAGCCGGGCTGGGTTGATCCTCGGACCTGGCTAAGCTTCCAAGGCCCTCCTGGAGGGCCAGGAATCGGGCCGGGGGTTGGGCCAGGCTCTGAGGTGTGGGGGATTCCCCCATGCCCCCCGCCGTATGAGTTCTGTGGGGGGATGGCGTACTGTGGGCCCCAGGTTGGAGTGGGGCTAGTGCCCCAAGGCGGCTTGGAGACCTCTCAGCCTGAGGGCGAAGCAGGAGTCGGGGTGGAGAGCAACTCCGATGGGGCCTCCCCGGAGCCCTGCACCGTCACCCCTGGTGCCGTGAAGCTGGAGAAGGAGAAGCTGGAGCAAAACCCG…	1068	39	Deletion: Amino acid 284 - 288
Del96	ATGGCGGGACACCTGGCTTCGGATTTCGCCTTCTCGCCCCCTCCAGGTGGTGGAGGTGATGGGCCAGGGGGGCCGGAGCCGGGCTGGGTTGATCCTCGGACCTGGCTAAGCTTCCAAGGCCCTCCTGGAGGGCCAGGAATCGGGCCGGGGGTTGGGCCAGGCTCTGAGGTGTGGGGGATTCCCCCATGCCCCCCGCCGTATGAGTTCTGTGGGGGGATGGCGTACTGTGGGCCCCAGGTTGGAGTGGGGCTAGTGCCCCAAGGCGGCTTGGAGACCTCTCAGCCTGAGGGCGAAGCAGGAGTCGGGGTGGAGAGCAACTCCGATGGGGCCTCCCCGGAGCCCTGCACCGTCACCCCTGGTGCCGTGAAGCTGGAGAAGGAGAAGCTGGAGCAAAACCCG…	1068	39	Deletion: Amino acid 287 - 291
Del97	ATGGCGGGACACCTGGCTTCGGATTTCGCCTTCTCGCCCCCTCCAGGTGGTGGAGGTGATGGGCCAGGGGGGCCGGAGCCGGGCTGGGTTGATCCTCGGACCTGGCTAAGCTTCCAAGGCCCTCCTGGAGGGCCAGGAATCGGGCCGGGGGTTGGGCCAGGCTCTGAGGTGTGGGGGATTCCCCCATGCCCCCCGCCGTATGAGTTCTGTGGGGGGATGGCGTACTGTGGGCCCCAGGTTGGAGTGGGGCTAGTGCCCCAAGGCGGCTTGGAGACCTCTCAGCCTGAGGGCGAAGCAGGAGTCGGGGTGGAGAGCAACTCCGATGGGGCCTCCCCGGAGCCCTGCACCGTCACCCCTGGTGCCGTGAAGCTGGAGAAGGAGAAGCTGGAGCAAAACCCG…	1068	39	Deletion: Amino acid 290 - 294
Del98	ATGGCGGGACACCTGGCTTCGGATTTCGCCTTCTCGCCCCCTCCAGGTGGTGGAGGTGATGGGCCAGGGGGGCCGGAGCCGGGCTGGGTTGATCCTCGGACCTGGCTAAGCTTCCAAGGCCCTCCTGGAGGGCCAGGAATCGGGCCGGGGGTTGGGCCAGGCTCTGAGGTGTGGGGGATTCCCCCATGCCCCCCGCCGTATGAGTTCTGTGGGGGGATGGCGTACTGTGGGCCCCAGGTTGGAGTGGGGCTAGTGCCCCAAGGCGGCTTGGAGACCTCTCAGCCTGAGGGCGAAGCAGGAGTCGGGGTGGAGAGCAACTCCGATGGGGCCTCCCCGGAGCCCTGCACCGTCACCCCTGGTGCCGTGAAGCTGGAGAAGGAGAAGCTGGAGCAAAACCCG…	1068	39	Deletion: Amino acid 293 - 297
Del99	ATGGCGGGACACCTGGCTTCGGATTTCGCCTTCTCGCCCCCTCCAGGTGGTGGAGGTGATGGGCCAGGGGGGCCGGAGCCGGGCTGGGTTGATCCTCGGACCTGGCTAAGCTTCCAAGGCCCTCCTGGAGGGCCAGGAATCGGGCCGGGGGTTGGGCCAGGCTCTGAGGTGTGGGGGATTCCCCCATGCCCCCCGCCGTATGAGTTCTGTGGGGGGATGGCGTACTGTGGGCCCCAGGTTGGAGTGGGGCTAGTGCCCCAAGGCGGCTTGGAGACCTCTCAGCCTGAGGGCGAAGCAGGAGTCGGGGTGGAGAGCAACTCCGATGGGGCCTCCCCGGAGCCCTGCACCGTCACCCCTGGTGCCGTGAAGCTGGAGAAGGAGAAGCTGGAGCAAAACCCG…	1068	39	Deletion: Amino acid 296 - 300
Del100	ATGGCGGGACACCTGGCTTCGGATTTCGCCTTCTCGCCCCCTCCAGGTGGTGGAGGTGATGGGCCAGGGGGGCCGGAGCCGGGCTGGGTTGATCCTCGGACCTGGCTAAGCTTCCAAGGCCCTCCTGGAGGGCCAGGAATCGGGCCGGGGGTTGGGCCAGGCTCTGAGGTGTGGGGGATTCCCCCATGCCCCCCGCCGTATGAGTTCTGTGGGGGGATGGCGTACTGTGGGCCCCAGGTTGGAGTGGGGCTAGTGCCCCAAGGCGGCTTGGAGACCTCTCAGCCTGAGGGCGAAGCAGGAGTCGGGGTGGAGAGCAACTCCGATGGGGCCTCCCCGGAGCCCTGCACCGTCACCCCTGGTGCCGTGAAGCTGGAGAAGGAGAAGCTGGAGCAAAACCCG…	1068	39	Deletion: Amino acid 299 - 303
Del101	ATGGCGGGACACCTGGCTTCGGATTTCGCCTTCTCGCCCCCTCCAGGTGGTGGAGGTGATGGGCCAGGGGGGCCGGAGCCGGGCTGGGTTGATCCTCGGACCTGGCTAAGCTTCCAAGGCCCTCCTGGAGGGCCAGGAATCGGGCCGGGGGTTGGGCCAGGCTCTGAGGTGTGGGGGATTCCCCCATGCCCCCCGCCGTATGAGTTCTGTGGGGGGATGGCGTACTGTGGGCCCCAGGTTGGAGTGGGGCTAGTGCCCCAAGGCGGCTTGGAGACCTCTCAGCCTGAGGGCGAAGCAGGAGTCGGGGTGGAGAGCAACTCCGATGGGGCCTCCCCGGAGCCCTGCACCGTCACCCCTGGTGCCGTGAAGCTGGAGAAGGAGAAGCTGGAGCAAAACCCG…	1068	39	Deletion: Amino acid 302 - 306
Del102	ATGGCGGGACACCTGGCTTCGGATTTCGCCTTCTCGCCCCCTCCAGGTGGTGGAGGTGATGGGCCAGGGGGGCCGGAGCCGGGCTGGGTTGATCCTCGGACCTGGCTAAGCTTCCAAGGCCCTCCTGGAGGGCCAGGAATCGGGCCGGGGGTTGGGCCAGGCTCTGAGGTGTGGGGGATTCCCCCATGCCCCCCGCCGTATGAGTTCTGTGGGGGGATGGCGTACTGTGGGCCCCAGGTTGGAGTGGGGCTAGTGCCCCAAGGCGGCTTGGAGACCTCTCAGCCTGAGGGCGAAGCAGGAGTCGGGGTGGAGAGCAACTCCGATGGGGCCTCCCCGGAGCCCTGCACCGTCACCCCTGGTGCCGTGAAGCTGGAGAAGGAGAAGCTGGAGCAAAACCCG…	1068	39	Deletion: Amino acid 305 - 309
Del103	ATGGCGGGACACCTGGCTTCGGATTTCGCCTTCTCGCCCCCTCCAGGTGGTGGAGGTGATGGGCCAGGGGGGCCGGAGCCGGGCTGGGTTGATCCTCGGACCTGGCTAAGCTTCCAAGGCCCTCCTGGAGGGCCAGGAATCGGGCCGGGGGTTGGGCCAGGCTCTGAGGTGTGGGGGATTCCCCCATGCCCCCCGCCGTATGAGTTCTGTGGGGGGATGGCGTACTGTGGGCCCCAGGTTGGAGTGGGGCTAGTGCCCCAAGGCGGCTTGGAGACCTCTCAGCCTGAGGGCGAAGCAGGAGTCGGGGTGGAGAGCAACTCCGATGGGGCCTCCCCGGAGCCCTGCACCGTCACCCCTGGTGCCGTGAAGCTGGAGAAGGAGAAGCTGGAGCAAAACCCG…	1068	39	Deletion: Amino acid 308 - 312
Del104	ATGGCGGGACACCTGGCTTCGGATTTCGCCTTCTCGCCCCCTCCAGGTGGTGGAGGTGATGGGCCAGGGGGGCCGGAGCCGGGCTGGGTTGATCCTCGGACCTGGCTAAGCTTCCAAGGCCCTCCTGGAGGGCCAGGAATCGGGCCGGGGGTTGGGCCAGGCTCTGAGGTGTGGGGGATTCCCCCATGCCCCCCGCCGTATGAGTTCTGTGGGGGGATGGCGTACTGTGGGCCCCAGGTTGGAGTGGGGCTAGTGCCCCAAGGCGGCTTGGAGACCTCTCAGCCTGAGGGCGAAGCAGGAGTCGGGGTGGAGAGCAACTCCGATGGGGCCTCCCCGGAGCCCTGCACCGTCACCCCTGGTGCCGTGAAGCTGGAGAAGGAGAAGCTGGAGCAAAACCCG…	1068	39	Deletion: Amino acid 311 - 315
Del105	ATGGCGGGACACCTGGCTTCGGATTTCGCCTTCTCGCCCCCTCCAGGTGGTGGAGGTGATGGGCCAGGGGGGCCGGAGCCGGGCTGGGTTGATCCTCGGACCTGGCTAAGCTTCCAAGGCCCTCCTGGAGGGCCAGGAATCGGGCCGGGGGTTGGGCCAGGCTCTGAGGTGTGGGGGATTCCCCCATGCCCCCCGCCGTATGAGTTCTGTGGGGGGATGGCGTACTGTGGGCCCCAGGTTGGAGTGGGGCTAGTGCCCCAAGGCGGCTTGGAGACCTCTCAGCCTGAGGGCGAAGCAGGAGTCGGGGTGGAGAGCAACTCCGATGGGGCCTCCCCGGAGCCCTGCACCGTCACCCCTGGTGCCGTGAAGCTGGAGAAGGAGAAGCTGGAGCAAAACCCG…	1068	39	Deletion: Amino acid 314 - 318
Del106	ATGGCGGGACACCTGGCTTCGGATTTCGCCTTCTCGCCCCCTCCAGGTGGTGGAGGTGATGGGCCAGGGGGGCCGGAGCCGGGCTGGGTTGATCCTCGGACCTGGCTAAGCTTCCAAGGCCCTCCTGGAGGGCCAGGAATCGGGCCGGGGGTTGGGCCAGGCTCTGAGGTGTGGGGGATTCCCCCATGCCCCCCGCCGTATGAGTTCTGTGGGGGGATGGCGTACTGTGGGCCCCAGGTTGGAGTGGGGCTAGTGCCCCAAGGCGGCTTGGAGACCTCTCAGCCTGAGGGCGAAGCAGGAGTCGGGGTGGAGAGCAACTCCGATGGGGCCTCCCCGGAGCCCTGCACCGTCACCCCTGGTGCCGTGAAGCTGGAGAAGGAGAAGCTGGAGCAAAACCCG…	1068	39	Deletion: Amino acid 317 - 321
Del107	ATGGCGGGACACCTGGCTTCGGATTTCGCCTTCTCGCCCCCTCCAGGTGGTGGAGGTGATGGGCCAGGGGGGCCGGAGCCGGGCTGGGTTGATCCTCGGACCTGGCTAAGCTTCCAAGGCCCTCCTGGAGGGCCAGGAATCGGGCCGGGGGTTGGGCCAGGCTCTGAGGTGTGGGGGATTCCCCCATGCCCCCCGCCGTATGAGTTCTGTGGGGGGATGGCGTACTGTGGGCCCCAGGTTGGAGTGGGGCTAGTGCCCCAAGGCGGCTTGGAGACCTCTCAGCCTGAGGGCGAAGCAGGAGTCGGGGTGGAGAGCAACTCCGATGGGGCCTCCCCGGAGCCCTGCACCGTCACCCCTGGTGCCGTGAAGCTGGAGAAGGAGAAGCTGGAGCAAAACCCG…	1068	39	Deletion: Amino acid 320 - 324
Del108	ATGGCGGGACACCTGGCTTCGGATTTCGCCTTCTCGCCCCCTCCAGGTGGTGGAGGTGATGGGCCAGGGGGGCCGGAGCCGGGCTGGGTTGATCCTCGGACCTGGCTAAGCTTCCAAGGCCCTCCTGGAGGGCCAGGAATCGGGCCGGGGGTTGGGCCAGGCTCTGAGGTGTGGGGGATTCCCCCATGCCCCCCGCCGTATGAGTTCTGTGGGGGGATGGCGTACTGTGGGCCCCAGGTTGGAGTGGGGCTAGTGCCCCAAGGCGGCTTGGAGACCTCTCAGCCTGAGGGCGAAGCAGGAGTCGGGGTGGAGAGCAACTCCGATGGGGCCTCCCCGGAGCCCTGCACCGTCACCCCTGGTGCCGTGAAGCTGGAGAAGGAGAAGCTGGAGCAAAACCCG…	1068	39	Deletion: Amino acid 323 - 327
Del109	ATGGCGGGACACCTGGCTTCGGATTTCGCCTTCTCGCCCCCTCCAGGTGGTGGAGGTGATGGGCCAGGGGGGCCGGAGCCGGGCTGGGTTGATCCTCGGACCTGGCTAAGCTTCCAAGGCCCTCCTGGAGGGCCAGGAATCGGGCCGGGGGTTGGGCCAGGCTCTGAGGTGTGGGGGATTCCCCCATGCCCCCCGCCGTATGAGTTCTGTGGGGGGATGGCGTACTGTGGGCCCCAGGTTGGAGTGGGGCTAGTGCCCCAAGGCGGCTTGGAGACCTCTCAGCCTGAGGGCGAAGCAGGAGTCGGGGTGGAGAGCAACTCCGATGGGGCCTCCCCGGAGCCCTGCACCGTCACCCCTGGTGCCGTGAAGCTGGAGAAGGAGAAGCTGGAGCAAAACCCG…	1068	39	Deletion: Amino acid 326 - 330
Del110	ATGGCGGGACACCTGGCTTCGGATTTCGCCTTCTCGCCCCCTCCAGGTGGTGGAGGTGATGGGCCAGGGGGGCCGGAGCCGGGCTGGGTTGATCCTCGGACCTGGCTAAGCTTCCAAGGCCCTCCTGGAGGGCCAGGAATCGGGCCGGGGGTTGGGCCAGGCTCTGAGGTGTGGGGGATTCCCCCATGCCCCCCGCCGTATGAGTTCTGTGGGGGGATGGCGTACTGTGGGCCCCAGGTTGGAGTGGGGCTAGTGCCCCAAGGCGGCTTGGAGACCTCTCAGCCTGAGGGCGAAGCAGGAGTCGGGGTGGAGAGCAACTCCGATGGGGCCTCCCCGGAGCCCTGCACCGTCACCCCTGGTGCCGTGAAGCTGGAGAAGGAGAAGCTGGAGCAAAACCCG…	1068	39	Deletion: Amino acid 329 - 333
Del111	ATGGCGGGACACCTGGCTTCGGATTTCGCCTTCTCGCCCCCTCCAGGTGGTGGAGGTGATGGGCCAGGGGGGCCGGAGCCGGGCTGGGTTGATCCTCGGACCTGGCTAAGCTTCCAAGGCCCTCCTGGAGGGCCAGGAATCGGGCCGGGGGTTGGGCCAGGCTCTGAGGTGTGGGGGATTCCCCCATGCCCCCCGCCGTATGAGTTCTGTGGGGGGATGGCGTACTGTGGGCCCCAGGTTGGAGTGGGGCTAGTGCCCCAAGGCGGCTTGGAGACCTCTCAGCCTGAGGGCGAAGCAGGAGTCGGGGTGGAGAGCAACTCCGATGGGGCCTCCCCGGAGCCCTGCACCGTCACCCCTGGTGCCGTGAAGCTGGAGAAGGAGAAGCTGGAGCAAAACCCG…	1068	39	Deletion: Amino acid 332 - 336
Del112	ATGGCGGGACACCTGGCTTCGGATTTCGCCTTCTCGCCCCCTCCAGGTGGTGGAGGTGATGGGCCAGGGGGGCCGGAGCCGGGCTGGGTTGATCCTCGGACCTGGCTAAGCTTCCAAGGCCCTCCTGGAGGGCCAGGAATCGGGCCGGGGGTTGGGCCAGGCTCTGAGGTGTGGGGGATTCCCCCATGCCCCCCGCCGTATGAGTTCTGTGGGGGGATGGCGTACTGTGGGCCCCAGGTTGGAGTGGGGCTAGTGCCCCAAGGCGGCTTGGAGACCTCTCAGCCTGAGGGCGAAGCAGGAGTCGGGGTGGAGAGCAACTCCGATGGGGCCTCCCCGGAGCCCTGCACCGTCACCCCTGGTGCCGTGAAGCTGGAGAAGGAGAAGCTGGAGCAAAACCCG…	1068	39	Deletion: Amino acid 335 - 339
Del113	ATGGCGGGACACCTGGCTTCGGATTTCGCCTTCTCGCCCCCTCCAGGTGGTGGAGGTGATGGGCCAGGGGGGCCGGAGCCGGGCTGGGTTGATCCTCGGACCTGGCTAAGCTTCCAAGGCCCTCCTGGAGGGCCAGGAATCGGGCCGGGGGTTGGGCCAGGCTCTGAGGTGTGGGGGATTCCCCCATGCCCCCCGCCGTATGAGTTCTGTGGGGGGATGGCGTACTGTGGGCCCCAGGTTGGAGTGGGGCTAGTGCCCCAAGGCGGCTTGGAGACCTCTCAGCCTGAGGGCGAAGCAGGAGTCGGGGTGGAGAGCAACTCCGATGGGGCCTCCCCGGAGCCCTGCACCGTCACCCCTGGTGCCGTGAAGCTGGAGAAGGAGAAGCTGGAGCAAAACCCG…	1068	39	Deletion: Amino acid 338 - 342
Del114	ATGGCGGGACACCTGGCTTCGGATTTCGCCTTCTCGCCCCCTCCAGGTGGTGGAGGTGATGGGCCAGGGGGGCCGGAGCCGGGCTGGGTTGATCCTCGGACCTGGCTAAGCTTCCAAGGCCCTCCTGGAGGGCCAGGAATCGGGCCGGGGGTTGGGCCAGGCTCTGAGGTGTGGGGGATTCCCCCATGCCCCCCGCCGTATGAGTTCTGTGGGGGGATGGCGTACTGTGGGCCCCAGGTTGGAGTGGGGCTAGTGCCCCAAGGCGGCTTGGAGACCTCTCAGCCTGAGGGCGAAGCAGGAGTCGGGGTGGAGAGCAACTCCGATGGGGCCTCCCCGGAGCCCTGCACCGTCACCCCTGGTGCCGTGAAGCTGGAGAAGGAGAAGCTGGAGCAAAACCCG…	1068	39	Deletion: Amino acid 341 - 345
Del115	ATGGCGGGACACCTGGCTTCGGATTTCGCCTTCTCGCCCCCTCCAGGTGGTGGAGGTGATGGGCCAGGGGGGCCGGAGCCGGGCTGGGTTGATCCTCGGACCTGGCTAAGCTTCCAAGGCCCTCCTGGAGGGCCAGGAATCGGGCCGGGGGTTGGGCCAGGCTCTGAGGTGTGGGGGATTCCCCCATGCCCCCCGCCGTATGAGTTCTGTGGGGGGATGGCGTACTGTGGGCCCCAGGTTGGAGTGGGGCTAGTGCCCCAAGGCGGCTTGGAGACCTCTCAGCCTGAGGGCGAAGCAGGAGTCGGGGTGGAGAGCAACTCCGATGGGGCCTCCCCGGAGCCCTGCACCGTCACCCCTGGTGCCGTGAAGCTGGAGAAGGAGAAGCTGGAGCAAAACCCG…	1068	39	Deletion: Amino acid 344 - 348
Del116	ATGGCGGGACACCTGGCTTCGGATTTCGCCTTCTCGCCCCCTCCAGGTGGTGGAGGTGATGGGCCAGGGGGGCCGGAGCCGGGCTGGGTTGATCCTCGGACCTGGCTAAGCTTCCAAGGCCCTCCTGGAGGGCCAGGAATCGGGCCGGGGGTTGGGCCAGGCTCTGAGGTGTGGGGGATTCCCCCATGCCCCCCGCCGTATGAGTTCTGTGGGGGGATGGCGTACTGTGGGCCCCAGGTTGGAGTGGGGCTAGTGCCCCAAGGCGGCTTGGAGACCTCTCAGCCTGAGGGCGAAGCAGGAGTCGGGGTGGAGAGCAACTCCGATGGGGCCTCCCCGGAGCCCTGCACCGTCACCCCTGGTGCCGTGAAGCTGGAGAAGGAGAAGCTGGAGCAAAACCCG…	1068	39	Deletion: Amino acid 347 - 351
Del117	ATGGCGGGACACCTGGCTTCGGATTTCGCCTTCTCGCCCCCTCCAGGTGGTGGAGGTGATGGGCCAGGGGGGCCGGAGCCGGGCTGGGTTGATCCTCGGACCTGGCTAAGCTTCCAAGGCCCTCCTGGAGGGCCAGGAATCGGGCCGGGGGTTGGGCCAGGCTCTGAGGTGTGGGGGATTCCCCCATGCCCCCCGCCGTATGAGTTCTGTGGGGGGATGGCGTACTGTGGGCCCCAGGTTGGAGTGGGGCTAGTGCCCCAAGGCGGCTTGGAGACCTCTCAGCCTGAGGGCGAAGCAGGAGTCGGGGTGGAGAGCAACTCCGATGGGGCCTCCCCGGAGCCCTGCACCGTCACCCCTGGTGCCGTGAAGCTGGAGAAGGAGAAGCTGGAGCAAAACCCG…	1068	39	Deletion: Amino acid 350 - 354
Del118	ATGGCGGGACACCTGGCTTCGGATTTCGCCTTCTCGCCCCCTCCAGGTGGTGGAGGTGATGGGCCAGGGGGGCCGGAGCCGGGCTGGGTTGATCCTCGGACCTGGCTAAGCTTCCAAGGCCCTCCTGGAGGGCCAGGAATCGGGCCGGGGGTTGGGCCAGGCTCTGAGGTGTGGGGGATTCCCCCATGCCCCCCGCCGTATGAGTTCTGTGGGGGGATGGCGTACTGTGGGCCCCAGGTTGGAGTGGGGCTAGTGCCCCAAGGCGGCTTGGAGACCTCTCAGCCTGAGGGCGAAGCAGGAGTCGGGGTGGAGAGCAACTCCGATGGGGCCTCCCCGGAGCCCTGCACCGTCACCCCTGGTGCCGTGAAGCTGGAGAAGGAGAAGCTGGAGCAAAACCCG…	1068	39	Deletion: Amino acid 353 - 357
Del119	ATGGCGGGACACCTGGCTTCGGATTTCGCCTTCTCGCCCCCTCCAGGTGGTGGAGGTGATGGGCCAGGGGGGCCGGAGCCGGGCTGGGTTGATCCTCGGACCTGGCTAAGCTTCCAAGGCCCTCCTGGAGGGCCAGGAATCGGGCCGGGGGTTGGGCCAGGCTCTGAGGTGTGGGGGATTCCCCCATGCCCCCCGCCGTATGAGTTCTGTGGGGGGATGGCGTACTGTGGGCCCCAGGTTGGAGTGGGGCTAGTGCCCCAAGGCGGCTTGGAGACCTCTCAGCCTGAGGGCGAAGCAGGAGTCGGGGTGGAGAGCAACTCCGATGGGGCCTCCCCGGAGCCCTGCACCGTCACCCCTGGTGCCGTGAAGCTGGAGAAGGAGAAGCTGGAGCAAAACCCG…	1068	39	Deletion: Amino acid 356 - 360
Mutant	Sequence	Size of Frag in bp	Size of frag in Kda
Del1-46	ATGAAAGCTCTGCAGAAAGAACTCGAGCAATTTGCCAAGCTCCTGAAGCAGAAGAGGATCACCCTGGGATATACACAGGCCGATGTGGGGCTCACCCTGGGGGTTCTATTTGGGAAGGTATTCAGCCAAACGACCATCTGCCGCTTTGAGGCTCTGCAGCTTAGCTTCAAGAACATGTGTAAGCTGCGGCCCTTGCTGCAGAAGTGGGTGGAGGAAGCTGACAACAATGAAAATCTTCAGGAGATATGCAAAGCAGAAACCCTCGTGCAGGCCCGAAAGAGAAAGCGAACCAGTATCGAGAACCGAGTGAGAGGCAACCTGGAGAATTTGTTCCTGCAGTGCCCGAAACCCACACTGCAGCAGATCAGCCACATCGCCCAGCAGCTTGGGCTCGAGAAG…	669	24
Del1-46_115-119	ATGAAAGCTCTGCAGAAAGAACTCGAGCAATTTGCCAAGCTCCTGAAGCAGAAGAGGATCACCCTGGGATATACACAGGCCGATGTGGGGCTCACCCTGGGGGTTCTATTTGGGAAGGTATTCAGCCAAACGACCATCTGCCGCTTTGAGGCTCTGCAGCTTAGCTTCAAGAACATGTGTAAGCTGCGGCCCTTGCTGCAGAAGTGGGTGGAGGAAGCTGACAACAATGAAAATCTTCAGGAGATATGCAAAGCAGAAACCCTCGTGCAGGCCCGAAAGAGAAAGCGAACCAGTATCGAGAACCGAGTGAGAGGCAACCTGGAGAATTTGTTCCTGCAGTGCCCGAAACCCACACTGCAGCAGATCAGCCACATCGCCCAGCAGCTTGGGCTCGAGAAG…	624	22.8
Del2-4	ATGGCGGGACACGGTGGTGGAGGTGATGGGCCAGGGGGGCCGGAGCCGGGCTGGGTTGATCCTCGGACCTGGCTAAGCTTCCAAGGCCCTCCTGGAGGGCCAGGAATCGGGCCGGGGGTTGGGCCAGGCTCTGAGGTGTGGGGGATTCCCCCATGCCCCCCGCCGTATGAGTTCTGTGGGGGGATGGCGTACTGTGGGCCCCAGGTTGGAGTGGGGCTAGTGCCCCAAGGCGGCTTGGAGACCTCTCAGCCTGAGGGCGAAGCAGGAGTCGGGGTGGAGAGCAACTCCGATGGGGCCTCCCCGGAGCCCTGCACCGTCACCCCTGGTGCCGTGAAGCTGGAGAAGGAGAAGCTGGAGCAAAACCCGGAGGAGTCCCAGGACATCAAAGCTCTGCAGAAA…	1050	38.5
Del2-4_linker	ATGGCGGGACACggcggaggcagcggaggcggaagcGGTGGTGGAGGTGATGGGCCAGGGGGGCCGGAGCCGGGCTGGGTTGATCCTCGGACCTGGCTAAGCTTCCAAGGCCCTCCTGGAGGGCCAGGAATCGGGCCGGGGGTTGGGCCAGGCTCTGAGGTGTGGGGGATTCCCCCATGCCCCCCGCCGTATGAGTTCTGTGGGGGGATGGCGTACTGTGGGCCCCAGGTTGGAGTGGGGCTAGTGCCCCAAGGCGGCTTGGAGACCTCTCAGCCTGAGGGCGAAGCAGGAGTCGGGGTGGAGAGCAACTCCGATGGGGCCTCCCCGGAGCCCTGCACCGTCACCCCTGGTGCCGTGAAGCTGGAGAAGGAGAAGCTGGAGCAAAACCCGGAGGAGTCC…	1074	39.3
Del10-13	ATGGCGGGACACCTGGCTTCGGATTTCGCCTTCTCGCCCCCTCCAGGTGGTGGAGGTGATGGGCCAGGGGGGCCGGAGCCGGGCGGAGGGCCAGGAATCGGGCCGGGGGTTGGGCCAGGCTCTGAGGTGTGGGGGATTCCCCCATGCCCCCCGCCGTATGAGTTCTGTGGGGGGATGGCGTACTGTGGGCCCCAGGTTGGAGTGGGGCTAGTGCCCCAAGGCGGCTTGGAGACCTCTCAGCCTGAGGGCGAAGCAGGAGTCGGGGTGGAGAGCAACTCCGATGGGGCCTCCCCGGAGCCCTGCACCGTCACCCCTGGTGCCGTGAAGCTGGAGAAGGAGAAGCTGGAGCAAAACCCGGAGGAGTCCCAGGACATCAAAGCTCTGCAGAAAGAACTCGAG…	1041	38.2
Del10-13_linker	ATGGCGGGACACCTGGCTTCGGATTTCGCCTTCTCGCCCCCTCCAGGTGGTGGAGGTGATGGGCCAGGGGGGCCGGAGCCGGGCggcggaggcagcggaggcggaagcGGAGGGCCAGGAATCGGGCCGGGGGTTGGGCCAGGCTCTGAGGTGTGGGGGATTCCCCCATGCCCCCCGCCGTATGAGTTCTGTGGGGGGATGGCGTACTGTGGGCCCCAGGTTGGAGTGGGGCTAGTGCCCCAAGGCGGCTTGGAGACCTCTCAGCCTGAGGGCGAAGCAGGAGTCGGGGTGGAGAGCAACTCCGATGGGGCCTCCCCGGAGCCCTGCACCGTCACCCCTGGTGCCGTGAAGCTGGAGAAGGAGAAGCTGGAGCAAAACCCGGAGGAGTCCCAGGACATC…	1065	39
Del32-38	ATGGCGGGACACCTGGCTTCGGATTTCGCCTTCTCGCCCCCTCCAGGTGGTGGAGGTGATGGGCCAGGGGGGCCGGAGCCGGGCTGGGTTGATCCTCGGACCTGGCTAAGCTTCCAAGGCCCTCCTGGAGGGCCAGGAATCGGGCCGGGGGTTGGGCCAGGCTCTGAGGTGTGGGGGATTCCCCCATGCCCCCCGCCGTATGAGTTCTGTGGGGGGATGGCGTACTGTGGGCCCCAGGTTGGAGTGGGGCTAGTGCCCCAAGGCGGCTTGGAGACCTCTCAGACCCCTGGTGCCGTGAAGCTGGAGAAGGAGAAGCTGGAGCAAAACCCGGAGGAGTCCCAGGACATCAAAGCTCTGCAGAAAGAACTCGAGCAATTTGCCAAGCTCCTGAAGCAGAAG…	1014	37
Del32-38_linker	ATGGCGGGACACCTGGCTTCGGATTTCGCCTTCTCGCCCCCTCCAGGTGGTGGAGGTGATGGGCCAGGGGGGCCGGAGCCGGGCTGGGTTGATCCTCGGACCTGGCTAAGCTTCCAAGGCCCTCCTGGAGGGCCAGGAATCGGGCCGGGGGTTGGGCCAGGCTCTGAGGTGTGGGGGATTCCCCCATGCCCCCCGCCGTATGAGTTCTGTGGGGGGATGGCGTACTGTGGGCCCCAGGTTGGAGTGGGGCTAGTGCCCCAAGGCGGCTTGGAGACCTCTCAGggcggaggcagcggaggcggaagcACCCCTGGTGCCGTGAAGCTGGAGAAGGAGAAGCTGGAGCAAAACCCGGAGGAGTCCCAGGACATCAAAGCTCTGCAGAAAGAACTCGAGCAA…	1038	38
Del42-45	ATGGCGGGACACCTGGCTTCGGATTTCGCCTTCTCGCCCCCTCCAGGTGGTGGAGGTGATGGGCCAGGGGGGCCGGAGCCGGGCTGGGTTGATCCTCGGACCTGGCTAAGCTTCCAAGGCCCTCCTGGAGGGCCAGGAATCGGGCCGGGGGTTGGGCCAGGCTCTGAGGTGTGGGGGATTCCCCCATGCCCCCCGCCGTATGAGTTCTGTGGGGGGATGGCGTACTGTGGGCCCCAGGTTGGAGTGGGGCTAGTGCCCCAAGGCGGCTTGGAGACCTCTCAGCCTGAGGGCGAAGCAGGAGTCGGGGTGGAGAGCAACTCCGATGGGGCCTCCCCGGAGCCCTGCACCGTCACCCCTGGTGCCGTGAAGCTGTGGTGCCGTGAAGCTGATCAAAGCTCT…	1057	38.5
Del42-45_linker	ATGGCGGGACACCTGGCTTCGGATTTCGCCTTCTCGCCCCCTCCAGGTGGTGGAGGTGATGGGCCAGGGGGGCCGGAGCCGGGCTGGGTTGATCCTCGGACCTGGCTAAGCTTCCAAGGCCCTCCTGGAGGGCCAGGAATCGGGCCGGGGGTTGGGCCAGGCTCTGAGGTGTGGGGGATTCCCCCATGCCCCCCGCCGTATGAGTTCTGTGGGGGGATGGCGTACTGTGGGCCCCAGGTTGGAGTGGGGCTAGTGCCCCAAGGCGGCTTGGAGACCTCTCAGCCTGAGGGCGAAGCAGGAGTCGGGGTGGAGAGCAACTCCGATGGGGCCTCCCCGGAGCCCTGCACCGTCACCCCTGGTGCCGTGAAGCTGggcggaggcagcggaggcggaagcATC…	1065	39
Del104-106	ATGGCGGGACACCTGGCTTCGGATTTCGCCTTCTCGCCCCCTCCAGGTGGTGGAGGTGATGGGCCAGGGGGGCCGGAGCCGGGCTGGGTTGATCCTCGGACCTGGCTAAGCTTCCAAGGCCCTCCTGGAGGGCCAGGAATCGGGCCGGGGGTTGGGCCAGGCTCTGAGGTGTGGGGGATTCCCCCATGCCCCCCGCCGTATGAGTTCTGTGGGGGGATGGCGTACTGTGGGCCCCAGGTTGGAGTGGGGCTAGTGCCCCAAGGCGGCTTGGAGACCTCTCAGCCTGAGGGCGAAGCAGGAGTCGGGGTGGAGAGCAACTCCGATGGGGCCTCCCCGGAGCCCTGCACCGTCACCCCTGGTGCCGTGAAGCTGGAGAAGGAGAAGCTGGAGCAAAACCCG…	1050	38.5
Del104-106_linker	ATGGCGGGACACCTGGCTTCGGATTTCGCCTTCTCGCCCCCTCCAGGTGGTGGAGGTGATGGGCCAGGGGGGCCGGAGCCGGGCTGGGTTGATCCTCGGACCTGGCTAAGCTTCCAAGGCCCTCCTGGAGGGCCAGGAATCGGGCCGGGGGTTGGGCCAGGCTCTGAGGTGTGGGGGATTCCCCCATGCCCCCCGCCGTATGAGTTCTGTGGGGGGATGGCGTACTGTGGGCCCCAGGTTGGAGTGGGGCTAGTGCCCCAAGGCGGCTTGGAGACCTCTCAGCCTGAGGGCGAAGCAGGAGTCGGGGTGGAGAGCAACTCCGATGGGGCCTCCCCGGAGCCCTGCACCGTCACCCCTGGTGCCGTGAAGCTGGAGAAGGAGAAGCTGGAGCAAAACCCG…	1074	39.3
Del114-117	ATGGCGGGACACCTGGCTTCGGATTTCGCCTTCTCGCCCCCTCCAGGTGGTGGAGGTGATGGGCCAGGGGGGCCGGAGCCGGGCTGGGTTGATCCTCGGACCTGGCTAAGCTTCCAAGGCCCTCCTGGAGGGCCAGGAATCGGGCCGGGGGTTGGGCCAGGCTCTGAGGTGTGGGGGATTCCCCCATGCCCCCCGCCGTATGAGTTCTGTGGGGGGATGGCGTACTGTGGGCCCCAGGTTGGAGTGGGGCTAGTGCCCCAAGGCGGCTTGGAGACCTCTCAGCCTGAGGGCGAAGCAGGAGTCGGGGTGGAGAGCAACTCCGATGGGGCCTCCCCGGAGCCCTGCACCGTCACCCCTGGTGCCGTGAAGCTGGAGAAGGAGAAGCTGGAGCAAAACCCG…	1041	38.2
Del114-117_linker	ATGGCGGGACACCTGGCTTCGGATTTCGCCTTCTCGCCCCCTCCAGGTGGTGGAGGTGATGGGCCAGGGGGGCCGGAGCCGGGCTGGGTTGATCCTCGGACCTGGCTAAGCTTCCAAGGCCCTCCTGGAGGGCCAGGAATCGGGCCGGGGGTTGGGCCAGGCTCTGAGGTGTGGGGGATTCCCCCATGCCCCCCGCCGTATGAGTTCTGTGGGGGGATGGCGTACTGTGGGCCCCAGGTTGGAGTGGGGCTAGTGCCCCAAGGCGGCTTGGAGACCTCTCAGCCTGAGGGCGAAGCAGGAGTCGGGGTGGAGAGCAACTCCGATGGGGCCTCCCCGGAGCCCTGCACCGTCACCCCTGGTGCCGTGAAGCTGGAGAAGGAGAAGCTGGAGCAAAACCCG…	1065	39
Del115-119	ATGGCGGGACACCTGGCTTCGGATTTCGCCTTCTCGCCCCCTCCAGGTGGTGGAGGTGATGGGCCAGGGGGGCCGGAGCCGGGCTGGGTTGATCCTCGGACCTGGCTAAGCTTCCAAGGCCCTCCTGGAGGGCCAGGAATCGGGCCGGGGGTTGGGCCAGGCTCTGAGGTGTGGGGGATTCCCCCATGCCCCCCGCCGTATGAGTTCTGTGGGGGGATGGCGTACTGTGGGCCCCAGGTTGGAGTGGGGCTAGTGCCCCAAGGCGGCTTGGAGACCTCTCAGCCTGAGGGCGAAGCAGGAGTCGGGGTGGAGAGCAACTCCGATGGGGCCTCCCCGGAGCCCTGCACCGTCACCCCTGGTGCCGTGAAGCTGGAGAAGGAGAAGCTGGAGCAAAACCCG…	1038	38
Minimum	ATGGCGGGACACCTGGCTTCGGATTTCGCCTTCTCGCCCCCTCCAGGTGGTGGAGGTGATGGGCCAGGGGGGCCGGAGCCGGGCTGGGTTGATCCTCGGACCTGGCTAAGCTTCCAAGGCCCTCCTGGAGGGCCAGGAATCGGGCCGGGGGTTGGGCCAGGCTCTGAGGTGTGGGGGATTCCCCCATGCCCCCCGCCGTATGAGTTCTGTGGGGGGATGGCGTACTGTGGGCCCCAGGTTGGAGTGGGGCTAGTGCCCCAAGGCGGCTTGGAGACCTCTCAGACCCCTGGTGCCGTGAAGCTGATCAAAGCTCTGCAGAAAGAACTCGAGCAATTTGCCAAGCTCCTGAAGCAGAAGAGGATCACCCTGGGATATACACAGGCCGATGTGGGGCTCACC…	930	34
Minimum_linker	ATGGCGGGACACCTGGCTTCGGATTTCGCCTTCTCGCCCCCTCCAGGTGGTGGAGGTGATGGGCCAGGGGGGCCGGAGCCGGGCTGGGTTGATCCTCGGACCTGGCTAAGCTTCCAAGGCCCTCCTGGAGGGCCAGGAATCGGGCCGGGGGTTGGGCCAGGCTCTGAGGTGTGGGGGATTCCCCCATGCCCCCCGCCGTATGAGTTCTGTGGGGGGATGGCGTACTGTGGGCCCCAGGTTGGAGTGGGGCTAGTGCCCCAAGGCGGCTTGGAGACCTCTCAGggcggaggcagcggaggcggaagcACCCCTGGTGCCGTGAAGCTGggcggaggcagcggaggcggaagcATCAAAGCTCTGCAGAAAGAACTCGAGCAATTTGCCAAGCTCCTGAAG…	1002	36.7
Negmin	ATGGCGGGACACGGTGGTGGAGGTGATGGGCCAGGGGGGCCGGAGCCGGGCGGAGGGCCAGGAATCGGGCCGGGGGTTGGGCCAGGCTCTGAGGTGTGGGGGATTCCCCCATGCCCCCCGCCGTATGAGTTCTGTGGGGGGATGGCGTACTGTGGGCCCCAGGTTGGAGTGGGGCTAGTGCCCCAAGGCGGCTTGGAGACCTCTCAGCCTGAGGGCGAAGCAGGAGTCGGGGTGGAGAGCAACTCCGATGGGGCCTCCCCGGAGCCCTGCACCGTCACCCCTGGTGCCGTGAAGCTGGAGAAGGAGAAGCTGGAGCAAAACCCGGAGGAGTCCCAGGACATCAAAGCTCTGCAGAAAGAACTCGAGCAATTTGCCAAGCTCCTGAAGCAGAAGAGGATC…	975	35.7
Negmin_linker	ATGGCGGGACACggcggaggcagcggaggcggaagcGGTGGTGGAGGTGATGGGCCAGGGGGGCCGGAGCCGGGCggcggaggcagcggaggcggaagcGGAGGGCCAGGAATCGGGCCGGGGGTTGGGCCAGGCTCTGAGGTGTGGGGGATTCCCCCATGCCCCCCGCCGTATGAGTTCTGTGGGGGGATGGCGTACTGTGGGCCCCAGGTTGGAGTGGGGCTAGTGCCCCAAGGCGGCTTGGAGACCTCTCAGCCTGAGGGCGAAGCAGGAGTCGGGGTGGAGAGCAACTCCGATGGGGCCTCCCCGGAGCCCTGCACCGTCACCCCTGGTGCCGTGAAGCTGGAGAAGGAGAAGCTGGAGCAAAACCCGGAGGAGTCCCAGGACATCAAAGCTCTG…	1047	38.5

## Sheet: Supplementary Data2
Primer Name	Sequence (5'->3')	Forward/Reverse primer	Length	Tm	GC%	Template for amplification	Comments
pET_28B_OCT4_FWD	CGGCCCCGAATTCCGCCACCATG	Forward	23	82.7	69.5	hOCT4 mutant (derivatives 1 to 119)	To clone the library of hOCT4 derivatives as linear fragments of DNA into pET28b
pET_28B_OCT4_RVS	GCTCGAGTGCGGCCGCTCTAGATCATCA	Reverse	28	80.3	60.7	hOCT4 mutant (derivatives 1 to 119)	To clone the library of hOCT4 derivatives as linear fragments of DNA into pET28b
FUW_tetO_OCT4_del3-119_FWD	CTGATAGAATTCGCCACCATGGCGGGACACCTGGC	Forward	35	69.3	60	hOCT4 mutant (derivatives 3 to 119)	To subclone the library of hOCT4 mutants from pET28b into FU_tetO_XbaI
FUW_tetO_Oct4_del1-116_RVS	GACTATTCTAGATCAGTTTGAATGCATGGGAGAG	Reverse	34	59.5	41.2	hOCT4 mutant (derivatives 1 to 116)	To subclone the library of hOCT4 mutants from pET28b into FU_tetO_XbaI
FUW_tetO_OCT4_del1_FWD	CTGATAGAATTCGCCACCATGTCGGATTTCGCCTT	Forward	35	65.1	48.6	hOCT4 mutant (derivative 1)	To subclone the library of hOCT4 mutants from pET28b into FU_tetO_XbaI
FUW_tetO_OCT4_del2_FWD	CTGATAGAATTCGCCACCATGGCGGGACACGCCTT	Forward	35	69.1	57.1	hOCT4 mutant (derivative 2)	To subclone the library of hOCT4 mutants from pET28b into FU_tetO_XbaI
FUW_tetO_Oct4_del119_RVS	GACTATTCTAGATCAAGAGCCCAGAGTGGTGACA	Reverse	34	62.6	47.1	hOCT4 mutant (derivative 119)	To subclone the library of hOCT4 mutants from pET28b into FU_tetO_XbaI
FUW_tetO_Oct4_del118_RVS	GACTATTCTAGATCAGTTTGAATGAGTGGTGACA	Reverse	34	59	38.2	hOCT4 mutant (derivative 118)	To subclone the library of hOCT4 mutants from pET28b into FU_tetO_XbaI
FUW_tetO_Oct4_del117_RVS	GACTATTCTAGATCAGTTTGAATGCATGGGAGAA	Reverse	34	59.3	38.2	hOCT4 mutant (derivative 117)	To subclone the library of hOCT4 mutants from pET28b into FU_tetO_XbaI
pCAG_OCT4_del3-119_FWD	CAAAGAATTCCTCGAGCCGCCACCatggcgggacacct	Forward	32	62	63	hOCT4 mutant (derivatives 3 to 119)	To clone the library of hOCT4 derivatives as linear fragments of DNA into ppyCAG
pCAG_OCT4_del1-117_RVS	GCTTATCGAGCGGCCGCtcagtttgaatgcatggga	Reverse	36	62	56	hOCT4 mutant (derivatives 1 to 117)	To clone the library of hOCT4 derivatives as linear fragments of DNA into ppyCAG
pCAG_OCT4_del1_FWD	AAAGAATTCGCGGCCGCatgtcggatttcgcc	Forward	32	62	56	hOCT4 mutant 1	To clone derivative 1 of the hOCT4 library as a linear fragment of DNA into ppyCAG
pCAG_OCT4_del2_FWD	AAAGAATTCGCGGCCGCatggcgggacacgcg	Forward	32	62	66	hOCT4 mutant 2	To clone derivative 2 of the hOCT4 library as a linear fragment of DNA into ppyCAG
pCAG_OCT4_del118_RVS	GCTTATCGAGCGGCCGCtcagtttgaatgagtggtgac	Reverse	38	62	55	hOCT4 mutant 118	To clone derivative 118 of the hOCT4 library as a linear fragment of DNA into ppyCAG
pCAG_OCT4_del119_RVS	GCTTATCGAGCGGCCGCtcaagagcccagagtg	Reverse	33	62	64	hOct4 mutant 119	To clone derivative 119 of the hOCT4 library as a linear fragment of DNA into ppyCAG

## Sheet: Supplementary Data3
sgRNA	Primer fwd (5'-3')	Primer rvs (5'-3')
Rai1	caccgcatcggcctatcatgaggc	aaacgcctcatgataggccgatgc
Tnip2	caccggatgaacgacagtgtgcac	aaacgtgcacactgtcgttcatcc
Ufd1l	caccgggatacaccgctttagggt	aaacaccctaaagcggtgtatccc
Xpo6_1	caccgcggtacttacgccagagct	aaacagctctggcgtaagtaccgc
Xpo6_2	caccgtcatcttacatcgtcgtcc	aaacggacgacgatgtaagatgac
Mcmbp	caccgtactgtgtccccgtgcccg	aaaccgggcacggggacacagtac
Fbrsl1	caccgcgttggaatgtcggaagta	aaactacttccgacattccaacgc
Etv4	caccgcaccaaggtacccgtggcc	aaacggccacgggtaccttggtgc
Etv5	caccgaggacccaccccttgaact	aaacagttcaaggggtgggtcctc
Kdm4b_1	caccgtggcgtacattgagtcgca	aaactgcgactcaatgtacgccac
Kdm4b_2	caccgtgtcatcatacgtctgccg	aaaccggcagacgtatgatgacac

## Sheet: Supplementary Data4
Primer Name	Sequence (5'->3')	Length	Tm	GC%	Target	Comments
qRT-hOCT4-DER_42-61-F	GAGGAGTCCCAGGACATCAAAG	22	60.09	54.55	Human OCT4 mRNA	To detect hOCT4 mRNA levels. Anneals to WT hOCT 400…421
qRT-hOCT4-DER_42-61-R	CTTCCCAAATAGAACCCCCAG	21	57.98	52.38	Human OCT4 mRNA	To detect hOCT4 mRNA levels. Anneals to WT hOCT 511…531
qRT-hOCT4-DER_72-94-F	GAGAACCGAGTGAGAGGCAAC	21	60.67	57.14	Human OCT4 mRNA	To detect hOCT4 mRNA levels. Anneals to WT hOCT 712…732
qRT-hOCT4-DER_72-94-R	GAACCACACTCGGACCACATC	21	60.94	57.14	Human OCT4 mRNA	To detect hOCT4 mRNA levels. Anneals to WT hOCT 814…834
qRT-mGAPDH-F	GCTCATGACCACAGTCCATGC	21	61.61	57.14	Mouse GAPDH (all variants)	To detect mouse GAPDH mRNA levels. Designed at an exon-exon junction.
qRT-mGAPDH-R	AGGGATGATGTTCTGGGCAGC	21	62.48	57.14	Mouse GAPDH (all variants)	To detect mouse GAPDH mRNA levels. Designed at an exon-exon junction.
qRT-mFgf5-F	CTGTACTGCAGAGTGGGCAT	20	59.75	55	Mouse Fgf5 mRNA	To detect mFgf5 mRNA levels. Ectoderm marker.
qRT-mFgf5-R	AAATTTGGCTTAACACACTGGC	22	58.27	40.91	Mouse Fgf5 mRNA	To detect mFgf5 mRNA levels. Ectoderm marker.
qRT-mSox1-F	CATGCACCGCTACGACATGG	20	61.77	60	Mouse Sox1 mRNA	To detect mSox1 mRNA levels. Ectoderm marker.
qRT-mSox1-R	TAAGGGATGCCGCCGTAGC	19	62.16	63.16	Mouse Sox1 mRNA	To detect mSox1 mRNA levels. Ectoderm marker.
qRT-mGata6-F	ATTCACCAGCAGCGACTAGC	20	60.46	55	Mouse Gata6 mRNA	To detect mGata6 mRNA levels. Endoderm marker.
qRT-mGata6-R	TTGATTCCTCGAGCGATGTG	20	58.07	50	Mouse Gata6 mRNA	To detect mGata6 mRNA levels. Endoderm marker.
qRT-mGata4-F	GAGATCGCGCCGGTTTTC	18	59.3	61.11	Mouse Gata4 mRNA	To detect mGata4 mRNA levels. Endoderm marker.
qRT-mGata4-R	GGCTCCAGCGAAGAATGACAA	21	60.95	52.38	Mouse Gata4 mRNA	To detect mGata4 mRNA levels. Endoderm marker.
qRT-Hand1-F	CGGAAAAGGGAGTTGCCTCA	20	60.25	55	Mouse Hand1 mRNA	To detect mHand1 mRNA levels. Mesoderm marker.
qRT-Hand1-R	GGTCTCACTGGTTTAGCTCCA	21	59.38	52.38	Mouse Hand1 mRNA	To detect mHand1 mRNA levels. Mesoderm marker.
qRT-BrachyuryT-F	CTACATCCACCCAGACTCGC	20	59.9	60	Mouse Brachyury(T) mRNA	To detect mBrachyury(T) mRNA levels. Mesoderm marker.
qRT- BrachyuryT -R	CCCCCTCCATTGAGCTTGTT	20	59.96	55	Mouse Brachyury(T) mRNA	To detect mBrachyury(T) mRNA levels. Mesoderm marker.

## Sheet: Supplementary Data5
HIST1H2BF	B2R4S9	P62807	10	30.594	31.3021	28.5901	28.3751	30.7217	29.7182	25.9175	26.2109	0.728099	0.44669
ANXA2	V9HW65	P07355	22	26.5643	26.6276	25.1771	25.6733	24.6662	23.957	25.5571	25.7989	2.28437	1.63007	+
HIST1H4H	B2R4R0	P62805	12	30.7746	31.9894	28.7991	29.1677	30.5237	29.7886	25.2735	25.5585	1.22583	0.64518	+
TXN	H9ZYJ2	P10599	8	25.2102	24.5749	22.8561	0	23.8556	23.156	24.8884	24.519	1.38674	1.00383	+
RPS27A	Q5RKT7	P62979	6	27.3141	27.7415	25.3889	25.322	26.3726	25.9466	24.3488	24.3015	1.36818	1.34345	+
HNRNPA2B1	P22626	P22626	24	27.1592	28.054	27.341	26.4168	28.4043	28.8596	24.243	25.5945	-1.02531	0.749973	+
HNRPA1	A0A024RAZ7	P09651	21	26.951	27.8151	26.7012	25.8506	28.102	28.7192	23.3951	25.7457	-1.02754	0.715382	+
EEF1A1	Q6IPT9	P68104	18	25.5047	25.4801	25.2958	25.0889	24.9548	25.2977	23.3221	24.6104	0.36616	0.777664	+
CSTA	P01040	P01040	4	21.9092	22.2055	0	0	22.7712	21.2672	23.2174	0	0.0381975	0.0155706
ZNF503	Q96F45	Q96F45	13	21.6414	22.5617	0	0	0	0	22.9189	0	5.10156	2.0949	+
HSPB1	V9HW43	P04792	0	27.5916	27.2856	22.9913	24.1713	22.059	21.3494	22.7502	23.2175	5.73441	2.34581	+
NPM1	A0A0S2Z4G7	P06748	9	23.098	22.8863	0	22.4219	25.6277	25.2701	22.5607	0	-2.45677	2.15022	+
ENO1	A0A024R4F1	P06733	26	26.7799	24.4839	23.126	24.5886	24.5606	24.675	22.5222	23.4502	1.01414	0.327262
YWHAE	V9HW98	P62258	16	23.944	23.8817	22.3221	0	23.6248	24.2236	22.366	21.4505	-0.0113392	0.0117198
HNRNPM	P52272-2	P52272	36	26.0548	26.9466	25.1944	23.7479	27.0938	27.4103	22.2835	20.1823	-0.75131	0.596499	+
HSPA5	V9HWB4	P11021	22	23.1135	21.2138	0	0	0	20.9805	22.2482	22.7307	3.17342	0.542457	+
GSTP1	V9HWE9	P09211	13	23.25	22.5554	0	0	22.6342	0	21.6671	22.3468	3.08558	0.408306
TUBA1B	B3KT06	P68363	21	26.2699	26.6736	24.9092	24.4217	25.4389	26.3394	21.5036	23.9125	0.582581	0.444784
TPI1	V9HWK1	P60174	15	24.005	21.7249	0	0	24.0706	23.6141	21.4862	21.3179	-0.977464	0.310689
SFPQ	P23246	P23246	33	29.4328	29.8119	26.1047	24.3818	26.9749	28.4261	21.1585	24.9125	1.92188	0.904949	+
EEF2	P13639	P13639	38	25.1638	24.346	22.0677	21.7842	24.2497	24.3526	21.0145	22.2822	0.45378	0.413751
HNRNPK	B4DUQ1	P14866	26	27.126	27.7106	27.3427	25.8718	27.8948	28.9059	20.7223	25.3155	-0.982042	0.629552	+
HSP90AB1	A0A024RD80	P08238	25	23.5758	24.886	21.4228	21.6114	25.5486	25.4041	20.5901	21.2908	-1.24545	0.700289	+
PPIA	V9HWF5	P62937	11	25.6376	26.6998	24.0556	23.199	25.6395	25.4936	20.221	21.7652	0.602109	0.422424
DDX5	B4DN41	P17844	28	25.9387	26.5988	25.5123	24.8275	26.5714	27.1555	20.0726	23.9426	-0.594695	0.509158
HNRNPA0	Q13151	Q13151	11	24.5898	24.8337	23.5116	0	24.2275	25.2971	19.7917	0	-0.0505285	0.0291875
NONO	A8K525	Q15233	28	28.592	28.8022	25.3738	24.7361	26.7615	27.0408	19.3699	23.0428	1.79593	2.02978	+
PTBP1	P26599	P26599	20	25.6375	26.0482	24.5269	23.622	25.189	26.5608	19.1649	22.8648	-0.0320816	0.0139758
HSPA8	V9HW22	P11142	38	27.7535	28.5662	23.7077	22.7338	25.662	25.3172	19.0181	23.1524	2.6702	1.58076	+
DNMT3B	Q9UBC3-2	Q9UBC3	23	0	0	0	0	26.3911	25.3587	0	0	-8.87489	2.47285	+
SALL4	Q9UJQ4	Q9UJQ4	18	0	0	0	0	25.3807	24.8853	0	0	-8.13302	3.03333	+
ALDH18A1	P54886	P54886	33	0	0	24.7321	24.9974	24.5767	25.3172	0	0	-7.94695	2.66481	+
VRTN	Q9H8Y1	Q9H8Y1	12	0	0	0	0	24.4371	24.6091	0	0	-7.52311	3.88421	+
SALL2	Q9Y467	Q9Y467	12	0	0	0	0	24.7637	24.0118	0	0	-7.38775	2.58845	+
IGF2BP1	Q9NZI8	Q9NZI8	12	0	0	0	0	23.8939	24.5629	0	0	-7.22842	2.67072	+
ZNF462	Q63HJ5	Q96JM2	27	0	0	0	0	23.6822	24.4463	0	0	-7.06425	2.53574	+
LIN28A	Q9H9Z2	Q6UXM1	6	0	0	0	0	23.6169	23.9169	0	0	-6.76692	3.30909	+
ARID3B	B4DQB0	Q8IVW6	9	0	0	0	0	23.1896	23.3526	0	0	-6.27108	3.7724	+
L1TD1	Q5T7N2	Q5T7N2	11	0	0	0	0	22.971	22.9623	0	0	-5.96664	6.282	+
SERBP1	Q63HR1	Q8NC51	7	0	0	21.3418	0	22.8496	22.8894	0	0	-5.86951	4.93957	+
RPS11	P62280	P62280	8	0	0	21.5588	0	22.6008	22.7851	0	0	-5.69296	3.58224	+
SNRNP70	P08621-2	P08621	9	0	0	22.1886	0	23.0415	22.3151	0	0	-5.67832	2.39074	+
DNMT3A	A0A0C4DG02	Q9Y6K1	4	0	0	0	0	22.3686	22.2284	0	0	-5.2985	3.75748	+
CECR2	Q9BXF3-3	Q9BXF3	7	0	0	0	0	22.1323	22.1648	0	0	-5.14855	5.00113	+
MCM3	Q53HJ4	P25205	16	0	0	0	0	21.8698	22.3626	0	0	-5.11622	2.6361	+
SRSF3	P84103-2	P84103	6	0	0	0	0	21.9775	21.982	0	0	-4.97975	6.69016	+
SNRPD2	P62316	P62316	7	0	0	0	0	21.4968	22.4232	0	0	-4.95998	2.06505	+
RPL24	C9JXB8	P83731	5	0	0	0	0	21.7671	22.0567	0	0	-4.91187	3.06161	+
RPL13A	Q5QTS3	P40429	3	0	0	0	0	21.5745	22.2101	0	0	-4.8923	2.37758	+
ARID3A	Q99856	Q99856	9	0	0	0	0	22.5313	21.2424	0	0	-4.88686	1.77079	+
ZIC2	A0A024RDY6	O95409	2	0	0	0	0	22.3055	21.3682	0	0	-4.83684	2.03353	+
PCNA	Q6FI35	P12004	5	0	0	0	0	21.7435	21.4937	0	0	-4.61864	3.13644	+
CDCA8	Q53HL2	Q53HL2	8	0	0	0	0	21.8629	21.1486	0	0	-4.50573	2.20583	+
PTMA	B8ZZQ6	P06454	4	0	0	0	0	21.5744	21.3328	0	0	-4.45361	3.1338	+
MCM2	B3KXZ4	P49736	10	0	0	0	0	21.3761	21.5042	0	0	-4.44015	3.68231	+
RPL5	B3KTM6	P46777	6	0	0	0	0	21.2066	21.5321	0	0	-4.36933	2.85869	+
HNRPK	A0A024R228	P61978	26	0	0	0	0	21.5391	21.0877	0	0	-4.31343	2.56428	+
TUFM	P49411	P49411	11	0	0	24.5052	23.6512	21.7607	20.7927	0	0	-4.27673	1.90078	+
ZNF198	A0A024RDS3	Q9UBW7	14	0	20.8964	0	0	23.4566	22.9737	0	0	-4.26696	0.791011	+
PSIP1	O75475	O75475	10	0	22.2493	0	0	24.3201	23.241	0	0	-4.15592	0.583257	+
TRIM24	O15164	O15164	25	0	21.9779	0	0	23.7003	23.4201	0	0	-4.07122	0.612531	+
HELLS	Q9NRZ9-3	Q9NRZ9	6	0	0	0	0	21.1467	20.9793	0	0	-4.063	3.37267	+
TCF4	A0A1B0GVR6	P15884	9	0	0	0	0	21.309	20.7073	0	0	-4.00818	2.25286	+
CROP	Q6PKC2	O95232	6	0	0	0	0	20.6205	21.2577	0	0	-3.93911	2.18855	+
RPL7A	P62424	P62424	8	0	22.4976	22.6183	21.9496	23.3628	23.9355	0	0	-3.90038	0.532215	+
PDS5A	G1UI16	Q29RF7	11	0	0	0	0	20.1021	21.6523	0	0	-3.87721	1.42348	+
USP15	Q9Y4E8-2	Q9Y4E8	14	0	21.4506	23.2426	22.3319	23.0448	23.1212	0	0	-3.85769	0.647471	+
KIF20A	O95235	O95235	24	0	22.0456	0	0	23.4534	23.2249	0	0	-3.81634	0.568875	+
G3BP	Q6FI03	Q13283	4	0	0	0	0	20.2783	21.0924	0	0	-3.68534	1.92159	+
NOP58	Q9Y2X3	Q9Y2X3	5	0	0	0	0	20.4391	20.6239	0	0	-3.5315	3.16492	+
SMARCD1	Q96GM5	Q96GM5	12	0	20.9035	0	0	22.6889	22.2013	0	0	-3.49331	0.662112	+
ZNF532	B3KXW2	Q9HCE3	4	0	0	0	0	21.1353	19.8082	0	0	-3.47177	1.46037	+
RPL31	B2R4C1	P62899	3	0	21.3178	21.5907	0	22.5874	22.4952	0	0	-3.38238	0.588773	+
TRA2B	P62995-3	P62995	6	0	21.1634	22.1424	0	22.1314	22.653	0	0	-3.3105	0.592933	+
RPS6	Q96DV6	P62753	6	0	20.9743	0	0	22.3157	22.2702	0	0	-3.30581	0.62321	+
SNRPD3	P62318-2	P62318	3	21.4614	0	0	0	21.5382	23.1478	0	0	-3.11232	0.495171
CCAR2	B3KTJ9	Q8N163	13	20.2871	0	22.1524	22.0193	21.9509	21.5287	0	0	-3.09621	0.693274	+
PTGES3	Q15185-4	Q15185	5	0	21.7916	0	0	22.5143	22.3887	0	0	-3.05573	0.480974
RPL34	A0A024RDH8	P49207	4	0	21.0548	20.8757	0	22.3542	21.7838	0	0	-3.04156	0.559551	+
DDX21	Q9NR30	Q9NR30	16	0	21.5087	0	0	22.0024	22.5273	0	0	-3.01046	0.500462
ZNF326	Q5BKZ1	Q5BKZ1	10	0	21.4795	0	0	21.9897	22.1573	0	0	-2.83378	0.476905
MSH2	V9H019	P43246	11	0	20.6964	0	0	21.2808	21.9942	0	0	-2.78929	0.558179	+
SFRS4	A8K644	Q08170	4	0	21.3853	0	0	22.5604	21.2929	0	0	-2.73403	0.451406
ZNF219	A8K3T5	Q9P2Y4	7	0	0	0	0	19.891	19.4948	0	0	-2.69288	2.27021	+
PC4	Q6IBA2	P53999	7	0	23.6729	0	0	23.5506	22.5058	0	0	-2.69177	0.293278
RPS25	P62851	P62851	3	0	21.3318	0	0	21.7049	21.9072	0	0	-2.64014	0.459012
RPL10	F8W7C6	P49247	6	0	20.6122	21.3206	0	21.1748	21.7041	0	0	-2.63337	0.543801	+
RPL15	E7EQV9	P61313	4	0	21.394	21.4083	0	21.5516	22.0796	0	0	-2.61864	0.445813
PABPN1	Q86U42-2	Q86U42	6	0	20.8808	0	0	21.6246	21.4566	0	0	-2.60018	0.505105
SRSF9	Q13242	Q13242	8	20.4621	21.6336	21.8591	0	23.5424	23.739	0	0	-2.59281	1.31269	+
HMGA2	P52926-3	P52926	3	0	19.921	0	0	21.1304	20.9446	0	0	-2.57702	0.656959	+
RPL26L1	J3KTJ8	Q9UNX3	3	20.5383	0	0	0	21.193	21.3803	0	0	-2.5175	0.53581	+
SRSF7	Q16629-3	Q16629	7	21.6186	23.4242	23.128	0	25.1287	24.839	0	0	-2.46245	0.940661	+
ARID1A	A0A0S2Q0B1	O14497	49	20.4282	21.9342	0	0	24.5247	22.7275	0	0	-2.44491	0.763568	+
GTF3C1	Q12789-3	Q12789	24	0	21.3167	0	0	21.548	21.6168	0	0	-2.42407	0.422344
SRRT	Q9BXP5-5	Q9BXP5	15	0	22.0702	0	0	22.355	21.4484	0	0	-2.3666	0.341869
HNRPD	A0A024RDF4	Q14103	11	22.3693	23.5966	23.4959	23.1748	24.9126	25.6744	0	22.4663	-2.31049	1.0686	+
POGZ	Q7Z3K3-5	Q7Z3K3	16	0	21.3008	0	0	21.2024	21.6123	0	0	-2.25696	0.391708
MATR3	A0A0R4J2E8	P43243	28	24.001	24.1624	23.517	21.6639	26.2735	26.3687	0	21.8648	-2.2394	2.75803	+
SMU1	A0MNN4	Q2TAY7	16	0	22.8256	0	0	21.8405	22.4161	0	0	-2.21553	0.277278
RPL4	P36578	P36578	12	21.5743	22.6674	23.2391	23.2938	23.9716	24.6766	0	0	-2.20327	1.11249	+
HNRNPC	B2R5W2	P07910	20	24.8298	25.9211	25.36	23.7964	27.3785	27.763	0	23.8281	-2.1953	1.2009	+
TCEA1	A0A1W2PPZ5	P23193	8	0	21.1755	20.929	0	21.6201	20.9147	0	0	-2.17963	0.385637
GMPS	A0A140VJK6	P49915	19	0	21.4013	0	0	20.799	21.8191	0	0	-2.10837	0.347581
SF3B3	A8K6V3	Q15393	13	0	21.0529	0	0	20.6704	21.5681	0	0	-2.09276	0.377295
TOP2A	P11388	P11388	38	22.0266	23.1632	0	0	24.9018	24.4395	0	0	-2.07574	1.11146	+
RBBP7	Q6FHQ0	Q16576	16	0	23.3342	0	0	22.5393	21.594	0	0	-1.89959	0.212411
DDX17	A0A1X7SBZ2	Q92841	26	23.9011	24.9182	25.4504	23.8766	25.6995	26.8719	0	22.8298	-1.87603	0.863784	+
HNRNPL	Q6NTA2	P14866	24	24.0213	25.2508	25.6079	25.0422	26.3815	26.5284	0	23.3531	-1.81889	1.00456	+
CBX5	V9HWG0	P45973	9	22.4056	23.6751	0	0	25.4333	24.2312	0	0	-1.79191	0.752299	+
RCC2	A0A024RAC5	Q9P258	23	23.6165	24.781	0	0	26.1967	25.7403	0	0	-1.76976	0.976838	+
GTF3C3	Q9Y5Q9	Q9Y5Q9	16	0	21.0366	0	0	20.6314	20.8521	0	0	-1.72345	0.315448
HNRNPH3	P31942-2	P31942	11	22.596	22.8707	22.9514	20.9001	24.3227	24.5754	0	21.9092	-1.71571	1.93472	+
SRSF1	Q07955	Q07955	11	21.6545	23.9891	23.144	21.4972	24.3244	24.719	0	20.8563	-1.6999	0.541302	+
JMJD1C	Q15652-2	Q15652	15	0	19.6452	0	0	20.3705	19.6706	0	0	-1.69797	0.468024
RPS3A	D6RG13	P61247	8	20.913	21.8422	21.6041	0	23.0885	23.0559	0	0	-1.69464	1.1694	+
ZNF217	O75362	O75362	10	0	21.2114	0	0	20.7075	20.8428	0	0	-1.66947	0.291428
ILF3	A0A024R7C7	Q12906	21	22.5452	23.3647	23.1004	0	24.2186	25.0198	0	0	-1.66424	0.996028	+
HNRNPR	O43390-2	O43390	20	0	0	0	0	0	20.313	0	0	-1.65648	0.374019
DDB1	Q16531	Q16531	40	0	24.1818	0	0	22.1511	22.2308	0	0	-1.60002	0.155205
PARP1	B4E0E1	P09874	41	23.4462	24.3767	22.4499	0	25.6788	25.3296	0	0	-1.59277	1.07009	+
RPL17	A0A087WXM6	P18621	6	21.8884	22.2399	23.0544	21.9669	23.4073	23.867	0	0	-1.57301	1.492	+
MCM7	B2RBA6	P33993	25	21.7517	21.7889	0	0	23.5091	23.1719	0	0	-1.57017	1.94052	+
YBX1	P67809	P67809	5	0	20.8701	21.0079	0	20.7362	20.2721	0	0	-1.56908	0.296484
USP7	B7Z855	Q93009	14	21.8266	0	0	0	20.2737	21.6866	0	0	-1.56683	0.224168
ZNF281	Q9Y2X9	Q9Y2X9	26	20.2461	20.1168	0	0	21.5345	21.9058	0	0	-1.53871	1.79769	+
RBM15	Q96T37-4	Q96T37	7	0	20.1877	0	0	20.2738	19.9422	0	0	-1.51413	0.352167
RBMX	P38159	P38159	15	23.8844	24.8776	24.6137	23.6201	25.8695	25.9125	0	22.6038	-1.51005	1.02958	+
SYNCRIP	B2R8Z8	O60506	21	22.7096	23.7393	24.1245	22.7935	24.5951	24.8657	0	22.0578	-1.50595	0.976578	+
PPHLN1	Q8NEY8-9	Q8NEY8	5	0	19.9378	0	0	20.2287	19.6483	0	0	-1.46962	0.36671
U2SURP	O15042-2	O15042	10	0	21.765	0	0	20.7763	20.9135	0	0	-1.46239	0.220407
ADNP	Q6DHZ8	Q9H2P0	29	21.3569	23.6794	0	0	24.3655	23.52	0	0	-1.42461	0.433944
SMARCA5	O60264	O60264	34	22.5058	23.9183	0	0	25.1518	24.1113	0	0	-1.41946	0.607259	+
RALY	Q5QPL9	Q9UKM9	8	21.5012	21.9439	21.701	0	22.6827	23.5336	0	0	-1.38563	0.992114	+
SMARCC1	Q58EY4	Q92922	41	22.3155	24.4841	0	0	25.5416	23.9191	0	0	-1.33057	0.367099
FASN	A0A0U1RQF0	P49327	20	20.5255	0	0	0	19.5963	20.5579	0	0	-1.31429	0.262293
DDX39B	A0A024RCM3	Q13838	15	23.1705	24.2228	23.3251	0	24.718	25.2792	0	0	-1.30192	0.794016	+
RPL3	P39023	P39023	12	23.1751	22.8211	23.5709	21.1122	23.9855	24.5779	0	0	-1.28358	1.18523	+
SUMO1	A0A024R3Z2	P63165	8	22.5373	23.0052	0	0	24.2857	23.7931	0	0	-1.26818	1.18815	+
RPL13	Q6NZ55	P26373	6	21.414	22.2298	22.149	21.2745	23.2647	22.8727	0	20.3076	-1.24682	0.957146	+
SET	B2RCX0	Q01105	8	23.6902	24.7808	0	0	25.8724	25.0268	0	0	-1.21409	0.656482	+
HMGN1	P05114	P05114	5	20.3684	21.6886	0	0	23.5205	20.926	0	0	-1.19477	0.302764
GTF2I	X5D2J9	P78347	29	23.1874	24.0008	0	0	25.1852	24.2902	0	0	-1.14363	0.700824	+
TRIM28	Q13263	Q13263	34	24.7774	27.0127	20.548	19.3654	26.654	27.3962	0	19.5141	-1.1301	0.358033
TCF12	A0A024R5T1	Q99081	18	0	21.7441	0	0	21.4161	19.5717	0	0	-1.12188	0.153406
MSH6	P52701	P52701	25	21.588	22.4264	0	0	23.866	22.2915	0	0	-1.07152	0.452757
RPS8	Q5JR94	P62241	7	21.6329	22.5898	0	0	22.9906	23.362	0	0	-1.06496	0.760283	+
DDX3X	A0A0D9SFB3	O00571	0	21.8678	20.6857	0	20.8694	22.4437	22.2203	0	0	-1.05522	0.654665	+
MTA1	Q13330	Q13330	21	21.629	22.8858	0	0	23.4763	23.1414	0	0	-1.05146	0.606783	+
CAPN1	A0A024R5A3	P07384	15	21.4534	0	22.2363	0	21.2382	19.2603	0	0	-1.02255	0.145393
HNRNPU	Q00839	Q00839	27	25.5207	26.2506	25.0792	22.8609	26.6795	27.1267	0	21.6654	-1.01744	0.852069	+
UBTF	E9PKP7	P17480	15	20.7214	22.4019	0	0	22.9762	22.1537	0	0	-1.00324	0.402559
HNRNPAB	Q99729-3	Q99729	10	23.2405	23.8137	22.7434	22.6277	24.2591	24.7543	0	21.8787	-0.979634	0.911501	+
NCL	A0A024R4A0	P19338	20	23.8192	25.7742	22.5937	23.6845	25.8073	25.7152	0	0	-0.964511	0.368327
RPS14	P62263	P62263	5	22.1294	23.0013	0	0	23.5122	23.5278	0	0	-0.954605	0.795865	+
SUMO2	P61956-2	P61956	2	22.3029	24.7222	0	20.023	24.9771	23.928	0	0	-0.939983	0.259756
AURKB	Q96GD4	Q96GD4	12	21.3365	22.2665	0	0	22.908	22.5524	0	0	-0.928741	0.69233	+
RPS10	P46783	P46783	5	20.8534	21.0416	0	0	22.0017	21.724	0	0	-0.91537	1.49515	+
RPL18A	M0R3D6	Q02543	7	21.6964	22.2659	0	22.2513	22.8949	22.8929	0	0	-0.912758	1.07024	+
ERH	A0A024R6D4	P84090	3	21.4599	22.8318	22.4265	0	22.9551	23.1487	0	0	-0.906041	0.493463
XRCC5	P13010	P13010	29	23.1271	24.3599	22.8823	21.7771	24.146	25.1355	0	0	-0.897246	0.427098
RPL8	E9PKZ0	P62917	4	22.2096	22.5563	22.6853	22.3857	22.965	23.586	0	0	-0.892509	0.890095	+
HNRNPA3	P51991	P51991	15	24.9983	25.7687	25.3359	24.6569	25.9538	26.5846	0	23.9398	-0.885694	0.663155	+
RPS3	P23396	P23396	10	22.0817	22.8008	0	22.0228	23.2368	23.3817	0	0	-0.867951	0.848852	+
PRKDC	P78527	P78527	85	21.9828	24.0487	23.5308	0	23.4989	24.2248	0	0	-0.84609	0.283597
RPS4X	Q96IR1	P62701	14	21.725	22.3392	21.9495	0	22.7393	23.0128	0	0	-0.84392	0.890344	+
TOP2B	Q02880-2	Q02880	43	24.1229	24.7158	0	0	25.29	25.1727	0	0	-0.812026	0.938992	+
CTBP2	P56545	P56545	14	22.695	24.1183	0	0	24.2345	24.1961	0	0	-0.808634	0.427365
SMARCA4	P51532-5	P51532	36	23.5841	24.3553	0	0	25.1663	24.3607	0	0	-0.793806	0.536731
SMARCB1	Q12824-2	Q12824	10	21.3075	22.6056	0	0	22.6841	22.8101	0	0	-0.790554	0.456942
RBBP4	Q09028-3	Q09028	0	23.7201	25.0275	0	0	25.5026	24.7962	0	0	-0.775558	0.391311
ILF2	B4DY09	Q12905	11	22.8781	22.9557	0	0	23.2116	24.1381	0	0	-0.757981	0.611603	+
XRCC6	A0A024R1N4	P12956	27	24.6616	24.9808	24.5409	23.4893	25.5249	25.6305	0	0	-0.756555	1.33729	+
DEK	P35659	P35659	10	22.0734	23.6884	0	0	23.8683	23.3797	0	0	-0.743062	0.326673
HDAC2	Q92769	Q92769	18	23.2406	24.9895	0	0	25.4053	24.2309	0	0	-0.703063	0.241718
TDP43	A0A0A0N0L3	Q13148	14	23.5742	23.3863	22.8862	22.0724	23.6949	24.6517	0	22.0478	-0.693066	0.53601
HNRNPH1	P31943	P31943	19	26.2583	26.8863	25.8854	25.243	26.8618	27.5561	0	24.2953	-0.636628	0.51311
RPL22	Q7Z4W8	P35268	3	21.3584	21.5901	21.397	0	21.9099	22.2642	0	0	-0.612774	0.993554	+
TKT	B4E022	P29401	19	24.9499	24.2804	22.8213	22.6652	25.2666	25.1331	0	0	-0.584658	0.64041	+
RACK1	E9KL35	P63244	15	23.3427	23.5465	23.3059	0	24.027	23.9887	0	0	-0.56321	1.49137	+
CHD4	F5GWX5	Q14839	70	24.5916	25.5279	0	0	26.0217	25.1455	0	0	-0.523885	0.301271
RPL6	Q8TBK5	Q02878	9	21.3416	23.3958	22.5404	22.7566	22.3738	23.4099	0	21.7365	-0.523129	0.158719
SMC3	Q86VX4	Q9UQE7	39	21.475	23.8282	0	0	23.5599	22.786	0	0	-0.521333	0.145848
DHX9	Q08211	Q08211	42	25.4975	26.5995	25.285	23.4978	25.9521	27.1414	0	21.0469	-0.498257	0.220829
CSE1L	P55060-3	P55060	26	21.3629	23.0183	0	0	22.9056	22.4679	0	0	-0.496173	0.207037
GATAD2A	A0A024R7K7	Q86YP4	23	22.8537	23.8162	0	0	24.2646	23.3526	0	0	-0.473665	0.260367
ZMYM4	Q5VZL5-4	Q5VZL5	26	20.5752	22.1283	0	0	22.4327	21.2165	0	0	-0.472858	0.168168
HNRNPDL	O14979-3	O14979	9	22.5094	23.9694	23.7326	22.9713	23.2915	24.1245	0	0	-0.468575	0.198438
HIST1H1D	P16402	P16402	9	22.2946	23.6175	21.9233	22.0433	23.6639	23.1154	0	0	-0.433643	0.21727
EFTUD2	B4DZB1	Q15029	16	20.6364	20.7906	0	0	21.1458	21.1454	0	0	-0.432162	1.51716	+
HNRPF	A0A024R7T3	P52597	15	24.8277	24.8791	24.437	21.8699	24.9491	25.6046	0	22.6868	-0.423425	0.485855
FUBP1	B4E0X8	Q96AE4	28	25.2034	25.434	24.126	22.8277	25.1979	26.2754	0	22.3062	-0.417929	0.27791
SMC1A	Q14683	Q14683	41	20.4028	23.7132	0	0	23.2334	21.7138	0	0	-0.41556	0.0753494
PCBP2	Q15366	Q15366	12	23.9096	24.0728	23.5572	0	23.8487	24.8758	0	0	-0.371033	0.260007
EIF4A1	A8K7F6	P60842	21	23.6645	23.7923	22.2573	0	23.7524	24.3988	0	21.0971	-0.347159	0.395197
KIF22	Q14807	Q14807	12	21.6175	22.5049	0	0	22.2002	22.5308	0	0	-0.304264	0.231862
RPS12	P25398	P25398	6	20.7268	21.1187	21.7293	0	21.0429	21.3282	0	0	-0.26279	0.407158
SNRNP200	O75643	O75643	38	21.8178	21.8452	0	0	21.2272	22.9356	0	0	-0.249858	0.0982787
CNBP	A0A0S2Z4Q3	P62633	9	21.5999	22.5852	0	0	22.59	22.078	0	0	-0.241439	0.151143
PEBP1	D9IAI1	P30086	9	23.4906	22.2943	0	0	22.5473	23.6129	0	0	-0.187651	0.0774957
PRDX6	V9HWC7	P30041	11	22.2802	22.034	0	0	22.0869	22.5398	0	0	-0.156232	0.21748
SMARCE1	Q969G3-2	Q969G3	13	23.9252	22.9002	0	0	23.2991	23.8172	0	0	-0.145477	0.0842477
PPP1CA	P62136	P62136	16	23.1229	23.7232	22.5088	0	23.4875	23.6244	0	0	-0.132947	0.149996
PRPF8	Q6P2Q9	Q6P2Q9	20	20.3032	20.7552	0	0	19.8163	21.4713	0	0	-0.11463	0.0429057
RPL23A	P62750	P62750	5	22.2322	22.1817	21.4551	0	22.0655	22.5732	0	0	-0.112386	0.153298
ELAVL1	Q15717	Q15717	9	23.0423	23.733	22.9744	21.3983	23.1355	23.8433	0	0	-0.101682	0.0674733
CBX1	Q6IBN6	P83916	8	22.1831	22.7819	0	0	22.489	22.6538	0	0	-0.0888624	0.0959896
RPS18	P62269	P62269	6	21.2218	22.0766	0	0	21.8542	21.6179	0	0	-0.0868568	0.0640901
PCBP1	Q53SS8	Q15365	13	24.8002	25.1847	23.8551	23.082	24.8345	25.3178	0	22.4968	-0.0837231	0.0905865
CBX3	A4D177	Q13185	9	24.9216	25.8049	0	0	26.0029	24.8014	0	0	-0.0389318	0.0163274
RBM4	Q9BWF3	Q9BWF3	19	23.8907	25.2204	21.907	21.9943	24.4679	24.7094	0	0	-0.0330954	0.0152979
SSRP1	A0A024R4Z6	Q08945	21	24.3468	25.2761	0	0	25.2811	24.3412	0	0	0.000297546	0.000138287
H1FX	Q92522	Q92522	5	21.109	22.1931	0	0	22.2091	21.0893	0	0	0.00187016	0.000737569
KDM1A	O60341	O60341	31	23.1391	24.4336	0	0	24.1111	23.4349	0	0	0.0133667	0.0056573
RPS13	J3KMX5	P62277	4	22.5907	22.4678	22.5592	0	21.0926	23.9028	0	0	0.0315866	0.00695123
HSP90AA1	K9JA46	P07900	23	22.1466	23.2597	0	0	22.8785	22.455	0	0	0.0363827	0.0191616
RBPJ	Q06330-5	Q06330	14	21.385	23.0802	0	0	22.2459	22.1395	0	0	0.0399427	0.0146804
RPS9	A0A024R4M0	P46781	7	21.9859	22.5703	0	0	21.8882	22.565	0	0	0.0514841	0.0367591
SUMO3	P55854	P55854	2	24.7972	25.7455	0	0	25.6283	24.7524	0	0	0.0809975	0.0401917
U2AF2	P26368-2	P26368	15	24.0816	23.6246	22.5653	23.1642	23.2839	24.1605	0	0	0.130874	0.0883264
SUPT16H	Q9Y5B9	Q9Y5B9	49	25.3344	26.3001	0	0	25.9594	25.3838	0	0	0.145606	0.0862751
HNRNPH2	P55795	P55795	16	21.7744	22.2919	0	0	22.0312	21.7215	0	0	0.156772	0.18379
HNRNPUL2	Q1KMD3	Q1KMD3	16	21.4095	22.7363	0	0	21.7498	22.041	0	0	0.177527	0.0871083
NUDT21	A0A024R6W2	O43809	9	22.2673	23.3006	0	0	21.6907	23.4675	0	0	0.204859	0.0652844
ACTL6A	O96019	O96019	14	22.3595	23.0187	0	0	22.1072	22.8474	0	0	0.211827	0.148313
DPF2	A0A024R582	Q92785	0	22.9224	23.0092	0	0	22.6734	22.8278	0	0	0.215219	0.867146
LUC7L2	B3KSL5	Q9Y383	9	21.0374	22.2182	0	0	21.2607	21.5482	0	0	0.223403	0.125874
H2AFV	Q71UI9	Q71UI9	4	24.5571	25.604	0	23.3124	25.1102	24.446	0	0	0.302465	0.171428
CFL1	V9HWI5	P23528	12	23.9685	24.1846	24.0588	23.0413	23.7375	23.7811	0	0	0.317269	0.989481	+
DHX15	O43143	O43143	28	23.8201	25.194	22.5221	22.1416	24.2742	24.0924	0	0	0.323752	0.163475
TAF15	Q92804-2	Q16514	13	25.2391	25.8683	24.2738	21.8421	25.2303	25.2079	0	22.6375	0.334601	0.398842
PRMT1	Q99873-4	Q99873	13	23.4838	24.1933	23.0303	21.9301	23.4117	23.4775	0	0	0.393952	0.415617
CSNK2B	N0E4C7	P67870	6	21.3844	22.1715	0	0	21.5426	21.1888	0	0	0.412238	0.356363
RAN	P62826	P62826	10	24.9539	26.1296	22.9049	23.418	25.1392	25.0985	0	21.6944	0.422885	0.26216
WIZ	O95785-3	O95785	26	22.5835	23.2567	0	0	23.057	21.9121	0	0	0.435533	0.23711
UBE2I	P63279	P63279	8	22.0564	22.6794	0	0	21.804	22.0599	0	0	0.43592	0.4884
FUS	A8K4H1	P35637	12	25.1887	25.4827	23.7445	22.4121	24.5606	25.2248	0	20.2839	0.443007	0.459844
RBFOX2	O43251-6	O43251	6	20.7714	21.2677	0	0	20.6546	20.4904	0	0	0.447103	0.639645
MTA2	A0A024R534	O94776	27	22.7563	24.2917	0	0	24.1177	21.9958	0	0	0.467233	0.121838
TRIM33	A0A024R0F6	Q9UPN9	32	23.8418	24.4084	0	0	23.6603	23.6337	0	0	0.47815	0.631074
KHDRBS1	Q07666	Q07666	8	24.8956	25.2962	24.168	0	24.2978	24.9279	0	21.0851	0.483021	0.48814
RBM39	B4DRA0	Q14498	18	22.6364	23.578	20.8008	0	22.3984	22.823	0	0	0.496486	0.358711
YLPM1	P49750-4	P49750	14	21.4198	21.159	0	0	20.5523	21.0212	0	0	0.502642	0.69501	+
HMGA1	P17096	P17096	5	23.5437	24.824	0	0	23.5161	23.8385	0	0	0.506593	0.281446
TUBB	Q5JP53	P07437	18	24.1464	23.7764	22.9554	22.1269	22.9456	23.9183	0	21.2961	0.529465	0.380943
CENPV	Q7Z7K6	Q7Z7K6	6	19.3351	21.4021	0	0	0	22.6509	0	0	0.543147	0.058802
HMGB1	Q5T7C4	P09429	7	24.5722	25.1913	23.7094	0	24.4625	24.2014	0	0	0.549833	0.613836
HIST1H1C	P16403	P16403	10	26.79	28.4847	26.2346	26.1874	27.2245	26.9476	0	23.8546	0.551288	0.231677
H2AFX	P16104	P16104	5	28.6705	29.7121	26.8847	0	28.8038	28.456	0	0	0.561382	0.382889
TIAL1	Q01085-2	Q01085	8	22.5399	22.3495	0	0	21.7828	21.9592	0	0	0.573722	1.32288	+
EIF5A	P63241	P63241	10	24.7843	24.6666	0	21.9596	22.7531	25.541	0	0	0.578427	0.143464
YWHAQ	Q5ISS9	P27348	14	23.1985	22.9998	0	0	22.7448	22.2901	0	0	0.581691	0.84255	+
FSCN1	B3KTA3	Q16658	9	22.1984	21.8007	0	21.357	21.3883	21.3784	0	0	0.616228	1.0442	+
GATAD2B	Q8WXI9	Q8WXI9	16	21.9116	23.2731	0	0	22.0575	21.8903	0	0	0.618487	0.335014
CTBP1	Q13363-2	Q13363	15	23.1745	24.2593	0	0	23.1629	22.987	0	0	0.64193	0.439974
ATRX	P46100-4	P46100	40	22.3177	23.7934	0	0	22.4544	22.3688	0	0	0.643931	0.322858
YWHAZ	D0PNI1	P63104	13	23.2268	22.7681	0	21.1097	22.3113	22.3908	0	20.9017	0.6464	0.963058	+
TOP1	P11387	P11387	27	24.1781	25.087	0	0	24.3253	23.6161	0	0	0.661888	0.432162
SMARCD2	Q92925	Q92925	20	21.882	23.5145	0	0	22.2689	21.7488	0	0	0.689377	0.296333
KHSRP	Q92945	Q92945	34	26.4469	26.6029	25.1359	22.5104	25.5567	26.0686	0	21.5116	0.712214	0.932207	+
PABPC1	A0A087WTT1	P11940	18	22.3385	23.7275	22.3509	0	21.4046	23.2119	0	0	0.724751	0.229225
TMPO	P42166	P42166	27	23.7417	25.3169	26.2846	25.7835	23.9084	23.5847	0	0	0.78275	0.363523
XRN2	B3KMC9	Q9H0D6	31	23.2628	23.8878	0	0	22.4805	23.0748	0	0	0.797695	0.687082	+
DNAJC8	O75937	O75937	10	22.2999	22.7688	0	22.7677	21.7228	21.6896	0	0	0.82821	1.14296	+
HIST1H1B	P16401	P16401	6	26.8501	27.9682	25.945	25.77	26.6126	26.5425	0	23.856	0.831585	0.559179
BAZ1B	Q9UIG0-2	Q9UIG0	34	20.3137	23.6588	0	0	21.1429	21.1406	0	0	0.844548	0.178002
SMARCC2	A0A024RB22	Q8TAQ2	39	21.3355	22.1887	0	0	21.1784	20.6552	0	0	0.845321	0.632226	+
SMCHD1	A6NHR9	A6NHR9	38	23.4248	24.5469	0	0	23.3268	22.9349	0	0	0.855053	0.542384
SUPT6H	Q7KZ85	Q7KZ85	43	19.7951	22.6195	0	0	20.2844	20.384	0	0	0.873091	0.222107
KPNA2	A8K7D9	P52292	18	23.9413	23.5785	0	0	22.4777	23.2947	0	0	0.873681	0.721679	+
APEX1	Q5TZP7	P27695	16	23.4793	24.1567	21.8233	20.5991	23.4028	22.3538	0	0	0.939698	0.56666	+
PFN1	P07737	P07737	8	25.3019	25.683	24.183	23.0938	24.3871	24.6278	0	21.7524	0.984947	1.31366	+
TUBB2C	Q8IZ29	P68371	19	25.851	25.9761	23.8192	22.4823	24.5722	25.2476	0	22.911	1.00365	1.00068	+
BTBD14B	A0A024R7E0	Q96RE7	0	24.6213	24.7957	0	0	24.1012	23.2523	0	0	1.03177	0.853242	+
RTCB	Q9Y3I0	Q9Y3I0	0	22.9372	23.5337	0	0	21.641	22.755	0	0	1.03748	0.615693	+
DNTTIP2	Q5QJE6	Q5QJE6	21	20.175	21.2969	0	0	19.6742	19.5291	0	0	1.13434	0.738099	+
BUB3	J3QT28	O43684	8	23.4559	23.8094	0	0	22.8573	22.1258	0	0	1.14106	0.971387	+
WDR5	P61964	P61964	14	22.9029	23.945	0	0	22.0925	22.3184	0	0	1.21852	0.824956	+
RPA1	P27694	Q15287	27	23.6616	24.0769	21.3553	21.8111	23.2636	21.9998	0	0	1.23758	0.690641	+
SNRPD1	P62314	P62314	3	20.6132	20.8855	0	0	0	21.9434	0	0	1.27764	0.182325
FBL	Q96BS4	P22087	14	24.4277	25.2578	23.4046	0	23.5527	23.5229	0	0	1.30495	1.05497	+
EWSR1	Q01844-6	Q01844	8	25.1593	25.776	23.3801	22.2268	24.2162	23.9835	0	0	1.36782	1.27205	+
HNRNPUL1	Q9BUJ2-2	Q9BUJ2	28	25.3533	25.6746	23.3951	22.1095	23.8279	24.2864	0	0	1.4568	1.45609	+
PSPC1	Q8WXF1	Q8WXF1	24	26.5523	25.8097	23.6394	0	24.3326	25.1036	0	0	1.46289	0.951385	+
TEAD3	Q71U35	Q9NQB0	18	23.4308	24.3494	0	0	22.83	21.9776	0	0	1.48636	0.85061	+
H3F3B	K7EK07	P84243	4	23.4555	24.336	0	0	22.9612	21.8543	0	0	1.48801	0.769445	+
RCC1	Q5T081	P18754	13	23.1106	23.6819	0	0	22.012	21.7779	0	0	1.50129	1.40042	+
CDK2AP1	O14519-2	O14519	4	20.7392	20.2986	0	0	20.9866	0	0	0	1.52557	0.278784
ZNF384	D3DUR9	Q8TF68	13	22.7201	23.1668	0	0	20.942	21.8844	0	0	1.53021	1.00366	+
XPO1	O14980	O14980	38	24.1855	24.73	0	0	22.4974	23.2218	0	0	1.59813	1.14367	+
AHDC1	Q5TGY3	Q5TGY3	41	20.5434	22.293	0	0	19.6277	19.9405	0	0	1.63411	0.683361	+
ARID1B	Q8NFD5	Q8NFD5	37	20.0799	22.1766	0	0	21.8751	0	0	0	1.69072	0.229726
DNAJB6	O75190	O75190	16	23.5951	24.1143	0	0	22.572	21.7061	0	0	1.7157	1.11502	+
TBL1XR1	Q9BZK7	Q9BZK7	16	22.521	23.5504	0	0	21.7813	20.6077	0	0	1.84123	0.846704	+
ANP32A	P39687	P39687	8	21.1403	22.12	0	0	0	22.5453	0	0	1.85751	0.238643
DDX48	A0A024R8W0	P38919	22	24.8957	25.6696	21.4578	0	22.1966	24.4347	0	0	1.96705	0.622435	+
RPL12	P30050	P30050	6	21.6018	21.7858	0	0	0	22.2918	0	0	2.04786	0.283881
H1F0	P07305	P07305	5	23.2042	24.5551	22.6888	22.8329	21.4966	22.1308	0	0	2.06595	0.960801	+
DDX1	A3RJH1	Q92499	22	24.1472	24.2939	0	0	20.929	23.3066	0	0	2.10275	0.65851	+
TCF20	Q9UGU0-2	Q9UGU0	60	22.3413	23.1276	0	0	19.7274	21.5075	0	0	2.11701	0.79169	+
PIAS4	Q8N2W9	Q8N2W9	0	22.7246	22.4804	0	0	20.1248	20.7819	0	0	2.14917	1.59203	+
RBM14	A0A0S2Z4Z0	Q96PK6	34	27.8881	28.2949	24.6754	22.1449	25.4454	26.4201	0	21.0791	2.15879	1.26	+
LMNB1	P20700	P20700	46	25.5611	27.0109	28.2829	27.9735	24.5917	23.6385	0	0	2.17092	0.888031	+
PSMA6	G3V295	P60900	6	21.2959	19.9663	0	0	0	19.8229	0	21.4071	2.21963	0.536427	+
DNCL1	Q6FGH9	P63167	3	22.2003	22.8071	0	0	23.4706	0	0	0	2.26841	0.253856
FCGRT	S6AWD6	P55899	3	21.8447	22.2122	0	0	22.4228	0	0	0	2.31705	0.315433
H2AFY	O75367-3	O75367	16	25.3622	26.1425	23.7081	0	22.5116	24.1877	0	0	2.40263	0.915007	+
CPSF7	B4DGF8	Q8N684	13	21.5852	22.433	0	0	0	22.2034	0	0	2.40742	0.33961
EP300	Q09472	Q09472	40	22.6987	22.6808	0	0	20.6138	19.706	0	0	2.52989	1.51249	+
RTRAF	Q5RLJ0	Q9Y224	10	22.1295	21.5945	0	0	0	21.6314	0	0	2.5463	0.410361
CSNK2A1	E7EU96	P68400	12	21.2657	21.9787	0	0	0	21.1355	0	0	2.55442	0.458921
RAVER1	A0A087WZ13	Q8IY67	24	24.0674	24.3055	0	0	20.2666	22.9635	0	0	2.57139	0.70358	+
C7orf50	C9JQV0	Q9BRJ6	4	21.0279	21.2107	0	0	0	20.0816	0	0	2.57852	0.625683	+
YAP1	P46937-6	P46937	15	23.8331	24.4356	0	0	22.5606	20.5231	0	0	2.59246	0.87031	+
RPSA	C9J9K3	P08865	9	22.5491	22.8052	0	0	0	23.0789	0	0	2.63772	0.321196
XPOT	A8KA19	O43592	22	20.8809	21.4503	0	0	19.9697	0	0	0	2.68072	0.661109	+
CSTF1	Q05048	Q05048	10	21.4355	21.6589	0	0	20.7241	0	0	0	2.68516	0.542625	+
NSUN2	Q08J23	Q08J23	29	21.9363	23.6599	0	0	20.2557	19.832	0	0	2.75428	1.04564	+
MYC	A8K5Y7	P01106	19	21.3718	21.3071	0	0	20.1546	0	0	0	2.76215	0.653489	+
TALDO1	A0A140VK56	P37837	9	21.7397	21.7997	0	0	0	20.9628	0	0	2.78837	0.530662	+
ALYREF	Q86V81	Q86V81	5	22.6511	23.2403	0	0	0	23.3077	0	0	2.79184	0.326902
PIAS1	Q1XBU8	O75925	15	23.5198	22.5165	0	0	0	23.4416	0	0	2.79733	0.317651
PNP	V9HWH6	P01298	11	22.8945	20.5336	0	0	20.7907	0	0	20.5233	2.81871	0.476145
SNRPC	Q5TAL4	P09234	3	21.8741	22.4096	0	0	0	21.5956	0	0	2.84403	0.463529
SF1	A0A024R566	Q13285	20	25.119	25.352	22.0888	0	21.3262	23.4235	0	0	2.86063	0.945484	+
IPO11	Q9UI26	Q9UI26	16	21.4353	22.1173	0	0	0	20.8273	0	0	2.86268	0.554852	+
ZNF207	O43670-2	O43670	5	21.2697	22.5086	0	0	21.0248	0	0	0	2.87677	0.51543	+
NUMA1	Q14980	Q14980	58	24.6259	26.0827	0	0	22.6859	22.1966	0	0	2.91308	1.20022	+
AES	Q08117	Q08117	7	21.171	22.0898	0	0	0	20.3552	0	0	2.95282	0.635131	+
PDS5B	Q9NTI5-2	Q9NTI5	14	21.2981	22.4393	0	0	0	20.8063	0	0	2.96552	0.562097	+
TLE3	H0YL70	Q04726	27	23.5362	25.2514	0	0	22.2707	20.5855	0	0	2.96572	0.877908	+
CPNE3	A0A024R994	O75131	10	21.4647	21.7134	0	0	0	20.2141	0	0	2.98203	0.687131	+
CSTF3	Q12996	Q12996	12	21.697	22.0788	0	0	0	20.8063	0	0	2.98473	0.586665	+
EIF4H	Q15056-2	Q15056	7	21.5345	22.1663	0	0	20.7182	0	0	0	2.99135	0.595913	+
UBA1	P22314-2	P22314	0	21.495	22.0882	0	0	0	20.4231	0	0	3.08006	0.66114	+
CDK1	P06493	P06493	11	21.7059	22.9112	0	0	0	21.4316	0	0	3.0928	0.50816	+
AKAP8L	A0A140VKH3	Q9ULX6	16	22.3156	22.8983	0	0	0	22.0274	0	0	3.09326	0.460838
LASP1	A0A024R1S8	Q14847	14	23.2567	24.495	22.265	21.6342	20.8185	20.7422	0	0	3.0955	1.42143	+
RPS5	M0R0F0	P46782	8	21.9785	22.6778	0	0	21.4507	0	0	0	3.10285	0.519607	+
DNAJA2	A0A024R6S1	O60884	15	24.1546	24.4434	0	0	21.0096	21.3817	0	0	3.10339	2.24333	+
UPF1	A0A024R7L5	Q92900	6	20.089	20.1311	0	0	0	0	0	0	3.11003	4.33975	+
SERPINB2	B2R7Y0	P05120	5	20.5329	19.8407	0	0	0	0	0	0	3.18682	1.93599	+
TPR	P12270	P12270	9	20.7378	19.6567	0	0	0	0	0	0	3.19721	1.56201	+
NOL6	Q9H6R4-4	Q9H6R4	15	22.3341	21.2413	0	0	0	20.0695	0	0	3.25296	0.735318	+
TRIM25	Q14258	Q14258	12	19.7282	20.8653	0	0	0	0	0	0	3.29673	1.54548	+
MED23	Q9ULK4-4	Q9ULK4	22	19.994	20.6185	0	0	0	0	0	0	3.30621	2.05544	+
HIST2H2AC	Q16777	Q16777	4	29.0055	25.6708	24.1195	24.51	20.4109	27.6448	0	24.2783	3.31028	0.306877
SNRPA1	P09661	P09661	6	20.2034	20.5373	0	0	0	0	0	0	3.3703	2.61176	+
STAT5A	K7EK35	P42229	18	19.8663	20.9147	0	0	0	0	0	0	3.39049	1.63682	+
C15orf39	Q6ZRI6	Q6ZRI6	27	20.5054	20.2879	0	0	0	0	0	0	3.39668	2.98995	+
SUPT5H	B4DZJ7	O00267	40	23.518	24.9825	19.7336	0	20.9965	20.7048	0	0	3.39959	1.34676	+
PAX3	P23760-4	P23760	13	19.8639	21.0094	0	0	0	0	0	0	3.43663	1.57402	+
INTS10	Q9NVR2	Q9NVR2	20	20.2318	20.6927	0	0	0	0	0	0	3.46222	2.35637	+
FUBP3	A0A024R8A7	Q96I24	24	23.0349	24.0527	21.9424	20.8765	0	23.1299	0	0	3.47885	0.421072
KDM2A	I3VM54	Q9Y2K7	10	20.6634	20.309	0	0	0	0	0	0	3.48617	2.58947	+
NR2F6	F1D8R3	P10588	13	22.4894	22.3361	0	0	0	20.7826	0	0	3.52143	0.690572	+
FTO	A0A1B0GUC3	Q9C0B1	13	20.9454	20.1957	0	0	0	0	0	0	3.57052	1.96489	+
UFD1L	Q541A5	Q92890	5	20.4496	20.7033	0	0	0	0	0	0	3.57644	2.90119	+
SNW1	Q13573	Q13573	16	23.662	24.8038	0	0	20.4085	20.904	0	0	3.57662	1.53807	+
CSNK1E	Q5U045	P49674	9	20.3637	20.7974	0	0	0	0	0	0	3.58054	2.43789	+
POU5F1	D5K9R8	Q01860	23	31.6258	32.0346	0	0	28.2047	28.1863	0	0	3.63468	2.50105	+
SMAD4	K7EIU8	Q13485	15	23.5272	23.701	0	0	22.9581	0	0	22.649	3.63507	0.459807
DNAJA1	P31689	P31689	0	23.9831	25.6734	0	0	20.6329	21.681	0	0	3.67131	1.17933	+
PGK1	V9HWF4	P00558	0	23.1623	22.0285	0	0	0	20.847	0	0	3.67194	0.68077	+
CMTR1	Q8N1G2	Q8N1G2	6	20.5263	20.8573	0	0	0	0	0	0	3.69182	2.69811	+
WWTR1	Q9GZV5	Q9GZV5	11	21.0393	23.2526	0	0	19.8991	0	0	0	3.69643	0.744983	+
DIS3	Q9Y2L1	Q9Y2L1	31	21.3247	23.7707	0	0	0	20.6024	0	0	3.74648	0.643153	+
MBD1	Q9UIS9-7	Q9UIS9	12	22.5745	23.4826	0	0	21.5534	0	0	0	3.75185	0.606509	+
ELAC2	Q9BQ52-4	Q9BQ52	15	20.2985	21.2338	0	0	0	0	0	0	3.76615	1.82185	+
FKBP1A	P62942	P62942	5	22.4152	23.1943	0	0	0	21.0364	0	0	3.78654	0.684484	+
PRPF19	Q9UMS4	Q9UMS4	11	22.0289	23.69	0	0	0	21.0368	0	0	3.84102	0.65658	+
LDB1	Q86U70	Q86U70	12	23.1329	23.3231	0	0	0	21.7622	0	0	3.84687	0.605871	+
DCAF7	P61962	P61962	16	23.2963	23.573	0	0	22.0468	0	0	0	3.91126	0.582065	+
PHPT1	V9HWC4	Q9NRX4	6	20.4385	21.4556	0	0	0	0	0	0	3.94705	1.79048	+
TLE4	Q04727	Q04727	25	22.473	23.7844	0	0	0	21.3478	0	0	3.95478	0.650369	+
XPO6	B7ZM10	Q96QU8	0	20.6803	21.2636	0	0	0	0	0	0	3.97192	2.27181	+
NUDT16L1	Q9BRJ7	Q9BRJ7	9	21.121	20.8351	0	0	0	0	0	0	3.97806	2.89001	+
CIAO1	O76071	O76071	10	20.3671	21.6285	0	0	0	0	0	0	3.99779	1.61985	+
BAHD1	Q8TBE0-3	Q8TBE0	9	20.9722	21.0344	0	0	0	0	0	0	4.00334	4.21968	+
MED15	Q96RN5-3	Q96RN5	13	19.8925	22.1474	0	0	0	0	0	0	4.01994	1.15212	+
VPS4B	A8K5D8	O75351	8	21.0033	21.0509	0	0	0	0	0	0	4.02706	4.45695	+
RERE	B1AKN3	Q9P2R6	9	20.7835	21.2803	0	0	0	0	0	0	4.03187	2.42323	+
RBM27	Q9P2N5	Q9P2N5	20	22.5443	23.2795	0	0	0	20.751	0	0	4.03641	0.771907	+
DUSP23	A0A140VJI5	Q9BVJ7	8	21.0617	21.0117	0	0	0	0	0	0	4.03673	4.41691	+
TNRC18	A0A024R856	O15417	36	22.7257	24.3514	0	0	22.0016	0	0	0	4.03776	0.577676	+
SRM	P19623	P19623	8	20.9185	21.2135	0	0	0	0	0	0	4.066	2.88176	+
TNPO1	Q92973-2	Q92973	35	24.9852	25.4682	0	0	21.0385	21.262	0	0	4.07643	2.37311	+
AIP	B7SBB1	O00170	12	20.6998	21.4551	0	0	0	0	0	0	4.07745	2.07218	+
RPS6KA4	O75676	O75676	19	20.4764	21.7038	0	0	0	0	0	0	4.09012	1.66197	+
C3orf38	A0A0S2Z5Z5	Q5JPI3	13	20.7939	21.418	0	0	0	0	0	0	4.10595	2.24218	+
HOXC10	Q53XI4	Q9NYD6	12	20.5532	21.6977	0	0	0	0	0	0	4.12542	1.72811	+
RBM33	Q96EV2	Q96EV2	25	22.3713	23.0457	0	0	0	20.079	0	0	4.169	0.927691	+
FOXP4	B7ZBM3	Q8IVH2	9	20.7305	21.625	0	0	0	0	0	0	4.17776	1.94814	+
PLRG1	O43660-2	O43660	12	20.2193	22.1406	0	0	0	0	0	0	4.17993	1.31005	+
ACP1	P24666	P24666	5	20.8423	21.5338	0	0	0	0	0	0	4.18807	2.17087	+
GTF2F1	Q6IBK5	P35269	10	20.7342	21.6522	0	0	0	0	0	0	4.19321	1.92921	+
HAT1	O14929	O14929	10	20.8508	21.5357	0	0	0	0	0	0	4.19326	2.18018	+
ZFR	B2RNR6	Q96KR1	13	20.5764	21.8285	0	0	0	0	0	0	4.20247	1.66799	+
HOXC8	P31273	P31273	11	20.6524	21.7575	0	0	0	0	0	0	4.20492	1.77384	+
BUD23	O43709	O43709	6	20.8469	21.5684	0	0	0	0	0	0	4.20767	2.13838	+
ANXA1	Q5TZZ9	P04083	16	24.3303	24.6922	23.8682	23.3097	23.574	0	0	21.4435	4.22425	0.484083
FRG1	Q14331	Q14331	8	20.8773	21.6372	0	0	0	0	0	0	4.25722	2.1039	+
RXRA	P19793-2	P19793	14	21.2874	21.2272	0	0	0	0	0	0	4.2573	4.302	+
RPL11	Q5VVC8	P62913	3	21.2597	21.274	0	0	0	0	0	0	4.26681	5.55198	+
PBX1	Q53YC7	P40424	12	21.1603	21.4414	0	0	0	0	0	0	4.30083	2.97223	+
TNPO2	A0A024R7F7	O14787	27	20.3281	22.2963	0	19.756	0	0	0	0	4.31215	1.31572	+
CMBL	A8K4T6	Q96DG6	15	19.9406	22.7741	0	0	0	0	0	0	4.35736	1.03885	+
C9orf78	Q9NZ63	Q9NZ63	7	21.034	21.7313	0	0	0	0	0	0	4.38264	2.20272	+
SEC23A	F5H365	Q15436	7	21.1629	21.6673	0	0	0	0	0	0	4.4151	2.48864	+
EIF3D	O15371-2	O15371	15	21.2554	21.6005	0	0	0	0	0	0	4.42793	2.81966	+
BRD2	A0A024RCR5	P25440	15	20.7804	22.0869	0	0	0	0	0	0	4.43363	1.67721	+
TNPO3	Q9Y5L0-3	Q9Y5L0	18	21.8845	21.0225	0	0	0	0	0	0	4.45347	2.03452	+
NCOR1	A0A024RD47	O75376	31	21.378	21.5298	0	0	0	0	0	0	4.45389	3.53714	+
MAB21L1	F1T0A2	Q13394	13	20.6581	22.2611	0	0	0	0	0	0	4.45957	1.5112	+
DDX49	A8K7A1	Q9Y6V7	7	21.332	21.6136	0	0	0	0	0	0	4.47278	3.00471	+
UHMK1	Q8TAS1	Q8TAS1	16	20.4081	22.6059	0	0	0	0	0	0	4.507	1.26263	+
SMTN	P53814-5	P53814	16	20.9366	22.1042	0	0	0	0	0	0	4.5204	1.78855	+
EGR1	Q546S1	P18146	10	21.4047	21.6691	0	0	0	0	0	0	4.53693	3.07164	+
GIPC1	A8K2I7	O14908	12	21.0294	22.0543	0	0	0	0	0	0	4.54186	1.90343	+
FBRSL1	Q9HCM7	Q9HCM7	21	21.573	21.5787	0	0	0	0	0	0	4.57581	6.41458	+
PSMD9	O00233	O00233	8	21.3556	21.8611	0	0	0	0	0	0	4.60834	2.52379	+
LGALS3	Q86TY5	P17931	5	22.5636	20.7304	0	0	0	0	0	0	4.64702	1.43446	+
EEF1G	Q53YD7	P26641	10	22.6058	20.6947	0	0	0	0	0	0	4.65025	1.40096	+
KDM4B	A0A0C4DFL8	O94953	19	21.3781	21.9734	0	0	0	0	0	0	4.67573	2.39494	+
ETV4	C1IK54	P43268	14	21.6532	21.7091	0	0	0	0	0	0	4.68115	4.44796	+
TFAP4	Q6FHM5	Q01664	8	21.1706	22.2049	0	0	0	0	0	0	4.68777	1.92251	+
TPM3	Q5HYB6	P06753	11	21.5075	21.9749	0	0	0	0	0	0	4.74121	2.61603	+
ACTN1	A0A024R694	P12814	36	20.7096	22.776	0	0	0	0	0	0	4.74282	1.35334	+
DSTN	V9HWA6	P60981	7	21.692	21.8023	0	0	0	0	0	0	4.74713	3.86947	+
PCMT1	P22061	P22061	9	21.8703	21.6578	0	0	0	0	0	0	4.76407	3.30373	+
RAB7A	A0A158RFU6	P51149	9	21.6789	21.8826	0	0	0	0	0	0	4.78075	3.34309	+
ANXA7	B4DT77	P20073	18	23.4446	23.7854	0	0	20.6512	0	0	0	4.78934	0.918594	+
BAZ1A	D3DS96	Q9NRL2	21	21.6036	22.0056	0	0	0	0	0	0	4.80461	2.75797	+
NME2	Q6FHN3	P22392	4	22.819	20.8104	0	0	0	0	0	0	4.8147	1.38869	+
SAR1A	Q5SQT9	Q9NR31	4	21.8221	21.8718	0	0	0	0	0	0	4.84695	4.57867	+
BTBD14A	A0A024R8I0	Q96BF6	9	22.5606	21.1575	0	0	0	0	0	0	4.85905	1.69434	+
PPIL1	A0A024RCX8	Q9Y3C6	5	21.6811	22.1379	0	0	0	0	0	0	4.90954	2.66613	+
STAT3	P40763-3	P40763	35	25.2964	26.4956	0	0	20.0917	21.8501	0	0	4.92509	1.35997	+
UHRF2	Q96PU4	Q96PU4	19	21.0378	22.8175	0	0	0	0	0	0	4.92766	1.50732	+
HLTF	Q59GQ7	Q14527	39	23.2617	23.7592	0	0	20.1637	0	0	0	4.92857	1.03938	+
MPG	P29372-5	P29372	9	21.7387	22.245	0	0	0	0	0	0	4.99183	2.59141	+
RANBP5	A0A024RDY0	O00410	23	23.2743	20.7216	0	0	0	0	0	0	4.99793	1.22579	+
PHF14	A0A0U1RRH6	O94880	18	21.0329	22.9736	0	0	0	0	0	0	5.00323	1.44834	+
CNOT1	A5YKK6-2	A5YKK6	14	22.2096	21.8085	0	0	0	0	0	0	5.00904	2.79612	+
RAI1	A0A1W2PQJ7	Q7Z5J4	40	21.3141	22.7681	0	0	0	0	0	0	5.04106	1.69528	+
HSPA1A	A8K5I0	P0DMV8	38	27.0163	28.1521	20.4268	18.9238	22.6899	22.3271	0	18.89	5.07567	1.8691	+
PRPF6	O94906	O94906	28	20.6122	23.6332	0	0	0	0	0	0	5.1227	1.11331	+
TRIP12	Q14669-3	Q14669	20	21.7527	22.5034	0	0	0	0	0	0	5.12806	2.2745	+
FOSB	P53539-10	P53539	5	22.2322	22.0313	0	0	0	0	0	0	5.13173	3.41677	+
NAGK	Q9UJ70	Q9UJ70	13	22.513	21.764	0	0	0	0	0	0	5.13851	2.27814	+
KPNB1	B2RBR9	Q14974	15	22.6161	21.6621	0	0	0	0	0	0	5.13908	2.07035	+
GOLGA2	Q643R0	Q08379	18	21.886	22.4099	0	0	0	0	0	0	5.14793	2.58854	+
HIST2H3A	Q71DI3	Q71DI3	5	25.7707	25.6199	23.2196	0	0	24.0889	0	0	5.15082	0.547563	+
MCMBP	A0A0S2Z5P5	Q9BTE3	16	22.1456	22.1737	0	0	0	0	0	0	5.15963	5.12945	+
CDC37	A0A024R7B7	Q16543	8	21.6425	22.7027	0	0	0	0	0	0	5.17257	1.98551	+
NR2B2	Q5STP9	P28702	15	21.5882	22.8321	0	0	0	0	0	0	5.21017	1.85539	+
EMX2	Q04743	Q04743	7	22.1254	22.4015	0	0	0	0	0	0	5.26346	3.16309	+
NNMT	Q6FH49	P40261	11	21.847	22.6903	0	0	0	0	0	0	5.26865	2.19768	+
NCOA3	Q0IIN7	Q9Y6Q9	41	21.9906	22.5614	0	0	0	0	0	0	5.27602	2.53557	+
NXF1	Q9UBU9	Q9UBU9	25	24.3512	24.2439	0	0	21.0372	0	0	0	5.27893	0.91918	+
VCP	V9HW80	P55072	28	23.7326	20.8894	0	0	0	0	0	0	5.31102	1.18866	+
GATA2	P23769	P23769	11	22.3311	22.2919	0	0	0	0	0	0	5.3115	4.86615	+
TBX3	A0A024RBQ4	O15119	18	21.4348	23.2044	0	0	0	0	0	0	5.31959	1.57567	+
RNH1	A0A140VJT8	O60930	22	25.897	26.0957	24.1479	23.718	19.6514	21.7004	0	0	5.32046	1.45041	+
KPNA3	A0A024RDV7	O00505	13	21.9737	22.6735	0	0	0	0	0	0	5.3236	2.36739	+
PDLIM4	P50479	P50479	10	22.3688	22.3176	0	0	0	0	0	0	5.34319	4.63886	+
TNIP2	Q8NFZ5	Q8NFZ5	13	22.7763	21.9124	0	0	0	0	0	0	5.34433	2.18911	+
CRIP2	H0YFA4	P52943	7	21.8659	22.8562	0	0	0	0	0	0	5.36105	2.07454	+
EBF1	E5RFQ1	Q9UH73	14	22.697	22.0883	0	0	0	0	0	0	5.39261	2.49892	+
GRWD1	Q9BQ67	Q9BQ67	14	21.9184	23.0078	0	0	0	0	0	0	5.46311	2.00894	+
LMNB2	Q03252	Q03252	43	25.8734	27.5683	28.3998	28.2119	21.4567	21.005	0	0	5.48996	1.60937	+
FOXJ2	Q9P0K8-2	Q9P0K8	8	22.0741	22.9122	0	0	0	0	0	0	5.49316	2.23895	+
RCOR1	Q9UKL0	Q9UKL0	12	22.0398	23.0011	0	0	0	0	0	0	5.52044	2.12514	+
ANXA11	Q6ICS0	P50995	15	22.3601	22.6883	20.6507	0	0	0	0	0	5.5242	3.05495	+
FBRS	J3KNZ9	Q9HAH7	13	22.035	23.0324	0	0	0	0	0	0	5.53372	2.09563	+
ARNT	B0AZM1	P27540	24	21.3714	23.6988	0	0	0	0	0	0	5.5351	1.38226	+
CNN1	V9HWA5	P51911	9	22.3017	22.7806	0	0	0	0	0	0	5.54118	2.73	+
ISG15	A0A096LNZ9	P05161	6	22.9167	22.1975	0	0	0	0	0	0	5.5571	2.38073	+
PRPF4	Q6IAP9	O43172	16	22.6784	22.5089	0	0	0	0	0	0	5.59362	3.63943	+
HMG20B	Q9P0W2	Q9P0W2	15	21.7444	23.448	0	0	0	0	0	0	5.59616	1.64988	+
H2AFY2	A0A024QZP6	Q9P0M6	12	21.958	23.3042	0	0	0	0	0	0	5.63113	1.8542	+
ESRRA	Q569H8	P11474	11	22.9782	22.3477	0	0	0	0	0	0	5.66294	2.51084	+
IRF2BP1	B2RCD8	Q8IU81	20	21.755	23.6584	0	0	0	0	0	0	5.7067	1.57344	+
ELMSAN1	A0A1C7CYX1	Q6PJG2	42	21.696	23.7397	0	0	0	0	0	0	5.7179	1.51592	+
CLIC1	Q5SRT3	O00299	10	22.9867	22.4619	0	0	0	0	0	0	5.7243	2.67878	+
TUBB6	Q9BUF5	Q9BUF5	15	22.4272	23.0832	0	0	0	0	0	0	5.75523	2.49052	+
PIN1	Q13526	Q13526	7	22.3841	23.1349	0	0	0	0	0	0	5.75949	2.37452	+
PEF1	Q9UBV8	Q9UBV8	8	22.7313	22.8428	0	0	0	0	0	0	5.78708	4.03234	+
BAG3	O95817	O95817	19	22.2947	23.3388	0	0	0	0	0	0	5.81673	2.09914	+
FOSL1	Q53GM9	P15407	11	22.3072	23.3303	0	0	0	0	0	0	5.81879	2.1169	+
KPNA6	B4DII5	O60684	16	22.4018	23.3994	20.2565	0	0	0	0	0	5.90058	2.15058	+
YWHAB	P31946-2	P31946	11	22.657	23.2696	0	0	0	0	0	0	5.96326	2.58038	+
RUNX1	Q01196	Q01196	12	22.8578	23.1914	0	0	0	0	0	0	6.02457	3.11598	+
BCOR	E3UVQ2	Q6W2J9	52	22.3137	23.8121	0	0	0	0	0	0	6.06287	1.82599	+
MLF2	Q5U0N1	Q15773	11	22.8269	23.3042	21.0855	0	0	0	0	0	6.06558	2.81117	+
HOXC9	A0A024RAZ6	P31274	12	22.5822	23.6676	0	0	0	0	0	0	6.12493	2.11015	+
LGALS1	P09382	P09382	8	23.2526	23.0514	22.6275	22.2343	0	0	0	0	6.15199	3.57329	+
BANF1	A0A024R5H0	O75531	4	24.2359	22.1259	0	0	0	0	0	0	6.18094	1.5541	+
ARID5B	Q14865	Q14865	33	22.3204	24.2025	0	0	0	0	0	0	6.26143	1.66055	+
FHL3	Q13643	Q13643	12	22.8148	23.7275	0	0	0	0	0	0	6.27118	2.27951	+
NEK7	A0A024R964	Q8TDX7	0	22.4716	24.071	0	0	0	0	0	0	6.27133	1.79929	+
HP1BP3	Q5SSJ5	Q5SSJ5	19	23.8111	25.8166	20.8749	22.4891	20.0834	0	0	0	6.27214	1.11763	+
CNN2	B4DDF4	Q99439	12	23.5505	23.0275	0	0	0	0	0	0	6.28902	2.76337	+
NCOR2	Q9Y618-4	Q9Y618	76	24.9058	25.0333	0	0	20.285	0	0	0	6.32704	1.2122	+
MAPK1	Q1HBJ4	P28482	0	23.1873	23.5617	0	0	0	0	0	0	6.37453	3.06481	+
IPO7	O95373	O95373	18	23.6976	23.0748	0	0	0	0	0	0	6.38624	2.62542	+
NOSIP	A8K670	Q9Y314	14	23.0302	23.7848	0	0	0	0	0	0	6.40746	2.46224	+
SATB2	B3KPQ9	Q9UPW6	24	22.821	24.0448	0	0	0	0	0	0	6.43287	2.04929	+
GRB2	B3KR50	P62993	10	23.353	23.5187	0	0	0	0	0	0	6.43584	3.78073	+
ANXA5	V9HWE0	P08758	16	23.1663	23.7063	22.4535	22.7444	0	0	0	0	6.43628	2.75561	+
MAFF	Q9ULX9	Q9ULX9	6	23.076	23.8241	0	0	0	0	0	0	6.45003	2.47551	+
RBM22	Q9NW64	Q9NW64	13	23.0439	23.956	0	0	0	0	0	0	6.49993	2.31099	+
MEF2D	Q14814-4	Q14814	0	22.8661	24.1369	0	0	0	0	0	0	6.50147	2.02609	+
OGT	O15294	O15294	31	23.0607	24.0442	0	0	0	0	0	0	6.55246	2.25301	+
DNAJB1	Q6FI51	P25685	14	23.5538	23.56	0	0	0	0	0	0	6.55689	6.65136	+
MAX	Q8TAX8	P61244	8	23.2253	24.0015	0	0	0	0	0	0	6.61343	2.46521	+
MYC	B3CJ72	P01106	9	23.5124	23.7498	0	0	0	0	0	0	6.63112	3.4946	+
SOX2	B2R6J0	P48431	19	30.9328	31.5183	0	0	24.9888	24.1548	0	23.4225	6.65374	2.23556	+
FLNC	Q14315	Q14315	58	23.4134	23.9927	0	0	0	0	0	0	6.70302	2.73005	+
PDCD6	O75340	O75340	10	23.7488	23.752	0	0	0	0	0	0	6.75037	7.25912	+
BCL9L	Q86UU0-4	Q86UU0	22	23.6478	23.9468	0	0	0	0	0	0	6.7973	3.31563	+
CLTC	Q00610-2	Q00610	33	23.7988	23.8249	0	0	0	0	0	0	6.81185	5.4334	+
TRIP6	Q15654	Q15654	18	23.6793	23.997	0	0	0	0	0	0	6.83812	3.26827	+
ATN1	Q5IS70	P54259	15	23.5781	24.1214	0	0	0	0	0	0	6.84974	2.80433	+
RRP9	O43818	O43818	16	23.7076	24.1555	0	0	0	0	0	0	6.93155	2.98191	+
VCL	A0A024QZN4	P18206	33	24.0538	24.1064	0	21.4318	0	0	0	0	7.0801	4.86104	+
SKI	P12755	P12755	30	23.9021	24.4481	0	0	0	0	0	0	7.17512	2.84037	+
ZMIZ1	Q9ULJ6	Q9ULJ6	25	23.3786	24.9817	0	0	0	0	0	0	7.18017	1.91243	+
NR2F2	F1D8R0	P24468	16	23.8618	24.5019	0	0	0	0	0	0	7.18187	2.70336	+
CRYAB	E9PR44	P02511	9	24.4056	24.2437	21.6734	0	0	0	0	0	7.3246	3.91323	+
ACTC1	A8K3K1	P68032	22	24.0335	24.6694	0	0	0	0	0	0	7.35142	2.72925	+
PRRX2	A0A140VJS2	Q99811	10	24.1503	24.6713	0	0	0	0	0	0	7.41079	2.90886	+
GSE1	Q14687-3	Q14687	39	23.9924	24.8598	0	0	0	0	0	0	7.4261	2.46935	+
JUNB	Q5U079	P17275	13	24.237	24.6699	0	0	0	0	0	0	7.45347	3.0746	+
MBNL1	C9JP00	Q9NR56	12	25.6589	23.5123	0	0	0	0	0	0	7.58562	1.71135	+
TRIM22	D3DQT1	Q8IYM9	19	24.4298	24.9539	0	0	0	0	0	0	7.69186	2.93609	+
HSPB6	V9HWB6	O14558	9	24.1991	25.4276	0	0	0	0	0	0	7.81333	2.21302	+
NFIC	P08651-6	P08651	23	24.9118	24.7766	22.2984	0	0	0	0	0	7.84417	4.12911	+
GBE1	Q59ET0	Q04446	27	24.2119	25.622	21.055	0	0	0	0	0	7.91692	2.10578	+
NFIX	Q14938-6	Q14938	21	25.0052	25.6529	0	0	0	0	0	0	8.32908	2.82146	+
TAGLN	Q5U0D2	Q01995	0	25.1966	25.7575	23.8335	22.6913	0	0	0	0	8.47705	2.96147	+
FHL2	Q6I9R8	Q14192	20	24.9324	26.4377	24.4426	23.98	0	0	0	0	8.68506	2.12918	+
TGM3	B4E1N7	Q08188	18	26.6301	27.0606	0	0	0	0	0	0	9.84536	3.32072	+
KLF4	Q5T3J6	O43474	8	27.4455	27.7359	0	0	0	0	0	0	10.5907	3.72592	+
HIST1H2BJ	A0A024RCJ2	P06899	10	27.0323	28.4065	0	0	0	0	0	0	10.7194	2.389	+
KLF4	O43474-1	O43474	19	28.9993	29.0818	0	0	0	0	0	0	12.0405	4.93045	+

## Sheet: Supplementary Data6
name	lin29-42_1	lin29-42_2	lin95-117_1	lin95-117_2	WT_1	WT_2	lin-mini_1	lin-mini_2	ES_1	ES_2	UniProtRev	ProteinID	ProteinIDs	Peptides	Genename	ID	lin29-42_vs_ES_diff	lin29-42_vs_ES_p.adj	lin29-42_vs_ES_p.val	lin95-117_vs_ES_diff	lin95-117_vs_ES_p.adj	lin95-117_vs_ES_p.val	min_vs_ES_diff	lin-min_vs_ES_p.adj	lin-min_vs_ES_p.val	WT_vs_ES_diff	WT_vs_ES_p.adj	WT_vs_ES_p.val	lin29-42_vs_ES_significant	lin95-117_vs_ES_significant	lin-min_vs_ES_significant	WT_vs_ES_significant	significant
POU5F1	32.225	32.1528	32.4693	32.7048	31.6258	32.0346	33.5412	33.8608	28.2047	28.1863	Q01860	D5K9R8	tr|D5K9R8|D5K9R8_HUMAN	23	POU5F1	D5K9R8	3.99343	0.000984983	3.12e-07	4.39154	0.0296961	1.72e-07	5.50553	0.00469117	4.18e-08	3.63468	5.15e-11	5.61e-07	TRUE	TRUE	TRUE	TRUE	TRUE
HNRNPC	26.1394	25.9089	26.4008	24.9194	24.8298	25.9211	24.7242	24.4817	27.3785	27.763	P07910	B2R5W2	tr|B2R5W2|B2R5W2_HUMAN;tr|G3V4C1|G3V4C1_HUMAN;sp|P07910-2|HNRPC_HUMAN;tr|Q5IST8|Q5IST8_MACFA;sp|P07910-4|HNRPC_HUMAN;tr|G3V4W0|G3V4W0_HUMAN;tr|B4DY08|B4DY08_HUMAN;tr|B3KX96|B3KX96_HUMAN;tr|G3V2D6|G3V2D6_HUMAN;tr|G3V5X6|G3V5X6_HUMAN;tr|G3V3K6|G3V3K6_HUMAN;tr|G3V251|G3V251_HUMAN	20	HNRNPC	B2R5W2	-1.54656	0.731193	0.0277061	-1.91067	0.623816	0.0115564	-2.9678	0.466548	0.00132944	-2.1953	0.412693	0.0061126	FALSE	FALSE	TRUE	TRUE	TRUE
SFPQ	28.6935	28.7761	29.0134	29.7514	29.4328	29.8119	30.0129	30.2989	26.9749	28.4261	P23246	P23246	sp|P23246|SFPQ_HUMAN;tr|Q9BSV4|Q9BSV4_HUMAN;tr|Q86VG2|Q86VG2_HUMAN;sp|P23246-2|SFPQ_HUMAN;tr|Q6PIX2|Q6PIX2_HUMAN;tr|H0Y9K7|H0Y9K7_HUMAN;tr|H0Y9U2|H0Y9U2_HUMAN	33	SFPQ	P23246	1.03433	0.756497	0.0743631	1.68195	0.625034	0.0122316	2.45543	0.478694	0.00197363	1.92188	0.423784	0.00666897	FALSE	FALSE	TRUE	TRUE	TRUE
NONO	27.9502	27.8824	28.6276	28.7365	28.592	28.8022	29.6365	29.651	26.7615	27.0408	Q15233	A8K525	tr|A8K525|A8K525_HUMAN;tr|A0A0S2Z4Z9|A0A0S2Z4Z9_HUMAN;sp|Q15233|NONO_HUMAN;sp|Q15233-2|NONO_HUMAN;tr|H7C367|H7C367_HUMAN;tr|C9JYS8|C9JYS8_HUMAN;tr|C9IZL7|C9IZL7_HUMAN;tr|A0A0S2Z4E7|A0A0S2Z4E7_HUMAN;tr|C9J4X2|C9J4X2_HUMAN	28	NONO	A8K525	1.01514	0.442674	0.000186301	1.78083	0.244605	6.46e-06	2.74257	0.0501582	4.47e-07	1.79593	1.54e-05	6.13e-06	TRUE	TRUE	TRUE	TRUE	TRUE
DNMT3B	17	17	17	17	17	17	17	17	26.3911	25.3587	Q9UBC3	Q9UBC3-2	sp|Q9UBC3-2|DNM3B_HUMAN;sp|Q9UBC3-6|DNM3B_HUMAN;sp|Q9UBC3|DNM3B_HUMAN;sp|Q9UBC3-3|DNM3B_HUMAN;sp|Q9UBC3-5|DNM3B_HUMAN;sp|Q9UBC3-4|DNM3B_HUMAN;sp|Q9UBC3-8|DNM3B_HUMAN;sp|Q9UBC3-7|DNM3B_HUMAN;tr|B3KM53|B3KM53_HUMAN;tr|Q59H79|Q59H79_HUMAN;tr|Q2PJS8|Q2PJS8_HUMAN;tr|B4DSJ7|B4DSJ7_HUMAN;tr|B4DHM3|B4DHM3_HUMAN;tr|B4DUZ5|B4DUZ5_HUMAN	23	DNMT3B	Q9UBC3-2	-8.87489	4.92e-06	5.34e-08	-8.87489	0.00746764	5.34e-08	-8.87489	0.00640066	5.34e-08	-8.87489	2.63e-15	5.34e-08	TRUE	TRUE	TRUE	TRUE	TRUE
HNRNPL	25.0391	24.9709	25.272	24.3401	24.0213	25.2508	24.4059	24.7805	26.3815	26.5284	P14866	Q6NTA2	tr|Q6NTA2|Q6NTA2_HUMAN;sp|P14866|HNRPL_HUMAN;tr|B2R959|B2R959_HUMAN;tr|M0QXS5|M0QXS5_HUMAN;sp|P14866-2|HNRPL_HUMAN;tr|M0QYT0|M0QYT0_HUMAN;tr|B4DPK8|B4DPK8_HUMAN;tr|M0R1W6|M0R1W6_HUMAN;tr|M0QYL7|M0QYL7_HUMAN;tr|M0R076|M0R076_HUMAN;tr|B4DVF8|B4DVF8_HUMAN	24	HNRNPL	Q6NTA2	-1.44992	0.718075	0.0178157	-1.64892	0.621138	0.0102207	-1.86175	0.507789	0.00582478	-1.81889	0.420641	0.00650558	FALSE	FALSE	FALSE	TRUE	TRUE
RPS27A	28.7081	28.7525	27.9908	28.4551	27.3141	27.7415	28.4012	28.542	26.3726	25.9466	P62979	Q5RKT7	tr|Q5RKT7|Q5RKT7_HUMAN;tr|B2RDW1|B2RDW1_HUMAN;sp|P62979|RS27A_HUMAN;tr|J3QS39|J3QS39_HUMAN;tr|J3QTR3|J3QTR3_HUMAN;tr|F5H6Q2|F5H6Q2_HUMAN;tr|Q3MIH3|Q3MIH3_HUMAN;sp|P62987|RL40_HUMAN;tr|F5GYU3|F5GYU3_HUMAN;tr|F5H2Z3|F5H2Z3_HUMAN;tr|F5H265|F5H265_HUMAN;tr|Q5UGI3|Q5UGI3_HUMAN;tr|B4DV12|B4DV12_HUMAN;tr|F5H388|F5H388_HUMAN;tr|F5H747|F5H747_HUMAN;tr|F5GXK7|F5GXK7_HUMAN;tr|J3QKN0|J3QKN0_HUMAN;tr|Q5U5U6|Q…	6	RPS27A	Q5RKT7	2.5707	0.199196	2.27e-05	2.0633	0.439478	8.43e-05	2.31196	0.31348	4.29e-05	1.36818	0.15711	0.000876887	TRUE	TRUE	TRUE	TRUE	TRUE
MATR3	25.1025	25.0794	25.1322	23.6573	24.001	24.1624	23.264	23.5162	26.2735	26.3687	P43243	A0A0R4J2E8	tr|A0A0R4J2E8|A0A0R4J2E8_HUMAN;sp|P43243|MATR3_HUMAN;tr|A8MXP9|A8MXP9_HUMAN;tr|D6REM6|D6REM6_HUMAN;tr|Q68D11|Q68D11_HUMAN;tr|D6R991|D6R991_HUMAN;tr|Q5CZA7|Q5CZA7_HUMAN;tr|B3KM87|B3KM87_HUMAN;tr|B4DRS1|B4DRS1_HUMAN;sp|P43243-2|MATR3_HUMAN;tr|B4DF66|B4DF66_HUMAN;tr|Q9H4N1|Q9H4N1_HUMAN;tr|H0Y8T4|H0Y8T4_HUMAN;tr|Q68E03|Q68E03_HUMAN;tr|D6RBI2|D6RBI2_HUMAN;tr|D6RE02|D6RE02_HUMAN;tr|D6RIA2|D6RIA2_HUMAN;…	28	MATR3	A0A0R4J2E8	-1.23013	0.731113	0.0276274	-1.92633	0.597012	0.00377911	-2.93102	0.423813	0.000403033	-2.2394	0.24431	0.00175029	FALSE	FALSE	TRUE	TRUE	TRUE
RCC2	24.1312	24.3633	25.3064	24.783	23.6165	24.781	25.5285	25.7657	26.1967	25.7403	Q9P258	A0A024RAC5	tr|A0A024RAC5|A0A024RAC5_HUMAN;sp|Q9P258|RCC2_HUMAN;tr|A5PLK7|A5PLK7_HUMAN	23	RCC2	A0A024RAC5	-1.72131	0.667364	0.00455364	-0.923831	0.654618	0.058496	-0.321411	0.590034	0.451528	-1.76976	0.355914	0.00397291	FALSE	FALSE	FALSE	TRUE	TRUE
DNTT	29.9566	29.8353	29.3333	29.5539	28.5269	28.4902	29.3116	29.1978	26.1955	27.7325	P04053	P04053-2	sp|P04053-2|TDT_HUMAN;sp|P04053|TDT_HUMAN	9	DNTT	P04053-2	2.93191	0.530956	0.000487001	2.47955	0.562996	0.00122088	2.29067	0.476889	0.00185756	1.54452	0.498378	0.0124567	FALSE	FALSE	TRUE	TRUE	TRUE
SUPT16H	25.4625	25.7636	26.702	26.3009	25.3344	26.3001	27.6365	27.784	25.9594	25.3838	Q9Y5B9	Q9Y5B9	sp|Q9Y5B9|SP16H_HUMAN;tr|Q0VGA3|Q0VGA3_HUMAN	49	SUPT16H	Q9Y5B9	-0.0585704	0.809619	0.875027	0.829821	0.654278	0.0573329	2.03865	0.459144	0.00105928	0.145607	0.786281	0.69735	FALSE	FALSE	TRUE	FALSE	TRUE
RBMX	24.687	24.4951	24.9968	24.4826	23.8844	24.8776	24.4583	24.714	25.8695	25.9125	P38159	P38159	sp|P38159|RBMX_HUMAN;sp|P38159-2|RBMX_HUMAN;tr|B4E352|B4E352_HUMAN;tr|H0Y6E7|H0Y6E7_HUMAN;tr|H3BT71|H3BT71_HUMAN;tr|B3KRG5|B3KRG5_HUMAN;tr|H3BUY5|H3BUY5_HUMAN;tr|H3BR27|H3BR27_HUMAN;sp|P38159-3|RBMX_HUMAN;tr|H3BNC1|H3BNC1_HUMAN;tr|A8K8A6|A8K8A6_HUMAN;sp|O75526|RMXL2_HUMAN	15	RBMX	P38159	-1.29994	0.688482	0.00759523	-1.15129	0.626506	0.01311	-1.30483	0.51371	0.00746382	-1.51005	0.34604	0.00369304	FALSE	FALSE	FALSE	TRUE	TRUE
DDX17	24.6451	24.6721	25.0009	24.7203	23.9011	24.9182	25.1491	25.1165	25.6995	26.8719	Q92841	A0A1X7SBZ2	tr|A0A1X7SBZ2|A0A1X7SBZ2_HUMAN;sp|Q92841|DDX17_HUMAN;tr|A0A1W2PQ51|A0A1W2PQ51_HUMAN;tr|Q59F66|Q59F66_HUMAN;sp|Q92841-1|DDX17_HUMAN;sp|Q92841-3|DDX17_HUMAN;sp|Q92841-2|DDX17_HUMAN;tr|B4DZQ7|B4DZQ7_HUMAN;tr|Q9UQL5|Q9UQL5_HUMAN	26	DDX17	A0A1X7SBZ2	-1.62712	0.699871	0.0103254	-1.4251	0.633323	0.0182815	-1.15288	0.548896	0.0412495	-1.87603	0.394858	0.00532585	FALSE	FALSE	FALSE	TRUE	TRUE
PARP1	23.9106	24.2777	24.7512	24.2943	23.4462	24.3767	24.7915	24.542	25.6788	25.3296	P09874	B4E0E1	tr|B4E0E1|B4E0E1_HUMAN;tr|B2R5W3|B2R5W3_HUMAN;tr|A0A024R3T8|A0A024R3T8_HUMAN;sp|P09874|PARP1_HUMAN;tr|Q05D33|Q05D33_HUMAN;tr|Q6PJL0|Q6PJL0_HUMAN;tr|Q96P95|Q96P95_HUMAN;tr|Q5VX84|Q5VX84_HUMAN;tr|Q5VX85|Q5VX85_HUMAN	41	PARP1	B4E0E1	-1.41005	0.675564	0.0055093	-0.981442	0.640645	0.0266897	-0.837435	0.551497	0.0476018	-1.59277	0.318694	0.00302156	FALSE	FALSE	FALSE	TRUE	TRUE
HSPA8	27.0251	27.9855	28.6979	28.8345	27.7535	28.5662	30.5585	30.6881	25.662	25.3172	P11142	V9HW22	tr|V9HW22|V9HW22_HUMAN;sp|P11142|HSP7C_HUMAN;tr|E9PKE3|E9PKE3_HUMAN;tr|Q53GZ6|Q53GZ6_HUMAN;tr|Q96IS6|Q96IS6_HUMAN;tr|B3KTV0|B3KTV0_HUMAN;tr|E9PNE6|E9PNE6_HUMAN;sp|P11142-2|HSP7C_HUMAN;tr|Q53HF2|Q53HF2_HUMAN;tr|E9PN89|E9PN89_HUMAN;tr|B4DTX2|B4DTX2_HUMAN;tr|Q96BE0|Q96BE0_HUMAN;tr|E9PLF4|E9PLF4_HUMAN;tr|E9PQQ4|E9PQQ4_HUMAN;tr|E9PQK7|E9PQK7_HUMAN;tr|Q96H53|Q96H53_HUMAN;tr|E9PS65|E9PS65_HUMAN;tr|E9PPY…	38	HSPA8	V9HW22	2.01565	0.611561	0.00153853	3.27656	0.449896	0.000100352	5.13366	0.193973	6.73e-06	2.6702	0.064969	0.000327739	FALSE	TRUE	TRUE	TRUE	TRUE
PPIA	26.8595	27.1936	26.771	27.0308	25.6376	26.6998	27.6364	27.8935	25.6395	25.4936	P62937	V9HWF5	tr|V9HWF5|V9HWF5_HUMAN;tr|A8K486|A8K486_HUMAN;sp|P62937|PPIA_HUMAN;tr|B2RE56|B2RE56_HUMAN;tr|B4DM82|B4DM82_HUMAN;tr|F8WE65|F8WE65_HUMAN;tr|C9J5S7|C9J5S7_HUMAN;tr|Q71V99|Q71V99_HUMAN;tr|E5RIZ5|E5RIZ5_HUMAN;tr|A0A0H2UH34|A0A0H2UH34_HUMAN;tr|A0A075B767|A0A075B767_HUMAN;sp|Q9Y536|PAL4A_HUMAN;sp|P0DN26|PAL4F_HUMAN;sp|F5H284|PAL4D_HUMAN;sp|A0A0B4J2A2|PAL4C_HUMAN;sp|A0A075B759|PAL4E_HUMAN;sp|P0DN37|PAL4…	11	PPIA	V9HWF5	1.45996	0.668424	0.00466466	1.33434	0.613058	0.00716822	2.19837	0.435423	0.000543138	0.60211	0.694288	0.12588	FALSE	FALSE	TRUE	FALSE	TRUE
SUMO3	24.152	24.6209	25.9149	25.6854	24.7972	25.7455	26.9129	27.0777	25.6283	24.7524	P55854	P55854	sp|P55854|SUMO3_HUMAN;tr|A8MUA9|A8MUA9_HUMAN;sp|P55854-2|SUMO3_HUMAN;tr|A8MU27|A8MU27_HUMAN	2	SUMO3	P55854	-0.803899	0.760975	0.090341	0.609788	0.672619	0.178009	1.8049	0.496143	0.00368174	0.0809976	0.79626	0.846785	FALSE	FALSE	TRUE	FALSE	TRUE
NPM1	24.9208	24.818	24.5545	24.494	23.098	22.8863	24.0956	23.6108	25.6277	25.2701	P06748	A0A0S2Z4G7	tr|A0A0S2Z4G7|A0A0S2Z4G7_HUMAN;sp|P06748-2|NPM_HUMAN;tr|A0A0S2Z491|A0A0S2Z491_HUMAN;sp|P06748|NPM_HUMAN;tr|A0A140VJQ2|A0A140VJQ2_HUMAN;sp|P06748-3|NPM_HUMAN;tr|A4ZU86|A4ZU86_HUMAN;tr|Q9BTI9|Q9BTI9_HUMAN;tr|Q9NX34|Q9NX34_HUMAN;tr|E5RGW4|E5RGW4_HUMAN;tr|A0A024R3V9|A0A024R3V9_HUMAN;tr|E5RI98|E5RI98_HUMAN	9	NPM1	A0A0S2Z4G7	-0.579497	0.728579	0.0252816	-0.924658	0.591327	0.00306801	-1.59571	0.38173	0.00015432	-2.45677	0.000121247	1.17e-05	FALSE	FALSE	TRUE	TRUE	TRUE
RBM14	26.2129	26.8146	28.9175	29.2661	27.8881	28.2949	29.8888	30.7493	25.4454	26.4201	Q96PK6	A0A0S2Z4Z0	tr|A0A0S2Z4Z0|A0A0S2Z4Z0_HUMAN;sp|Q96PK6|RBM14_HUMAN;tr|Q59GV2|Q59GV2_HUMAN;tr|A0A0S2Z567|A0A0S2Z567_HUMAN;sp|Q96PK6-2|RBM14_HUMAN;tr|B4DNG4|B4DNG4_HUMAN;tr|A0A0A6YYI9|A0A0A6YYI9_HUMAN;sp|Q96PK6-3|RBM14_HUMAN;tr|A0A0S2Z5V2|A0A0S2Z5V2_HUMAN;sp|Q96PK6-4|RBM14_HUMAN;tr|F8WDX3|F8WDX3_HUMAN;tr|A0A0A0MSL8|A0A0A0MSL8_HUMAN;tr|B8ZZ74|B8ZZ74_HUMAN	34	RBM14	A0A0S2Z4Z0	0.581015	0.781015	0.230262	3.15907	0.504754	0.000284578	4.38634	0.311717	4.16e-05	2.15879	0.279751	0.00227356	FALSE	FALSE	TRUE	TRUE	TRUE
SALL4	17	17	17	17	17	17	17	17	25.3807	24.8853	Q9UJQ4	Q9UJQ4	sp|Q9UJQ4|SALL4_HUMAN;sp|Q9UJQ4-2|SALL4_HUMAN;tr|Q6Y8G5|Q6Y8G5_HUMAN	18	SALL4	Q9UJQ4	-8.13302	9.66e-15	1.72e-09	-8.13302	7.98e-07	1.72e-09	-8.13302	1.4e-06	1.72e-09	-8.13302	2.63e-15	1.72e-09	TRUE	TRUE	TRUE	TRUE	TRUE
SSRP1	24.8052	25.0629	26.0706	25.6657	24.3468	25.2761	27.1607	27.1761	25.2811	24.3412	Q08945	A0A024R4Z6	tr|A0A024R4Z6|A0A024R4Z6_HUMAN;sp|Q08945|SSRP1_HUMAN;tr|E9PMD4|E9PMD4_HUMAN;tr|Q59GH7|Q59GH7_HUMAN;tr|E9PPZ7|E9PPZ7_HUMAN;tr|A0A0U1RRK2|A0A0U1RRK2_HUMAN	21	SSRP1	A0A024R4Z6	0.122919	0.806533	0.770435	1.057	0.647027	0.0378091	2.35722	0.454657	0.00092734	0.0002965	0.805168	0.999436	FALSE	FALSE	TRUE	FALSE	TRUE
TAF15	24.878	24.6747	26.0284	25.8726	25.2391	25.8683	26.476	26.8356	25.2303	25.2079	Q16514	Q92804-2	sp|Q92804-2|RBP56_HUMAN;sp|Q92804|RBP56_HUMAN;tr|A0A075B7D9|A0A075B7D9_HUMAN;tr|B4E312|B4E312_HUMAN;tr|A0A075B7F2|A0A075B7F2_HUMAN;tr|A0A075B7E4|A0A075B7E4_HUMAN;tr|A0A075B7F4|A0A075B7F4_HUMAN	13	TAF15	Q92804-2	-0.442777	0.763308	0.100216	0.731412	0.632822	0.0178288	1.43668	0.441708	0.000643065	0.334602	0.719793	0.19368	FALSE	FALSE	TRUE	FALSE	TRUE
TGM3	27.2684	26.7918	25.3315	25.2972	26.6301	27.0606	27.4605	27.9605	25.0958	23.5492	Q08188	B4E1N7	tr|B4E1N7|B4E1N7_HUMAN;tr|A0A024R9L7|A0A024R9L7_HUMAN;sp|P01106|MYC_HUMAN;tr|H0YBT0|H0YBT0_HUMAN;tr|A0A087WVR4|A0A087WVR4_HUMAN;tr|A0A087WUS5|A0A087WUS5_HUMAN;sp|P01106-2|MYC_HUMAN;tr|B3CJE0|B3CJE0_HUMAN;tr|B3CJC6|B3CJC6_HUMAN;tr|B3CJB3|B3CJB3_HUMAN;tr|B3CJA9|B3CJA9_HUMAN;tr|B3CJA7|B3CJA7_HUMAN;tr|B3CJ90|B3CJ90_HUMAN;tr|B3CJ88|B3CJ88_HUMAN;tr|B3CJ81|B3CJ81_HUMAN;tr|B3CJ65|B3CJ65_HUMAN;tr|B0B0N9|B…	18	TGM3	B4E1N7	2.70756	0.604512	0.00136939	0.991816	0.661995	0.0912986	3.38793	0.423489	0.00039979	2.52283	0.261415	0.00198704	FALSE	FALSE	TRUE	TRUE	TRUE
SOX2	30.1739	30.4399	30.6283	30.8848	30.9328	31.5183	31.2344	31.6876	24.9888	24.1548	P48431	B2R6J0	tr|B2R6J0|B2R6J0_HUMAN;tr|A0A0U3FYV6|A0A0U3FYV6_HUMAN;sp|P48431|SOX2_HUMAN;tr|A0A0B5HP19|A0A0B5HP19_HUMAN;tr|A0A0B5HLA0|A0A0B5HLA0_HUMAN;tr|A0A0B5HFB3|A0A0B5HFB3_HUMAN;sp|O00570|SOX1_HUMAN;tr|O95129|O95129_HUMAN;sp|O95416|SOX14_HUMAN;tr|A0A0B5HFE5|A0A0B5HFE5_HUMAN;tr|O95131|O95131_HUMAN	19	SOX2	B2R6J0	5.73508	0.0162602	1.73e-06	6.18474	0.103683	1.09e-06	6.88923	0.0578668	5.56e-07	6.65374	2.23e-10	6.9e-07	TRUE	TRUE	TRUE	TRUE	TRUE
HNRPD	24.2516	24.214	24.9277	23.9753	22.3693	23.5966	24.6762	24.5156	24.9126	25.6744	Q14103	A0A024RDF4	tr|A0A024RDF4|A0A024RDF4_HUMAN;sp|Q14103-3|HNRPD_HUMAN;tr|A0A024RDF3|A0A024RDF3_HUMAN;sp|Q14103|HNRPD_HUMAN;tr|H0YA96|H0YA96_HUMAN;tr|H0Y8G5|H0Y8G5_HUMAN;sp|Q14103-4|HNRPD_HUMAN;tr|D6RAF8|D6RAF8_HUMAN;tr|Q12771|Q12771_HUMAN;tr|B4DTC3|B4DTC3_HUMAN;tr|A0A024RDB4|A0A024RDB4_HUMAN;sp|Q14103-2|HNRPD_HUMAN;tr|D6RD83|D6RD83_HUMAN;tr|B4E0W4|B4E0W4_HUMAN;tr|D6RF44|D6RF44_HUMAN;tr|D6RBQ9|D6RBQ9_HUMAN	11	HNRPD	A0A024RDF4	-1.06064	0.756333	0.0738444	-0.84198	0.668577	0.137737	-0.697563	0.576571	0.206485	-2.31049	0.319156	0.00303178	FALSE	FALSE	FALSE	TRUE	TRUE
TOP2A	22.7493	22.8717	23.8277	22.9395	22.0266	23.1632	21.8207	21.9183	24.9018	24.4395	P11388	P11388	sp|P11388|TOP2A_HUMAN;sp|P11388-2|TOP2A_HUMAN;sp|P11388-3|TOP2A_HUMAN;sp|P11388-4|TOP2A_HUMAN;tr|J3KTB7|J3KTB7_HUMAN	38	TOP2A	P11388	-1.86013	0.668761	0.00470066	-1.28703	0.638654	0.0240271	-2.80114	0.435739	0.000547712	-2.07574	0.304343	0.00272096	FALSE	FALSE	TRUE	TRUE	TRUE
SALL2	17	17	17	17	17	17	17	17	24.7637	24.0118	Q9Y467	Q9Y467	sp|Q9Y467|SALL2_HUMAN;tr|B4DSV2|B4DSV2_HUMAN	12	SALL2	Q9Y467	-7.38775	2.88e-07	2.76e-08	-7.38775	0.00253914	2.76e-08	-7.38775	0.00253716	2.76e-08	-7.38775	2.63e-15	2.76e-08	TRUE	TRUE	TRUE	TRUE	TRUE
DDX39B	23.969	24.1808	24.2458	23.8976	23.1705	24.2228	23.4671	23.2723	24.718	25.2792	Q13838	A0A024RCM3	tr|A0A024RCM3|A0A024RCM3_HUMAN;sp|Q13838|DX39B_HUMAN;sp|Q13838-2|DX39B_HUMAN;tr|Q5STU3|Q5STU3_HUMAN;tr|A0A0G2JJZ9|A0A0G2JJZ9_HUMAN;tr|F6WLT2|F6WLT2_HUMAN;tr|B4DP52|B4DP52_HUMAN;tr|F6S4E6|F6S4E6_HUMAN;tr|A0A0A0MT12|A0A0A0MT12_HUMAN;tr|F6TRA5|F6TRA5_HUMAN;tr|A0A140T9X3|A0A140T9X3_HUMAN;tr|Q59G92|Q59G92_HUMAN;tr|A0A140T9X9|A0A140T9X9_HUMAN;tr|A0A140T996|A0A140T996_HUMAN;tr|F6UJC5|F6UJC5_HUMAN;tr|A0A…	15	DDX39B	A0A024RCM3	-0.923709	0.743496	0.0437331	-0.926847	0.649397	0.0432179	-1.62888	0.497668	0.00390163	-1.30191	0.486215	0.0111877	FALSE	FALSE	TRUE	TRUE	TRUE
ANXA2	27.0245	26.9273	26.3691	27.0445	26.5643	26.6276	25.9535	25.8706	24.6662	23.957	P07355	V9HW65	tr|V9HW65|V9HW65_HUMAN;tr|A0A024R5Z7|A0A024R5Z7_HUMAN;sp|P07355|ANXA2_HUMAN;sp|P07355-2|ANXA2_HUMAN;tr|H0YN42|H0YN42_HUMAN;tr|H0YMD0|H0YMD0_HUMAN;tr|H0YMU9|H0YMU9_HUMAN;sp|A6NMY6|AXA2L_HUMAN;tr|H0YM50|H0YM50_HUMAN;tr|H0YKS4|H0YKS4_HUMAN;tr|B4DNH8|B4DNH8_HUMAN;tr|B3KRQ1|B3KRQ1_HUMAN;tr|H0YMM1|H0YMM1_HUMAN;tr|H0YNP5|H0YNP5_HUMAN;tr|H0YKZ7|H0YKZ7_HUMAN;tr|H0YLV6|H0YLV6_HUMAN;tr|H0YMT9|H0YMT9_HUMAN;t…	22	ANXA2	V9HW65	2.66435	0.331946	6.89e-05	2.39524	0.464239	0.000128937	1.60048	0.464421	0.0012442	2.28437	0.0294669	0.000169884	TRUE	TRUE	TRUE	TRUE	TRUE
LMNB1	28.5402	28.4531	27.8362	26.705	25.5611	27.0109	25.6973	25.4379	24.5917	23.6385	P20700	P20700	sp|P20700|LMNB1_HUMAN;tr|E9PBF6|E9PBF6_HUMAN;tr|A0A0D9SFE5|A0A0D9SFE5_HUMAN;tr|Q6DC98|Q6DC98_HUMAN;tr|B4DZT3|B4DZT3_HUMAN;tr|A0A0D9SFY5|A0A0D9SFY5_HUMAN	46	LMNB1	P20700	4.38152	0.471821	0.00025	3.15553	0.570567	0.00153511	1.45252	0.551629	0.0479517	2.17092	0.469581	0.00969665	TRUE	FALSE	FALSE	TRUE	TRUE
ALDH18A1	25.5843	25.4015	20.6511	22.7797	17	17	25.9577	25.8373	24.5767	25.3172	P54886	P54886	sp|P54886|P5CS_HUMAN;sp|P54886-2|P5CS_HUMAN	33	ALDH18A1	P54886	0.545964	0.793638	0.426329	-3.2315	0.579651	0.0020527	0.950565	0.574912	0.186955	-7.94695	0.000119053	1.17e-05	FALSE	FALSE	FALSE	TRUE	TRUE
TUBB2C	26.7713	26.3843	25.6946	26.0212	25.851	25.9761	24.8515	25.0844	24.5722	25.2476	P68371	Q8IZ29	tr|Q8IZ29|Q8IZ29_HUMAN;sp|P68371|TBB4B_HUMAN;tr|Q8IWP6|Q8IWP6_HUMAN;tr|Q8N6N5|Q8N6N5_HUMAN;tr|B3KML9|B3KML9_HUMAN;tr|Q96HX0|Q96HX0_HUMAN;tr|B4DFH6|B4DFH6_HUMAN;tr|M0R2D3|M0R2D3_HUMAN;tr|M0QY85|M0QY85_HUMAN;tr|M0QZL7|M0QZL7_HUMAN;tr|B4DNW1|B4DNW1_HUMAN;tr|M0R0X0|M0R0X0_HUMAN;tr|M0QY37|M0QY37_HUMAN;tr|M0QX14|M0QX14_HUMAN;tr|M0QYM7|M0QYM7_HUMAN;tr|M0R042|M0R042_HUMAN;tr|M0R2T4|M0R2T4_HUMAN;tr|A0A075…	19	TUBB2C	Q8IZ29	1.66787	0.542817	0.000564911	0.94799	0.62067	0.0100062	0.0580121	0.60221	0.831061	1.00365	0.441916	0.0077108	FALSE	FALSE	FALSE	TRUE	TRUE
FUS	24.52	24.4886	26.0901	25.9544	25.1887	25.4827	26.0386	26.0837	24.5606	25.2248	P35637	A8K4H1	tr|A8K4H1|A8K4H1_HUMAN;sp|P35637-2|FUS_HUMAN;tr|Q8TBR3|Q8TBR3_HUMAN;tr|Q6IBQ5|Q6IBQ5_HUMAN;sp|P35637|FUS_HUMAN;tr|H3BPE7|H3BPE7_HUMAN;tr|Q13344|Q13344_HUMAN;tr|Q59H57|Q59H57_HUMAN;tr|B4DR70|B4DR70_HUMAN;tr|Q70T18|Q70T18_HUMAN;tr|H3BNZ4|H3BNZ4_HUMAN	12	FUS	A8K4H1	-0.388449	0.768889	0.129234	1.12953	0.578358	0.00196735	1.16843	0.473254	0.00164754	0.443007	0.673648	0.0914177	FALSE	FALSE	TRUE	FALSE	TRUE
ARID1A	20.7228	20.8504	24.6744	24.116	20.4282	21.9342	25.2146	25.1602	24.5247	22.7275	O14497	A0A0S2Q0B1	tr|A0A0S2Q0B1|A0A0S2Q0B1_HUMAN;sp|O14497|ARI1A_HUMAN;tr|H0Y488|H0Y488_HUMAN;sp|O14497-3|ARI1A_HUMAN;tr|A0A1B0GTU5|A0A1B0GTU5_HUMAN;sp|O14497-2|ARI1A_HUMAN;tr|Q4LE49|Q4LE49_HUMAN;tr|Q96TA9|Q96TA9_HUMAN;tr|A0A087WUV6|A0A087WUV6_HUMAN;tr|Q8NC65|Q8NC65_HUMAN;tr|Q96SM7|Q96SM7_HUMAN;tr|Q96T01|Q96T01_HUMAN;tr|Q96SY8|Q96SY8_HUMAN;tr|H0YCU6|H0YCU6_HUMAN;tr|A4FU79|A4FU79_HUMAN;tr|H0YEW5|H0YEW5_HUMAN	49	ARID1A	A0A0S2Q0B1	-2.83952	0.674612	0.00538608	0.769093	0.680948	0.301882	1.56128	0.555765	0.0604996	-2.44491	0.481931	0.0107786	FALSE	FALSE	FALSE	TRUE	TRUE
RBM4	23.9286	23.8224	25.6867	25.6791	23.8907	25.2204	26.5714	26.554	24.4679	24.7094	Q9BWF3	Q9BWF3	sp|Q9BWF3|RBM4_HUMAN;tr|E9PB51|E9PB51_HUMAN;tr|A8K9U0|A8K9U0_HUMAN;sp|Q9BWF3-4|RBM4_HUMAN;sp|Q9BWF3-3|RBM4_HUMAN;tr|D6R9K7|D6R9K7_HUMAN;tr|J3QRR5|J3QRR5_HUMAN;sp|Q9BWF3-2|RBM4_HUMAN	19	RBM4	Q9BWF3	-0.713147	0.766247	0.114456	1.09422	0.642316	0.02919	1.97402	0.478767	0.0019785	-0.0330962	0.801522	0.934923	FALSE	FALSE	TRUE	FALSE	TRUE
VRTN	17	17	17	17	17	17	17	17	24.4371	24.6091	Q9H8Y1	Q9H8Y1	sp|Q9H8Y1|VRTN_HUMAN;tr|G3V537|G3V537_HUMAN	12	VRTN	Q9H8Y1	-7.52311	9.66e-15	8.52e-11	-7.52311	3.9e-14	8.52e-11	-7.52311	3.36e-14	8.52e-11	-7.52311	2.63e-15	8.52e-11	TRUE	TRUE	TRUE	TRUE	TRUE
PFN1	25.056	25.1469	25.1569	25.41	25.3019	25.683	25.844	26.0316	24.3871	24.6278	P07737	P07737	sp|P07737|PROF1_HUMAN;tr|K7EJ44|K7EJ44_HUMAN;CON__P02584;tr|I3L3D5|I3L3D5_HUMAN	8	PFN1	P07737	0.593957	0.709287	0.013568	0.775956	0.597969	0.00391759	1.4303	0.376958	0.000139777	0.984946	0.188661	0.00114	FALSE	FALSE	TRUE	FALSE	TRUE
PSPC1	24.6201	25.1033	26.1155	25.8976	26.5523	25.8097	26.7382	26.9697	24.3326	25.1036	Q8WXF1	Q8WXF1	sp|Q8WXF1|PSPC1_HUMAN;tr|B4DWI8|B4DWI8_HUMAN;tr|A0A024RDP4|A0A024RDP4_HUMAN;sp|Q8WXF1-2|PSPC1_HUMAN;tr|X6RDA4|X6RDA4_HUMAN;tr|A0A0U1RQF9|A0A0U1RQF9_HUMAN	24	PSPC1	Q8WXF1	0.14361	0.804189	0.696185	1.28849	0.619725	0.00958931	2.13585	0.44704	0.00074538	1.46289	0.39421	0.00529951	FALSE	FALSE	TRUE	TRUE	TRUE
HNRNPH3	23.7915	23.9227	24.4592	24.2574	22.596	22.8707	24.6987	24.8649	24.3227	24.5754	P31942	P31942-2	sp|P31942-2|HNRH3_HUMAN;tr|A0A024QZK8|A0A024QZK8_HUMAN;sp|P31942|HNRH3_HUMAN;tr|Q53F48|Q53F48_HUMAN;tr|B4DHY1|B4DHY1_HUMAN;sp|P31942-3|HNRH3_HUMAN;tr|A0A024QZP1|A0A024QZP1_HUMAN;sp|P31942-4|HNRH3_HUMAN;sp|P31942-6|HNRH3_HUMAN;sp|P31942-5|HNRH3_HUMAN	11	HNRNPH3	P31942-2	-0.591921	0.689803	0.00786104	-0.090748	0.691769	0.577387	0.33276	0.558924	0.0725046	-1.71571	0.000675383	2.25e-05	FALSE	FALSE	FALSE	TRUE	TRUE
SUMO1	22.2775	22.6286	22.9385	23.2075	22.5373	23.0052	23.8957	24.1197	24.2857	23.7931	P63165	A0A024R3Z2	tr|A0A024R3Z2|A0A024R3Z2_HUMAN;sp|P63165|SUMO1_HUMAN;tr|B8ZZN6|B8ZZN6_HUMAN;tr|B8ZZJ0|B8ZZJ0_HUMAN;tr|B9A032|B9A032_HUMAN;tr|B8ZZ67|B8ZZ67_HUMAN;sp|P63165-2|SUMO1_HUMAN;tr|G2XKQ0|G2XKQ0_HUMAN	8	SUMO1	A0A024R3Z2	-1.58641	0.544695	0.000578657	-0.96646	0.6139	0.00742998	-0.0317614	0.604138	0.902559	-1.26818	0.257947	0.0019368	FALSE	FALSE	FALSE	TRUE	TRUE
HNRNPA0	24.5516	24.4601	25.5769	25.8799	24.5898	24.8337	26.4368	26.9929	24.2275	25.2971	Q13151	Q13151	sp|Q13151|ROA0_HUMAN	11	HNRNPA0	Q13151	-0.256433	0.797323	0.508441	0.966087	0.646522	0.0367586	1.95256	0.470533	0.0015086	-0.0505286	0.799152	0.894474	FALSE	FALSE	TRUE	FALSE	TRUE
ILF3	23.6898	23.4764	23.678	22.6352	22.5452	23.3647	22.5466	22.4525	24.2186	25.0198	Q12906	A0A024R7C7	tr|A0A024R7C7|A0A024R7C7_HUMAN;sp|Q12906|ILF3_HUMAN;sp|Q12906-5|ILF3_HUMAN;tr|A8K590|A8K590_HUMAN;sp|Q12906-2|ILF3_HUMAN;sp|Q12906-3|ILF3_HUMAN;tr|F4ZW66|F4ZW66_HUMAN;sp|Q12906-7|ILF3_HUMAN;sp|Q12906-4|ILF3_HUMAN;tr|F4ZW64|F4ZW64_HUMAN;sp|Q12906-6|ILF3_HUMAN;tr|F4ZW65|F4ZW65_HUMAN;tr|B4DFG4|B4DFG4_HUMAN;tr|Q59GP7|Q59GP7_HUMAN;tr|B4DDF3|B4DDF3_HUMAN;tr|K7EKJ9|K7EKJ9_HUMAN;tr|K7EQR9|K7EQR9_HUMAN;tr…	21	ILF3	A0A024R7C7	-1.03608	0.750535	0.0579269	-1.46257	0.630571	0.0159494	-2.11964	0.488871	0.00281468	-1.66424	0.461338	0.009047	FALSE	FALSE	TRUE	TRUE	TRUE
EWSR1	24.5971	24.9027	26.1965	26.5985	25.1593	25.776	26.6327	27.0893	24.2162	23.9835	Q01844	Q01844-6	sp|Q01844-6|EWS_HUMAN;tr|B0QYK0|B0QYK0_HUMAN;sp|Q01844-3|EWS_HUMAN;sp|Q01844|EWS_HUMAN;sp|Q01844-5|EWS_HUMAN;sp|Q01844-2|EWS_HUMAN;tr|A0A0D9SFL3|A0A0D9SFL3_HUMAN;tr|C9JGE3|C9JGE3_HUMAN	8	EWSR1	Q01844-6	0.650063	0.749639	0.0558465	2.29764	0.464726	0.00013007	2.76116	0.314841	4.39e-05	1.36782	0.281424	0.00230157	FALSE	TRUE	TRUE	TRUE	TRUE
BTBD14B	24.3031	24.4754	25.3251	25.0425	24.6213	24.7957	25.8417	25.9581	24.1012	23.2523	Q96RE7	A0A024R7E0	tr|A0A024R7E0|A0A024R7E0_HUMAN;sp|Q96RE7|NACC1_HUMAN;tr|K7ENW4|K7ENW4_HUMAN;tr|K7ELC5|K7ELC5_HUMAN	17	BTBD14B	A0A024R7E0	0.712504	0.740564	0.0390717	1.50708	0.565002	0.00129583	2.22315	0.37927	0.00014661	1.03177	0.454926	0.00857743	FALSE	FALSE	TRUE	TRUE	TRUE
RPL3	23.8553	24.041	23.2074	21.9823	23.1751	22.8211	22.0901	22.1261	23.9855	24.5779	P39023	P39023	sp|P39023|RL3_HUMAN;tr|B3KS36|B3KS36_HUMAN;tr|Q8TBW1|Q8TBW1_HUMAN;tr|Q96QL0|Q96QL0_HUMAN;tr|H7C422|H7C422_HUMAN;tr|Q9NY85|Q9NY85_HUMAN;tr|G5E9G0|G5E9G0_HUMAN;tr|H7C3M2|H7C3M2_HUMAN;tr|Q49AJ9|Q49AJ9_HUMAN;tr|B5MCW2|B5MCW2_HUMAN;tr|Q9BT63|Q9BT63_HUMAN;tr|B4DN06|B4DN06_HUMAN;tr|F8WCR1|F8WCR1_HUMAN;tr|B2R7Y3|B2R7Y3_HUMAN;sp|Q92901|RL3L_HUMAN	12	RPL3	P39023	-0.333532	0.794401	0.442282	-1.68684	0.606292	0.00541876	-2.17358	0.470367	0.00150058	-1.28358	0.540215	0.0184243	FALSE	FALSE	TRUE	FALSE	TRUE
RPL4	23.8452	24.3314	23.1154	21.6461	21.5743	22.6674	22.2346	21.8274	23.9716	24.6766	P36578	P36578	sp|P36578|RL4_HUMAN;tr|Q59GY2|Q59GY2_HUMAN;tr|B4DMJ6|B4DMJ6_HUMAN;tr|H3BM89|H3BM89_HUMAN;tr|Q53G74|Q53G74_HUMAN;tr|B4DMJ2|B4DMJ2_HUMAN;tr|B4DFI6|B4DFI6_HUMAN;tr|H3BTP7|H3BTP7_HUMAN;tr|H3BU31|H3BU31_HUMAN;tr|B4DP82|B4DP82_HUMAN	12	RPL4	P36578	-0.235788	0.804332	0.700588	-1.9433	0.629189	0.0149103	-2.29309	0.512568	0.00710962	-2.20327	0.4546	0.00855436	FALSE	FALSE	FALSE	TRUE	TRUE
IGF2BP1	17	17	17	17	17	17	17	17	23.8939	24.5629	Q9NZI8	Q9NZI8	sp|Q9NZI8|IF2B1_HUMAN;sp|Q9NZI8-2|IF2B1_HUMAN;tr|D3DTW3|D3DTW3_HUMAN;tr|B4DKT5|B4DKT5_HUMAN	12	IGF2BP1	Q9NZI8	-7.22842	2.17e-08	1.68e-08	-7.22842	0.000921043	1.68e-08	-7.22842	0.000961784	1.68e-08	-7.22842	2.63e-15	1.68e-08	TRUE	TRUE	TRUE	TRUE	TRUE
TXN	25.1834	25.1036	24.4938	25.3459	25.2102	24.5749	24.5709	24.9592	23.8556	23.156	P10599	H9ZYJ2	tr|H9ZYJ2|H9ZYJ2_HUMAN;sp|P10599|THIO_HUMAN;sp|P10599-2|THIO_HUMAN	8	TXN	H9ZYJ2	1.63772	0.668511	0.00467396	1.41407	0.619114	0.009331	1.25923	0.529861	0.0155236	1.38674	0.475407	0.0101898	FALSE	FALSE	FALSE	TRUE	TRUE
HNRNPUL1	24.48	25.0387	25.9917	26.1921	25.3533	25.6746	27.3217	27.4751	23.8279	24.2864	Q9BUJ2	Q9BUJ2-2	sp|Q9BUJ2-2|HNRL1_HUMAN;tr|A8K6U7|A8K6U7_HUMAN;sp|Q9BUJ2|HNRL1_HUMAN;tr|A8K3W4|A8K3W4_HUMAN;tr|A0A024R0J9|A0A024R0J9_HUMAN;sp|Q9BUJ2-4|HNRL1_HUMAN;tr|A0A0A0MRA5|A0A0A0MRA5_HUMAN;tr|B7Z4B8|B7Z4B8_HUMAN;tr|A8K5K0|A8K5K0_HUMAN;tr|M0R3F1|M0R3F1_HUMAN;sp|Q9BUJ2-3|HNRL1_HUMAN;tr|M0QYZ0|M0QYZ0_HUMAN;tr|B3KM60|B3KM60_HUMAN;tr|M0R203|M0R203_HUMAN;tr|M0QZV6|M0QZV6_HUMAN;tr|M0R0K8|M0R0K8_HUMAN;tr|M0QYI8|M0Q…	28	HNRNPUL1	Q9BUJ2-2	0.702203	0.73108	0.0275953	2.03471	0.465031	0.000130785	3.3412	0.193255	6.66e-06	1.4568	0.155904	0.000867776	FALSE	TRUE	TRUE	TRUE	TRUE
ZNF462	17	17	19.2766	21.2248	17	17	20.8022	20.3092	23.6822	24.4463	Q96JM2	Q63HJ5	tr|Q63HJ5|Q63HJ5_HUMAN;sp|Q96JM2|ZN462_HUMAN;sp|Q96JM2-3|ZN462_HUMAN;tr|Q68CP0|Q68CP0_HUMAN;tr|H3BLX4|H3BLX4_HUMAN;sp|Q96JM2-2|ZN462_HUMAN;tr|Q6ZS14|Q6ZS14_HUMAN;tr|B4DXJ8|B4DXJ8_HUMAN;tr|H0Y6H9|H0Y6H9_HUMAN;tr|Q9NPX5|Q9NPX5_HUMAN;tr|U3KQU3|U3KQU3_HUMAN	27	ZNF462	Q63HJ5	-7.06425	0.170146	1.75e-05	-3.81356	0.539537	0.000641	-3.50858	0.457609	0.00101177	-7.06425	0.000359864	1.75e-05	TRUE	FALSE	TRUE	TRUE	TRUE
TRIM33	22.9273	23.0613	24.6181	24.2681	23.8418	24.4084	26.0952	25.9453	23.6603	23.6337	Q9UPN9	A0A024R0F6	tr|A0A024R0F6|A0A024R0F6_HUMAN;sp|Q9UPN9|TRI33_HUMAN	32	TRIM33	A0A024R0F6	-0.652667	0.721504	0.0199115	0.796142	0.616752	0.00840595	2.37328	0.268798	2.07e-05	0.478151	0.645967	0.0617482	FALSE	FALSE	TRUE	FALSE	TRUE
LIN28A	17	17	17	17	17	17	17	17	23.6169	23.9169	Q6UXM1	Q9H9Z2	sp|Q9H9Z2|LN28A_HUMAN;sp|Q6ZN17-2|LN28B_HUMAN;tr|A0A1B0GTK2|A0A1B0GTK2_HUMAN;tr|A7E2T3|A7E2T3_HUMAN;sp|Q6ZN17|LN28B_HUMAN;tr|A0A1B0GVD3|A0A1B0GVD3_HUMAN	6	LIN28A	Q9H9Z2	-6.76692	9.66e-15	6.88e-10	-6.76692	6.82e-09	6.88e-10	-6.76692	2.33e-08	6.88e-10	-6.76692	2.63e-15	6.88e-10	TRUE	TRUE	TRUE	TRUE	TRUE
FBL	23.9432	24.4491	25.1671	25.0056	24.4277	25.2578	25.5892	25.8947	23.5527	23.5229	P22087	Q96BS4	tr|Q96BS4|Q96BS4_HUMAN;sp|P22087|FBRL_HUMAN;tr|M0R299|M0R299_HUMAN;tr|M0QXL5|M0QXL5_HUMAN;tr|M0R2Q4|M0R2Q4_HUMAN;tr|B4DLD4|B4DLD4_HUMAN;tr|M0R0P1|M0R0P1_HUMAN;tr|M0R2U2|M0R2U2_HUMAN;tr|M0R1H0|M0R1H0_HUMAN;tr|M0R2B0|M0R2B0_HUMAN	14	FBL	Q96BS4	0.658355	0.754742	0.0690163	1.54858	0.576	0.00182247	2.20416	0.405766	0.000261461	1.30495	0.367947	0.00434538	FALSE	FALSE	TRUE	TRUE	TRUE
SRSF9	21.8623	21.3428	21.3598	20.5568	20.4621	21.6336	21.4698	20.5538	23.5424	23.739	Q13242	Q13242	sp|Q13242|SRSF9_HUMAN;tr|H0YIB4|H0YIB4_HUMAN;tr|A8K3M9|A8K3M9_HUMAN;tr|S4R3G0|S4R3G0_HUMAN;tr|B4DFT9|B4DFT9_HUMAN	8	SRSF9	Q13242	-2.03816	0.680859	0.00626375	-2.68238	0.571405	0.00157561	-2.62888	0.475126	0.00175196	-2.59281	0.25417	0.00188342	FALSE	FALSE	TRUE	TRUE	TRUE
MCM7	22.2365	21.9796	23.751	22.9026	21.7517	21.7889	23.2197	22.8247	23.5091	23.1719	P33993	B2RBA6	tr|B2RBA6|B2RBA6_HUMAN;tr|A0A0S2Z4A5|A0A0S2Z4A5_HUMAN;sp|P33993|MCM7_HUMAN;tr|C6EMX8|C6EMX8_HUMAN;tr|B3KUD7|B3KUD7_HUMAN;sp|P33993-3|MCM7_HUMAN;tr|B4DDF5|B4DDF5_HUMAN;tr|Q9H4N9|Q9H4N9_HUMAN;sp|P33993-2|MCM7_HUMAN;tr|A0A0S2Z441|A0A0S2Z441_HUMAN;tr|C9J8M6|C9J8M6_HUMAN	25	MCM7	B2RBA6	-1.2324	0.67649	0.00563258	-0.0136603	0.702006	0.965055	-0.318257	0.584357	0.327234	-1.57017	0.237409	0.00166218	FALSE	FALSE	FALSE	TRUE	TRUE
PRMT1	24.5633	24.6955	24.8112	24.5358	23.4838	24.1933	24.7265	24.9005	23.4117	23.4775	Q99873	Q99873-4	sp|Q99873-4|ANM1_HUMAN;tr|E9PKG1|E9PKG1_HUMAN;sp|Q99873-3|ANM1_HUMAN;sp|Q99873-2|ANM1_HUMAN;sp|Q99873|ANM1_HUMAN;tr|H7C2I1|H7C2I1_HUMAN;tr|Q5U8W9|Q5U8W9_HUMAN;tr|E9PIX6|E9PIX6_HUMAN;tr|B4DJ87|B4DJ87_HUMAN;tr|E9PQ98|E9PQ98_HUMAN;tr|A0A087X1W2|A0A087X1W2_HUMAN;tr|H0YDE4|H0YDE4_HUMAN;tr|E9PNR9|E9PNR9_HUMAN;tr|E9PMW9|E9PMW9_HUMAN;tr|Q59GT2|Q59GT2_HUMAN;sp|Q9NR22-2|ANM8_HUMAN;sp|Q9NR22|ANM8_HUMAN	13	PRMT1	Q99873-4	1.18479	0.629732	0.00211641	1.2289	0.574714	0.00174891	1.36887	0.456646	0.000983268	0.393953	0.702875	0.14488	FALSE	FALSE	TRUE	FALSE	TRUE
RPL17	23.4439	23.7667	22.7544	21.9814	21.8884	22.2399	21.878	21.6375	23.4073	23.867	P18621	A0A087WXM6	tr|A0A087WXM6|A0A087WXM6_HUMAN;tr|J3QQT2|J3QQT2_HUMAN;tr|J3KRX5|J3KRX5_HUMAN;tr|A0A024R261|A0A024R261_HUMAN;sp|P18621|RL17_HUMAN;tr|A0A0A6YYL6|A0A0A6YYL6_HUMAN;sp|P18621-3|RL17_HUMAN;sp|P18621-2|RL17_HUMAN;tr|J3QLC8|J3QLC8_HUMAN;tr|Q5IST2|Q5IST2_MACFA;tr|A0A0A0MRF8|A0A0A0MRF8_HUMAN;tr|J3KRB3|J3KRB3_HUMAN;tr|A0A087WWH0|A0A087WWH0_HUMAN;tr|J3QS96|J3QS96_HUMAN;tr|A0A087WY81|A0A087WY81_HUMAN;tr|J3KSJ…	6	RPL17	A0A087WXM6	-0.0318621	0.810887	0.919947	-1.26928	0.60568	0.00528705	-1.87941	0.444166	0.000688	-1.57301	0.247602	0.00179377	FALSE	FALSE	TRUE	TRUE	TRUE
RPA1	24.5487	24.8564	25.2011	25.6287	23.6616	24.0769	26.0658	25.5996	23.2636	21.9998	Q15287	P27694	sp|P27694|RFA1_HUMAN;tr|I3L4R8|I3L4R8_HUMAN;tr|I3L2M5|I3L2M5_HUMAN;tr|I3L524|I3L524_HUMAN	27	RPA1	P27694	2.0709	0.640558	0.0025963	2.78322	0.532127	0.000532332	3.20102	0.402234	0.000241178	1.23758	0.576541	0.0267702	FALSE	FALSE	TRUE	FALSE	TRUE
ILF2	23.1187	23.102	22.8114	22.9679	22.8781	22.9557	22.4037	22.4484	23.2116	24.1381	Q12905	B4DY09	tr|B4DY09|B4DY09_HUMAN;tr|F4ZW62|F4ZW62_HUMAN;sp|Q12905|ILF2_HUMAN;tr|Q53FG3|Q53FG3_HUMAN;tr|F4ZW63|F4ZW63_HUMAN;tr|X6R6Z1|X6R6Z1_HUMAN;tr|A0A0A0MRL0|A0A0A0MRL0_HUMAN	11	ILF2	B4DY09	-0.564506	0.759676	0.0853301	-0.785252	0.64165	0.028163	-1.24884	0.495455	0.00358741	-0.757982	0.593215	0.0321925	FALSE	FALSE	TRUE	FALSE	TRUE
ARID3B	17	17	17	17	17	17	17	17	23.1896	23.3526	Q8IVW6	B4DQB0	tr|B4DQB0|B4DQB0_HUMAN;sp|Q8IVW6-4|ARI3B_HUMAN;sp|Q8IVW6|ARI3B_HUMAN;tr|B4DXL8|B4DXL8_HUMAN;sp|Q8IVW6-3|ARI3B_HUMAN;tr|H3BQ92|H3BQ92_HUMAN	9	ARID3B	B4DQB0	-6.27108	9.66e-15	2.45e-10	-6.27108	4.82e-12	2.45e-10	-6.27108	2.68e-11	2.45e-10	-6.27108	2.63e-15	2.45e-10	TRUE	TRUE	TRUE	TRUE	TRUE
CTBP1	23.7955	24.2488	24.6374	24.6026	23.1745	24.2593	25.1255	25.5004	23.1629	22.987	Q13363	Q13363-2	sp|Q13363-2|CTBP1_HUMAN;tr|X5D8Y5|X5D8Y5_HUMAN;sp|Q13363|CTBP1_HUMAN;tr|Q4KMQ8|Q4KMQ8_HUMAN;tr|X5D7T7|X5D7T7_HUMAN;tr|D6RAX2|D6RAX2_HUMAN;tr|E7ESU7|E7ESU7_HUMAN;tr|E7EPF8|E7EPF8_HUMAN;tr|E9PGB1|E9PGB1_HUMAN;tr|H0Y8W7|H0Y8W7_HUMAN;tr|Q9NSY3|Q9NSY3_HUMAN;tr|H0Y9M9|H0Y9M9_HUMAN;tr|E7EUB3|E7EUB3_HUMAN;tr|H0Y8U5|H0Y8U5_HUMAN	15	CTBP1	Q13363-2	0.947194	0.739166	0.0370589	1.54502	0.601893	0.00455308	2.23796	0.442396	0.000655285	0.641929	0.69236	0.122044	FALSE	FALSE	TRUE	FALSE	TRUE
RPS3A	22.9144	23.3495	22.2866	21.9317	20.913	21.8422	21.6742	21.786	23.0885	23.0559	P61247	D6RG13	tr|D6RG13|D6RG13_HUMAN;tr|Q6NXR8|Q6NXR8_HUMAN;tr|A8K4W0|A8K4W0_HUMAN;sp|P61247|RS3A_HUMAN;tr|B7Z3M5|B7Z3M5_HUMAN;tr|H0Y8L7|H0Y8L7_HUMAN;tr|D6RB09|D6RB09_HUMAN;tr|E9PFI5|E9PFI5_HUMAN;tr|D6RAT0|D6RAT0_HUMAN;tr|D6RAS7|D6RAS7_HUMAN;tr|H0Y9Y4|H0Y9Y4_HUMAN;tr|D6RED7|D6RED7_HUMAN;tr|D6R9B6|D6R9B6_HUMAN;tr|D6RGE0|D6RGE0_HUMAN;tr|D6RI02|D6RI02_HUMAN	8	RPS3A	D6RG13	0.059716	0.809088	0.856534	-0.963056	0.636513	0.021499	-1.34213	0.503507	0.00489961	-1.69464	0.223499	0.00149627	FALSE	FALSE	FALSE	TRUE	TRUE
SNRNP70	22.2545	21.8575	22.5987	21.092	17	17	21.5887	20.9198	23.0415	22.3151	P08621	P08621-2	sp|P08621-2|RU17_HUMAN;tr|A8KAQ5|A8KAQ5_HUMAN;tr|A0A024QZD5|A0A024QZD5_HUMAN;sp|P08621|RU17_HUMAN;sp|P08621-3|RU17_HUMAN;tr|M0QYR1|M0QYR1_HUMAN;tr|B3KPV0|B3KPV0_HUMAN;sp|P08621-4|RU17_HUMAN;tr|M0QX04|M0QX04_HUMAN;tr|Q9UFS1|Q9UFS1_HUMAN	9	SNRNP70	P08621-2	-0.622355	0.784923	0.27867	-0.832935	0.671077	0.161382	-1.42407	0.544939	0.0333176	-5.67832	0.000998171	2.64e-05	FALSE	FALSE	FALSE	TRUE	TRUE
L1TD1	17	17	17	17	17	17	17	17	22.971	22.9623	Q5T7N2	Q5T7N2	sp|Q5T7N2|LITD1_HUMAN	11	L1TD1	Q5T7N2	-5.96664	9.66e-15	1.31e-10	-5.96664	3.9e-14	1.31e-10	-5.96664	1.01e-13	1.31e-10	-5.96664	2.63e-15	1.31e-10	TRUE	TRUE	TRUE	TRUE	TRUE
RPL8	22.6901	22.3419	21.496	21.3831	22.2096	22.5563	21.7687	21.4681	22.965	23.586	P62917	E9PKZ0	tr|E9PKZ0|E9PKZ0_HUMAN;sp|P62917|RL8_HUMAN;tr|G3V1A1|G3V1A1_HUMAN;tr|B4DVG7|B4DVG7_HUMAN;tr|E9PKU4|E9PKU4_HUMAN;tr|E9PP36|E9PP36_HUMAN	4	RPL8	E9PKZ0	-0.759494	0.725137	0.0224725	-1.8359	0.503215	0.000275412	-1.65707	0.431627	0.000491748	-0.892508	0.488222	0.0113858	FALSE	FALSE	TRUE	FALSE	TRUE
H3F3B	25.2885	25.527	26.3939	25.3477	23.4555	24.336	25.8113	25.7761	22.9612	21.8543	P84243	K7EK07	tr|K7EK07|K7EK07_HUMAN;tr|B2R6Y1|B2R6Y1_HUMAN;tr|B2R4P9|B2R4P9_HUMAN;sp|P84243|H33_HUMAN;tr|K7EMV3|K7EMV3_HUMAN;tr|K7EP01|K7EP01_HUMAN;tr|B4E380|B4E380_HUMAN;tr|B4DEB1|B4DEB1_HUMAN;tr|K7ES00|K7ES00_HUMAN;sp|Q6NXT2|H3C_HUMAN;tr|A8K4Y7|A8K4Y7_HUMAN;tr|A0A1X8XL64|A0A1X8XL64_HUMAN;tr|Q6TXQ4|Q6TXQ4_HUMAN	4	H3F3B	K7EK07	3.00003	0.573566	0.000855106	3.46305	0.518455	0.000385101	3.38595	0.427044	0.000437194	1.48801	0.567972	0.0244314	FALSE	FALSE	TRUE	FALSE	TRUE
BUB3	23.2008	23.2651	23.4922	23.3485	23.4559	23.8094	23.5993	24.0046	22.8573	22.1258	O43684	J3QT28	tr|J3QT28|J3QT28_HUMAN;tr|A0A140VJF3|A0A140VJF3_HUMAN;sp|O43684-2|BUB3_HUMAN;sp|O43684|BUB3_HUMAN;tr|J3QSX4|J3QSX4_HUMAN;tr|B4DDM6|B4DDM6_HUMAN	8	BUB3	J3QT28	0.74136	0.735357	0.0321796	0.928769	0.626207	0.0129256	1.3104	0.485693	0.00251304	1.14106	0.38685	0.00501044	FALSE	FALSE	TRUE	TRUE	TRUE
TEAD3	23.198	23.8545	24.3305	24.6598	23.4308	24.3494	25.6045	25.2515	22.83	21.9776	Q9NQB0	Q71U35	tr|Q71U35|Q71U35_HUMAN	18	TEAD3	Q71U35	1.12248	0.739583	0.0376462	2.0914	0.584158	0.00238764	3.02424	0.414568	0.000321488	1.48636	0.496307	0.0122287	FALSE	FALSE	TRUE	TRUE	TRUE
HSPA1A	26.6251	27.3549	27.8618	28.6623	27.0163	28.1521	30.6545	31.2166	22.6899	22.3271	P0DMV8	A8K5I0	tr|A8K5I0|A8K5I0_HUMAN;tr|A0A1U9X7W4|A0A1U9X7W4_HUMAN;sp|P0DMV9|HS71B_HUMAN;sp|P0DMV8|HS71A_HUMAN;tr|A0A0G2JIW1|A0A0G2JIW1_HUMAN;tr|Q59EJ3|Q59EJ3_HUMAN;tr|B4DNT8|B4DNT8_HUMAN;sp|P0DMV8-2|HS71A_HUMAN;tr|B4DWK5|B4DWK5_HUMAN;tr|B4DFN9|B4DFN9_HUMAN;tr|B4DI39|B4DI39_HUMAN;tr|B4E388|B4E388_HUMAN;tr|B4E1S9|B4E1S9_HUMAN;tr|B4DVU9|B4DVU9_HUMAN;tr|V9GZ37|V9GZ37_HUMAN;tr|B3KTT5|B3KTT5_HUMAN;tr|B4E1T6|B4E1T6…	38	HSPA1A	A8K5I0	4.48146	0.331991	6.89e-05	5.75355	0.317925	1.54e-05	8.42707	0.099371	1.48e-06	5.07566	0.00164479	3.28e-05	TRUE	TRUE	TRUE	TRUE	TRUE
NUMA1	24.8365	25.3809	26.3955	25.9812	24.6259	26.0827	26.5689	26.6444	22.6859	22.1966	Q14980	Q14980	sp|Q14980|NUMA1_HUMAN;tr|Q4LE64|Q4LE64_HUMAN;sp|Q14980-4|NUMA1_HUMAN;sp|Q14980-3|NUMA1_HUMAN	58	NUMA1	Q14980	2.66744	0.59731	0.00122039	3.74706	0.482876	0.000182459	4.16543	0.359355	9.84e-05	2.91308	0.140463	0.000756498	FALSE	TRUE	TRUE	TRUE	TRUE
RALY	22.5221	22.0425	22.7999	21.86	21.5012	21.9439	20.8283	21.3837	22.6827	23.5336	Q9UKM9	Q5QPL9	tr|Q5QPL9|Q5QPL9_HUMAN;sp|Q9UKM9-2|RALY_HUMAN;tr|A8K4T9|A8K4T9_HUMAN;sp|Q9UKM9|RALY_HUMAN;tr|Q53GL6|Q53GL6_HUMAN;tr|Q5QPM0|Q5QPM0_HUMAN;tr|Q5QPM1|Q5QPM1_HUMAN;tr|B4DSJ1|B4DSJ1_HUMAN;tr|Q5QPM2|Q5QPM2_HUMAN	8	RALY	Q5QPL9	-0.825868	0.764515	0.105805	-0.778179	0.666833	0.123398	-2.00211	0.493584	0.00334483	-1.38563	0.538794	0.0181697	FALSE	FALSE	TRUE	FALSE	TRUE
RPS11	22.4697	22.4675	22.144	22.0433	17	17	20.8834	21.2608	22.6008	22.7851	P62280	P62280	sp|P62280|RS11_HUMAN;tr|M0QZC5|M0QZC5_HUMAN;tr|M0R1H5|M0R1H5_HUMAN;tr|M0R1H6|M0R1H6_HUMAN	8	RPS11	P62280	-0.224352	0.774566	0.168746	-0.599312	0.606113	0.00537982	-1.62086	0.269731	2.1e-05	-5.69296	2.63e-15	8.62e-09	FALSE	FALSE	TRUE	TRUE	TRUE
DNAJB6	23.766	23.6731	24.6241	25.0729	23.5951	24.1143	27.008	27.1534	22.572	21.7061	O75190	O75190	sp|O75190|DNJB6_HUMAN;sp|O75190-3|DNJB6_HUMAN;tr|A0A0J9YX62|A0A0J9YX62_HUMAN;tr|C9J2C4|C9J2C4_HUMAN;sp|O75190-2|DNJB6_HUMAN;tr|B4DVN1|B4DVN1_HUMAN;tr|B4DNN5|B4DNN5_HUMAN;tr|E9PH18|E9PH18_HUMAN;tr|B4DMJ9|B4DMJ9_HUMAN;tr|A7UJ17|A7UJ17_HUMAN;tr|C9J2P2|C9J2P2_HUMAN;tr|B4DNF1|B4DNF1_HUMAN;tr|C9JDX6|C9JDX6_HUMAN;tr|F8WCZ4|F8WCZ4_HUMAN;sp|O75190-4|DNJB6_HUMAN;tr|C9JDR7|C9JDR7_HUMAN;tr|C9JB42|C9JB42_HUMA…	16	DNAJB6	O75190	1.58052	0.636927	0.00242113	2.70945	0.461296	0.000122338	4.94167	0.145488	3.26e-06	1.7157	0.230561	0.00157862	FALSE	TRUE	TRUE	TRUE	TRUE
YAP1	23.3695	23.3562	23.9971	24.7017	23.8331	24.4356	25.3026	25.5774	22.5606	20.5231	P46937	P46937-6	sp|P46937-6|YAP1_HUMAN;sp|P46937-7|YAP1_HUMAN;sp|P46937|YAP1_HUMAN;sp|P46937-9|YAP1_HUMAN;sp|P46937-5|YAP1_HUMAN;tr|A0A024R3E4|A0A024R3E4_HUMAN;sp|P46937-3|YAP1_HUMAN;sp|P46937-2|YAP1_HUMAN;sp|P46937-8|YAP1_HUMAN;tr|Q86T74|Q86T74_HUMAN;sp|P46937-4|YAP1_HUMAN;tr|H0YCI3|H0YCI3_HUMAN;tr|B4E2Y3|B4E2Y3_HUMAN;tr|K0KVU2|K0KVU2_HUMAN	15	YAP1	P46937-6	1.82099	0.731232	0.0277444	2.80757	0.599193	0.00410374	3.89818	0.446609	0.000736431	2.59246	0.411118	0.00603798	FALSE	FALSE	TRUE	TRUE	TRUE
ARID3A	17	17	21.7185	21.7028	17	17	21.8738	22.0139	22.5313	21.2424	Q99856	Q99856	sp|Q99856|ARI3A_HUMAN;tr|K7EJ04|K7EJ04_HUMAN;tr|H0YFY1|H0YFY1_HUMAN;sp|A6NKF2|ARI3C_HUMAN	9	ARID3A	Q99856	-4.88686	0.0971906	8.27e-06	-0.176197	0.694003	0.652767	0.0569569	0.603629	0.883479	-4.88686	4.27e-05	8.27e-06	TRUE	FALSE	FALSE	TRUE	TRUE
H2AFY	26.3706	26.5547	26.3983	25.7032	25.3622	26.1425	26.4109	26.3385	22.5116	24.1877	O75367	O75367-3	sp|O75367-3|H2AY_HUMAN;sp|O75367|H2AY_HUMAN;sp|O75367-2|H2AY_HUMAN;tr|Q59FH0|Q59FH0_HUMAN;tr|B4DJC3|B4DJC3_HUMAN;tr|D6RCF2|D6RCF2_HUMAN	16	H2AFY	O75367-3	3.11298	0.599487	0.00126314	2.70103	0.587231	0.00265425	3.02501	0.469757	0.00147158	2.40263	0.380048	0.00475892	FALSE	FALSE	TRUE	TRUE	TRUE
XPO1	23.8416	24.1197	25.1348	24.8303	24.1855	24.73	25.126	25.1674	22.4974	23.2218	O14980	O14980	sp|O14980|XPO1_HUMAN;tr|B7ZB16|B7ZB16_HUMAN;tr|B4DR01|B4DR01_HUMAN;tr|C9JKM9|C9JKM9_HUMAN;tr|C9J673|C9J673_HUMAN;tr|C9IZS4|C9IZS4_HUMAN;tr|C9JQ02|C9JQ02_HUMAN;tr|C9JV99|C9JV99_HUMAN;tr|F8WF71|F8WF71_HUMAN;tr|C9JF49|C9JF49_HUMAN;tr|C9IYM2|C9IYM2_HUMAN;tr|H7BZC5|H7BZC5_HUMAN	38	XPO1	O14980	1.12102	0.688902	0.00767863	2.12293	0.502075	0.000268851	2.28708	0.387704	0.000175111	1.59813	0.205037	0.00129779	FALSE	FALSE	TRUE	TRUE	TRUE
CBX1	23.1787	23.1063	23.6328	23.0927	22.1831	22.7819	23.7791	23.7971	22.489	22.6538	P83916	Q6IBN6	tr|Q6IBN6|Q6IBN6_HUMAN;sp|P83916|CBX1_HUMAN;tr|J3KS05|J3KS05_HUMAN;tr|B5MD17|B5MD17_HUMAN;tr|K7ELA4|K7ELA4_HUMAN;tr|C9JWS9|C9JWS9_HUMAN;tr|Q9Y654|Q9Y654_HUMAN	8	CBX1	Q6IBN6	0.571103	0.750031	0.0567465	0.791368	0.631616	0.0167915	1.2167	0.482059	0.00221373	-0.0888624	0.788537	0.729035	FALSE	FALSE	TRUE	FALSE	TRUE
XRN2	23.2033	23.5637	24.3205	23.9766	23.2628	23.8878	24.8701	25.2006	22.4805	23.0748	Q9H0D6	B3KMC9	tr|B3KMC9|B3KMC9_HUMAN;sp|Q9H0D6|XRN2_HUMAN;tr|B4DZC3|B4DZC3_HUMAN;sp|Q9H0D6-2|XRN2_HUMAN;tr|B4E0B9|B4E0B9_HUMAN	31	XRN2	B3KMC9	0.60586	0.761453	0.0922718	1.37091	0.596275	0.00367649	2.25776	0.403632	0.000248976	0.797695	0.608107	0.0382621	FALSE	FALSE	TRUE	FALSE	TRUE
DNMT3A	17	17	17	17	17	17	17	17	22.3686	22.2284	Q9Y6K1	A0A0C4DG02	tr|A0A0C4DG02|A0A0C4DG02_HUMAN;sp|Q9Y6K1-2|DNM3A_HUMAN;sp|Q9Y6K1|DNM3A_HUMAN;tr|F8WE91|F8WE91_HUMAN;tr|Q59HC6|Q59HC6_HUMAN;tr|Q8WVA9|Q8WVA9_HUMAN;tr|Q6PJ37|Q6PJ37_HUMAN	4	DNMT3A	A0A0C4DG02	-5.2985	9.66e-15	5.69e-10	-5.2985	2.6e-09	5.69e-10	-5.2985	8.88e-09	5.69e-10	-5.2985	2.63e-15	5.69e-10	TRUE	TRUE	TRUE	TRUE	TRUE
ZIC2	17	17	17	17	17	17	17	17	22.3055	21.3682	O95409	A0A024RDY6	tr|A0A024RDY6|A0A024RDY6_HUMAN;sp|O95409|ZIC2_HUMAN;tr|C9JD04|C9JD04_HUMAN;sp|Q8N9L1-2|ZIC4_HUMAN;tr|B3KPI4|B3KPI4_HUMAN;sp|Q8N9L1|ZIC4_HUMAN;sp|Q8N9L1-5|ZIC4_HUMAN;sp|Q8N9L1-3|ZIC4_HUMAN;sp|Q15915|ZIC1_HUMAN;sp|O60481-2|ZIC3_HUMAN;sp|O60481|ZIC3_HUMAN	2	ZIC2	A0A024RDY6	-4.83684	0.0115501	1.35e-06	-4.83684	0.116937	1.35e-06	-4.83684	0.0951307	1.35e-06	-4.83684	1.54e-08	1.35e-06	TRUE	TRUE	TRUE	TRUE	TRUE
TLE3	23.3506	23.9433	25.6927	25.3848	23.5362	25.2514	26.4283	26.6362	22.2707	20.5855	Q04726	H0YL70	tr|H0YL70|H0YL70_HUMAN	27	TLE3	H0YL70	2.21886	0.720176	0.0190655	4.11068	0.554956	0.000968788	5.10412	0.41021	0.000289931	2.96572	0.391688	0.0051984	FALSE	FALSE	TRUE	TRUE	TRUE
CECR2	17	17	17	17	17	17	17	17	22.1323	22.1648	Q9BXF3	Q9BXF3-3	sp|Q9BXF3-3|CECR2_HUMAN;sp|Q9BXF3|CECR2_HUMAN;tr|A0A087WT21|A0A087WT21_HUMAN;tr|B7WPH3|B7WPH3_HUMAN;tr|A0A0R4J2E1|A0A0R4J2E1_HUMAN;sp|Q9BXF3-2|CECR2_HUMAN;tr|H0Y2Z1|H0Y2Z1_HUMAN	7	CECR2	Q9BXF3-3	-5.14855	9.66e-15	3.47e-10	-5.14855	7.62e-11	3.47e-10	-5.14855	2.94e-10	3.47e-10	-5.14855	2.63e-15	3.47e-10	TRUE	TRUE	TRUE	TRUE	TRUE
WDR5	22.981	22.9503	24.2802	24.2132	22.9029	23.945	25.2032	25.0594	22.0925	22.3184	P61964	P61964	sp|P61964|WDR5_HUMAN;tr|V9GZ59|V9GZ59_HUMAN;tr|V9GYQ5|V9GYQ5_HUMAN;sp|Q86VZ2|WDR5B_HUMAN;tr|M5BSA1|M5BSA1_THACB	14	WDR5	P61964	0.760231	0.746643	0.0494991	2.04127	0.530332	0.000509479	2.92584	0.336027	6.37e-05	1.21852	0.435877	0.00734394	FALSE	FALSE	TRUE	TRUE	TRUE
RPL23A	22.5862	22.567	21.8662	21.1132	22.2322	22.1817	20.7963	20.7512	22.0655	22.5732	P62750	P62750	sp|P62750|RL23A_HUMAN;tr|H7BY10|H7BY10_HUMAN;tr|K7EJV9|K7EJV9_HUMAN;tr|K7ERT8|K7ERT8_HUMAN;tr|A8MUS3|A8MUS3_HUMAN;tr|K7EMA7|K7EMA7_HUMAN;tr|Q53RC5|Q53RC5_HUMAN;tr|B9EJE3|B9EJE3_HUMAN	5	RPL23A	P62750	0.257282	0.790849	0.37238	-0.829633	0.635002	0.0198991	-1.5456	0.457037	0.000994731	-0.112386	0.785661	0.688862	FALSE	FALSE	TRUE	FALSE	TRUE
HSPB1	27.3577	27.5321	27.2823	27.2866	27.5916	27.2856	26.9132	27.5646	22.059	21.3494	P04792	V9HW43	tr|V9HW43|V9HW43_HUMAN;sp|P04792|HSPB1_HUMAN;tr|B4DL87|B4DL87_HUMAN;tr|F8WE04|F8WE04_HUMAN;tr|C9J3N8|C9J3N8_HUMAN	17	HSPB1	V9HW43	5.7407	0.00524088	7.8e-07	5.58024	0.0953836	9.31e-07	5.53467	0.0808355	9.79e-07	5.73441	5.48e-10	7.86e-07	TRUE	TRUE	TRUE	TRUE	TRUE
GATAD2B	22.0893	22.4721	23.4761	22.9515	21.9116	23.2731	24.0172	23.8293	22.0575	21.8903	Q8WXI9	Q8WXI9	sp|Q8WXI9|P66B_HUMAN;tr|A0A0U1RRM1|A0A0U1RRM1_HUMAN;tr|B3KSZ4|B3KSZ4_HUMAN;tr|A0A0U1RR30|A0A0U1RR30_HUMAN;tr|A0A0U1RR34|A0A0U1RR34_HUMAN;tr|A0A0U1RRK3|A0A0U1RRK3_HUMAN;tr|A0A1B0GW07|A0A1B0GW07_HUMAN	16	GATAD2B	Q8WXI9	0.306806	0.797312	0.508178	1.2399	0.641689	0.0282215	1.9494	0.497034	0.00380837	0.618487	0.722949	0.204863	FALSE	FALSE	TRUE	FALSE	TRUE
HNRNPH2	23.5212	23.1849	23.4707	23.4401	21.7744	22.2919	23.7224	23.9088	22.0312	21.7215	P55795	P55795	sp|P55795|HNRH2_HUMAN;tr|B4DFK9|B4DFK9_HUMAN;tr|B4DP00|B4DP00_HUMAN	16	HNRNPH2	P55795	1.4767	0.511918	0.000388147	1.57905	0.501423	0.000265191	1.93923	0.34863	8.02e-05	0.156771	0.769006	0.494068	FALSE	FALSE	TRUE	FALSE	TRUE
RCC1	24.1354	23.8384	24.1379	23.5093	23.1106	23.6819	23.458	24.0103	22.012	21.7779	P18754	Q5T081	tr|Q5T081|Q5T081_HUMAN;sp|P18754|RCC1_HUMAN;tr|A0A0S2Z3I4|A0A0S2Z3I4_HUMAN;tr|A0A0S2Z404|A0A0S2Z404_HUMAN;sp|P18754-2|RCC1_HUMAN;tr|C9JW69|C9JW69_HUMAN;tr|C9JRH2|C9JRH2_HUMAN;tr|C9JMJ4|C9JMJ4_HUMAN;tr|C9J3R0|C9J3R0_HUMAN;tr|C9JQZ4|C9JQZ4_HUMAN	13	RCC1	Q5T081	2.09195	0.524533	0.00045045	1.92866	0.543375	0.000707938	1.8392	0.45432	0.000918233	1.50129	0.302326	0.00268121	FALSE	FALSE	TRUE	TRUE	TRUE
SRSF3	22.7468	22.6179	22.7498	21.3892	17	17	21.315	21.1088	21.9775	21.982	P84103	P84103-2	sp|P84103-2|SRSF3_HUMAN;tr|B2R6F3|B2R6F3_HUMAN;sp|P84103|SRSF3_HUMAN;tr|A0A087X2D0|A0A087X2D0_HUMAN	6	SRSF3	P84103-2	0.702591	0.768098	0.124597	0.0897394	0.698668	0.828233	-0.767881	0.564217	0.0987553	-4.97975	9.37e-05	1.07e-05	FALSE	FALSE	FALSE	TRUE	TRUE
MCM3	21.0867	21.3529	22.0094	20.6625	17	17	20.3826	20.4348	21.8698	22.3626	P25205	Q53HJ4	tr|Q53HJ4|Q53HJ4_HUMAN;tr|B2R7C5|B2R7C5_HUMAN;tr|A0A0S2Z4T1|A0A0S2Z4T1_HUMAN;sp|P25205|MCM3_HUMAN;sp|P25205-2|MCM3_HUMAN;tr|Q8NHX6|Q8NHX6_HUMAN;tr|A0A0S2Z492|A0A0S2Z492_HUMAN;tr|B4DUQ9|B4DUQ9_HUMAN;tr|J3KQ69|J3KQ69_HUMAN;tr|B4DS46|B4DS46_HUMAN;tr|Q7Z6P5|Q7Z6P5_HUMAN	16	MCM3	Q53HJ4	-0.896413	0.756245	0.0735682	-0.780281	0.664845	0.108952	-1.70752	0.507805	0.00582856	-5.11622	0.000143536	1.25e-05	FALSE	FALSE	FALSE	TRUE	TRUE
UBE2I	21.034	21.9402	22.2978	22.3695	22.0564	22.6794	23.9271	23.5253	21.804	22.0599	P63279	P63279	sp|P63279|UBC9_HUMAN;tr|H3BQQ9|H3BQQ9_HUMAN;tr|A8K503|A8K503_HUMAN;tr|Q7KZS0|Q7KZS0_HUMAN;tr|B0QYN7|B0QYN7_HUMAN;tr|H3BPC4|H3BPC4_HUMAN;tr|H3BRD1|H3BRD1_HUMAN	8	UBE2I	P63279	-0.444907	0.782263	0.244702	0.401669	0.680243	0.288795	1.79423	0.475552	0.00177683	0.43592	0.734598	0.253353	FALSE	FALSE	TRUE	FALSE	TRUE
TIAL1	21.882	21.7988	22.64	22.498	22.5399	22.3495	22.8219	23.2059	21.7828	21.9592	Q01085	Q01085-2	sp|Q01085-2|TIAR_HUMAN;tr|Q2TSD2|Q2TSD2_HUMAN;sp|Q01085|TIAR_HUMAN;tr|O15187|O15187_HUMAN;tr|A8K5C4|A8K5C4_HUMAN;tr|E7ETJ9|E7ETJ9_HUMAN;tr|E7ETC0|E7ETC0_HUMAN;tr|B4DHS3|B4DHS3_HUMAN;tr|Q59G49|Q59G49_HUMAN;tr|Q49AS9|Q49AS9_HUMAN;tr|A6NKZ9|A6NKZ9_HUMAN;tr|F8WE16|F8WE16_HUMAN	8	TIAL1	Q01085-2	-0.0306156	0.808992	0.853215	0.698005	0.59903	0.00407822	1.14291	0.410233	0.000290085	0.573722	0.476414	0.0102781	FALSE	FALSE	TRUE	FALSE	TRUE
TBL1XR1	22.1289	23.0865	24.2903	23.3538	22.521	23.5504	24.5361	24.5364	21.7813	20.6077	Q9BZK7	Q9BZK7	sp|Q9BZK7|TBL1R_HUMAN;tr|B7Z475|B7Z475_HUMAN;tr|A0A0D9SF63|A0A0D9SF63_HUMAN;tr|A0A1B0GVH3|A0A1B0GVH3_HUMAN;tr|B4DP68|B4DP68_HUMAN;tr|A0A0D9SFI2|A0A0D9SFI2_HUMAN;tr|A0A1B0GUU2|A0A1B0GUU2_HUMAN;tr|F8W9D8|F8W9D8_HUMAN;tr|C9IYU9|C9IYU9_HUMAN;tr|C9JCW4|C9JCW4_HUMAN;tr|C9JLJ1|C9JLJ1_HUMAN;tr|C9JTW8|C9JTW8_HUMAN;tr|C9JY82|C9JY82_HUMAN;tr|C9JCK0|C9JCK0_HUMAN;tr|C9JBN1|C9JBN1_HUMAN;tr|C9JEC9|C9JEC9_HUMAN;…	16	TBL1XR1	Q9BZK7	1.41321	0.74688	0.0499676	2.62757	0.595988	0.00363751	3.34177	0.458554	0.00104072	1.84123	0.540635	0.0185005	FALSE	FALSE	TRUE	FALSE	TRUE
RPL24	22.0259	22.4889	21.4581	21.1197	17	17	20.8242	20.9256	21.7671	22.0567	P83731	C9JXB8	tr|C9JXB8|C9JXB8_HUMAN;tr|C9JNW5|C9JNW5_HUMAN;tr|V9HW01|V9HW01_HUMAN;sp|P83731|RL24_HUMAN	5	RPL24	C9JXB8	0.345525	0.769129	0.130682	-0.623002	0.634073	0.018985	-1.03698	0.474347	0.0017076	-4.91187	2.63e-15	1.63e-07	FALSE	FALSE	TRUE	TRUE	TRUE
PCNA	21.0712	20.7971	21.5541	20.9506	17	17	20.8908	20.8532	21.7435	21.4937	P12004	Q6FI35	tr|Q6FI35|Q6FI35_HUMAN;tr|Q6FHF5|Q6FHF5_HUMAN;sp|P12004|PCNA_HUMAN;tr|B4DUA2|B4DUA2_HUMAN	5	PCNA	Q6FI35	-0.684478	0.717514	0.0174995	-0.366288	0.668361	0.135866	-0.746653	0.52451	0.012064	-4.61864	2.44e-12	3.8e-07	FALSE	FALSE	FALSE	TRUE	TRUE
DNAJC8	22.1214	22.323	22.671	22.4434	22.2999	22.7688	22.7931	22.928	21.7228	21.6896	O75937	O75937	sp|O75937|DNJC8_HUMAN;tr|S4R3J5|S4R3J5_HUMAN	10	DNAJC8	O75937	0.516027	0.730359	0.0269025	0.851046	0.588898	0.00281393	1.15439	0.436044	0.000552144	0.828209	0.327758	0.00322873	FALSE	FALSE	TRUE	FALSE	TRUE
RPL13A	22.1746	22.3892	21.4516	21.1715	17	17	20.9063	21.137	21.5745	22.2101	P40429	Q5QTS3	tr|Q5QTS3|Q5QTS3_HUMAN;tr|Q53H34|Q53H34_HUMAN;sp|P40429|RL13A_HUMAN;tr|B4DNC8|B4DNC8_HUMAN;tr|Q9BSQ6|Q9BSQ6_HUMAN;tr|M0QYS1|M0QYS1_HUMAN;tr|M0QZU1|M0QZU1_HUMAN;tr|A0A096LPE0|A0A096LPE0_HUMAN;sp|Q6NVV1|R13P3_HUMAN;tr|Q8J015|Q8J015_HUMAN;tr|Q5ISS6|Q5ISS6_MACFA	3	RPL13A	Q5QTS3	0.389606	0.770058	0.13645	-0.580769	0.648905	0.042027	-0.870664	0.515433	0.00803802	-4.8923	3.31e-12	3.94e-07	FALSE	FALSE	FALSE	TRUE	TRUE
ZNF281	20.0372	20.9579	21.9727	22.3703	20.2461	20.1168	23.5842	24.4092	21.5345	21.9058	Q9Y2X9	Q9Y2X9	sp|Q9Y2X9|ZN281_HUMAN;sp|Q9Y2X9-2|ZN281_HUMAN;tr|B3KND7|B3KND7_HUMAN;tr|B4DM04|B4DM04_HUMAN;tr|B3KMX4|B3KMX4_HUMAN	26	ZNF281	Q9Y2X9	-1.22256	0.719859	0.0188704	0.451354	0.680248	0.288892	2.27652	0.454738	0.000929542	-1.53871	0.426975	0.00683979	FALSE	FALSE	TRUE	TRUE	TRUE
H1F0	25.0083	25.1251	23.6552	23.8109	23.2042	24.5551	22.1268	22.2744	21.4966	22.1308	P07305	P07305	sp|P07305|H10_HUMAN;sp|P07305-2|H10_HUMAN	5	H1F0	P07305	3.25298	0.461985	0.000225903	1.91936	0.597831	0.00389723	0.386884	0.588046	0.404161	2.06595	0.302885	0.00269217	TRUE	FALSE	FALSE	TRUE	TRUE
LMNB2	28.911	28.7972	28.0372	26.6497	25.8734	27.5683	25.7138	25.4896	21.4567	21.005	Q03252	Q03252	sp|Q03252|LMNB2_HUMAN;tr|A0A0A7M1X5|A0A0A7M1X5_HUMAN	43	LMNB2	Q03252	7.62325	0.149988	1.45e-05	6.11254	0.411951	5.47e-05	4.3708	0.421917	0.000384471	5.48996	0.0142816	0.000103251	TRUE	TRUE	TRUE	TRUE	TRUE
SF1	24.4324	24.6389	26.1871	26.381	25.119	25.352	26.3292	26.3533	21.3262	23.4235	Q13285	A0A024R566	tr|A0A024R566|A0A024R566_HUMAN;sp|Q15637-6|SF01_HUMAN;tr|A0A024R5D9|A0A024R5D9_HUMAN;sp|Q15637-2|SF01_HUMAN;tr|A0A024R588|A0A024R588_HUMAN;sp|Q15637-4|SF01_HUMAN;sp|Q15637-3|SF01_HUMAN;tr|B4DJU4|B4DJU4_HUMAN;tr|A0A024R572|A0A024R572_HUMAN;sp|Q15637|SF01_HUMAN;tr|B4DSE4|B4DSE4_HUMAN;sp|Q15637-7|SF01_HUMAN;tr|B4DX42|B4DX42_HUMAN;tr|Q14820|Q14820_HUMAN;tr|F8WEV5|F8WEV5_HUMAN;tr|C9J792|C9J792_HUMAN	20	SF1	A0A024R566	2.16078	0.701359	0.0107676	3.90917	0.531934	0.000529809	3.96635	0.431373	0.000488516	2.86063	0.308956	0.00281413	FALSE	FALSE	TRUE	TRUE	TRUE
MYH9	24.434	24.6497	24.4413	25.1539	23.8821	23.8345	23.1727	23.1449	21.2933	21.2493	P35579	A0A024R1N1	tr|A0A024R1N1|A0A024R1N1_HUMAN;sp|P35579|MYH9_HUMAN;tr|A0A0U4BW16|A0A0U4BW16_HUMAN;sp|P35579-2|MYH9_HUMAN;tr|Q86XU5|Q86XU5_HUMAN;tr|B4E3S1|B4E3S1_HUMAN;tr|Q6ZNL4|Q6ZNL4_HUMAN;tr|A0A024QZJ6|A0A024QZJ6_HUMAN;sp|P35749-4|MYH11_HUMAN;sp|P35749-3|MYH11_HUMAN;tr|A0A024QZJ4|A0A024QZJ4_HUMAN;sp|P35749|MYH11_HUMAN;sp|P35749-2|MYH11_HUMAN;tr|B1PS43|B1PS43_HUMAN;tr|Q99529|Q99529_HUMAN;tr|Q5BKV1|Q5BKV1_HUMAN…	53	MYH9	A0A024R1N1	3.27053	0.0514213	4.29e-06	3.52631	0.169907	2.7e-06	1.8875	0.368503	0.00011778	2.58701	0.000384908	1.8e-05	TRUE	TRUE	TRUE	TRUE	TRUE
RPL5	21.8319	22.006	21.0741	21.403	17	17	21.3077	20.7662	21.2066	21.5321	P46777	B3KTM6	tr|B3KTM6|B3KTM6_HUMAN;tr|A2RUM7|A2RUM7_HUMAN;sp|P46777|RL5_HUMAN;tr|Q59GX9|Q59GX9_HUMAN;tr|Q5T7N0|Q5T7N0_HUMAN;tr|Q9BUV4|Q9BUV4_HUMAN	6	RPL5	B3KTM6	0.549665	0.744307	0.0451389	-0.130787	0.691661	0.573902	-0.33238	0.574301	0.180228	-4.36933	1.37e-10	6.42e-07	FALSE	FALSE	FALSE	TRUE	TRUE
SMARCC2	19.9485	21.1289	23.0329	22.4186	21.3355	22.1887	23.1626	23.8487	21.1784	20.6552	Q8TAQ2	A0A024RB22	tr|A0A024RB22|A0A024RB22_HUMAN;sp|Q8TAQ2|SMRC2_HUMAN;sp|Q8TAQ2-2|SMRC2_HUMAN;sp|Q8TAQ2-3|SMRC2_HUMAN;tr|Q59G16|Q59G16_HUMAN;tr|F8VXC8|F8VXC8_HUMAN;tr|B4DF22|B4DF22_HUMAN;tr|F8VZW6|F8VZW6_HUMAN;tr|Q658P9|Q658P9_HUMAN	39	SMARCC2	A0A024RB22	-0.378075	0.796439	0.487561	1.80896	0.623579	0.0114304	2.58889	0.479385	0.00202027	0.845321	0.704159	0.148015	FALSE	FALSE	TRUE	FALSE	TRUE
HELLS	17	17	17	17	17	17	17	17	21.1467	20.9793	Q9NRZ9	Q9NRZ9-3	sp|Q9NRZ9-3|HELLS_HUMAN;tr|Q6I7N8|Q6I7N8_HUMAN;sp|Q9NRZ9-2|HELLS_HUMAN;sp|Q9NRZ9|HELLS_HUMAN;tr|A0A0B4J1V9|A0A0B4J1V9_HUMAN;tr|A0A087WSW7|A0A087WSW7_HUMAN;sp|Q9NRZ9-6|HELLS_HUMAN;tr|F6XU50|F6XU50_HUMAN;sp|Q9NRZ9-5|HELLS_HUMAN;sp|Q9NRZ9-4|HELLS_HUMAN;tr|Q9NW36|Q9NW36_HUMAN;sp|Q9NRZ9-9|HELLS_HUMAN;tr|B1ALG6|B1ALG6_HUMAN;sp|Q9NRZ9-8|HELLS_HUMAN;sp|Q9NRZ9-7|HELLS_HUMAN	6	HELLS	Q9NRZ9-3	-4.063	6.76e-13	3.94e-09	-4.063	2.13e-05	3.94e-09	-4.063	2.76e-05	3.94e-09	-4.063	2.63e-15	3.94e-09	TRUE	TRUE	TRUE	TRUE	TRUE
ZNF532	17	17	17	17	17	17	17	17	21.1353	19.8082	Q9HCE3	B3KXW2	tr|B3KXW2|B3KXW2_HUMAN;tr|A0A024R283|A0A024R283_HUMAN;sp|Q9HCE3|ZN532_HUMAN	4	ZNF532	B3KXW2	-3.47177	0.340618	7.42e-05	-3.47177	0.431558	7.42e-05	-3.47177	0.344393	7.42e-05	-3.47177	0.00825533	7.42e-05	TRUE	TRUE	TRUE	TRUE	TRUE
TNPO1	24.3005	24.8746	25.9694	26.2451	24.9852	25.4682	26.3206	26.5969	21.0385	21.262	Q92973	Q92973-2	sp|Q92973-2|TNPO1_HUMAN;tr|A0A024RAM0|A0A024RAM0_HUMAN;sp|Q92973|TNPO1_HUMAN;sp|Q92973-3|TNPO1_HUMAN;tr|B4DSC0|B4DSC0_HUMAN;tr|E7EW37|E7EW37_HUMAN;tr|S4R398|S4R398_HUMAN;tr|K7ELC3|K7ELC3_HUMAN	35	TNPO1	Q92973-2	3.43727	0.0890832	7.49e-06	4.95699	0.0875904	7.82e-07	5.30847	0.0548399	5.1e-07	4.07643	4.68e-07	2.63e-06	TRUE	TRUE	TRUE	TRUE	TRUE
DNAJA2	23.8707	23.8962	24.3152	24.0142	24.1546	24.4434	24.3813	24.581	21.0096	21.3817	O60884	A0A024R6S1	tr|A0A024R6S1|A0A024R6S1_HUMAN;sp|O60884|DNJA2_HUMAN;tr|T2DN57|T2DN57_HUMAN;tr|T2DPK5|T2DPK5_HUMAN;tr|A0A087WT48|A0A087WT48_HUMAN;tr|I3L320|I3L320_HUMAN	15	DNAJA2	A0A024R6S1	2.68785	0.0514553	4.3e-06	2.96907	0.15765	2.33e-06	3.28552	0.0915354	1.24e-06	3.10339	6.59e-08	1.77e-06	TRUE	TRUE	TRUE	TRUE	TRUE
SUPT5H	24.7374	24.2978	25.648	25.518	23.518	24.9825	25.8344	26.2447	20.9965	20.7048	O00267	B4DZJ7	tr|B4DZJ7|B4DZJ7_HUMAN;sp|O00267|SPT5H_HUMAN;tr|B4E0Q4|B4E0Q4_HUMAN;tr|B4DJK4|B4DJK4_HUMAN;tr|M0QYL9|M0QYL9_HUMAN;tr|M0R2M5|M0R2M5_HUMAN;tr|B4DHJ8|B4DHJ8_HUMAN	40	SUPT5H	B4DZJ7	3.667	0.429117	0.000163445	4.73239	0.383532	3.62e-05	5.18893	0.269012	2.08e-05	3.39959	0.0485812	0.000252947	TRUE	TRUE	TRUE	TRUE	TRUE
ZNF384	22.5191	22.8733	23.73	23.8647	22.7201	23.1668	24.1176	25.0334	20.942	21.8844	Q8TF68	D3DUR9	tr|D3DUR9|D3DUR9_HUMAN;sp|Q8TF68|ZN384_HUMAN;sp|Q8TF68-3|ZN384_HUMAN;sp|Q8TF68-2|ZN384_HUMAN;tr|B4DQU6|B4DQU6_HUMAN;tr|E9PHB3|E9PHB3_HUMAN;tr|F5H8L7|F5H8L7_HUMAN;tr|A9X425|A9X425_HUMAN;tr|A9X424|A9X424_HUMAN;tr|R4GMR4|R4GMR4_HUMAN;tr|F5H105|F5H105_HUMAN;tr|F5H0D6|F5H0D6_HUMAN;tr|F5H3Z9|F5H3Z9_HUMAN;tr|A5Z1Y2|A5Z1Y2_HUMAN;tr|F5GYZ1|F5GYZ1_HUMAN;tr|F5H6N8|F5H6N8_HUMAN;tr|B1NY96|B1NY96_HUMAN	13	ZNF384	D3DUR9	1.283	0.720885	0.0195115	2.38414	0.555457	0.000982527	3.1623	0.394183	0.000201515	1.53021	0.462131	0.00910716	FALSE	FALSE	TRUE	TRUE	TRUE
LASP1	24.059	23.9767	24.5495	23.7513	23.2567	24.495	24.7532	23.8267	20.8185	20.7422	Q14847	A0A024R1S8	tr|A0A024R1S8|A0A024R1S8_HUMAN;sp|Q14847|LASP1_HUMAN;tr|A8K1D2|A8K1D2_HUMAN;sp|Q14847-2|LASP1_HUMAN;tr|C9J9W2|C9J9W2_HUMAN;sp|Q14847-3|LASP1_HUMAN;tr|B4DIC4|B4DIC4_HUMAN;tr|B4DJI4|B4DJI4_HUMAN;tr|F6S2S5|F6S2S5_HUMAN;tr|J3KSN1|J3KSN1_HUMAN;tr|Q9NPR7|Q9NPR7_HUMAN;tr|K7ESD6|K7ESD6_HUMAN;tr|B7ZB56|B7ZB56_HUMAN;sp|O76041-2|NEBL_HUMAN;tr|Q59FZ8|Q59FZ8_HUMAN	14	LASP1	A0A024R1S8	3.23751	0.534604	0.000509433	3.37008	0.520828	0.00040669	3.50961	0.414796	0.000323251	3.09551	0.124891	0.000653685	FALSE	FALSE	TRUE	TRUE	TRUE
RBFOX2	20.4366	20.8057	21.1794	21.264	20.7714	21.2677	22.1238	22.2782	20.6546	20.4904	O43251	O43251-6	sp|O43251-6|RFOX2_HUMAN;sp|O43251-8|RFOX2_HUMAN;tr|B0QYV1|B0QYV1_HUMAN;sp|O43251-5|RFOX2_HUMAN;sp|O43251-10|RFOX2_HUMAN;sp|O43251-2|RFOX2_HUMAN;tr|A0A0G2JRA5|A0A0G2JRA5_HUMAN;sp|O43251|RFOX2_HUMAN;tr|A0A0G2JRD1|A0A0G2JRD1_HUMAN;tr|S4R3K7|S4R3K7_HUMAN;tr|S4R469|S4R469_HUMAN;tr|Q8TCM0|Q8TCM0_HUMAN;tr|F8VR27|F8VR27_HUMAN;tr|F8VZY7|F8VZY7_HUMAN;tr|Q59HD3|Q59HD3_HUMAN;sp|O43251-3|RFOX2_HUMAN;tr|X5DP44…	6	RBFOX2	O43251-6	0.04868	0.80795	0.817553	0.649236	0.632081	0.0171829	1.62848	0.381123	0.000152375	0.447101	0.652016	0.0670527	FALSE	FALSE	TRUE	FALSE	TRUE
DNAJA1	24.7501	25.6864	25.5488	25.4217	23.9831	25.6734	25.9024	25.9369	20.6329	21.681	P31689	P31689	sp|P31689|DNJA1_HUMAN;sp|P31689-2|DNJA1_HUMAN;tr|B7Z5C0|B7Z5C0_HUMAN;tr|Q9NXZ8|Q9NXZ8_HUMAN	17	DNAJA1	P31689	4.06129	0.535491	0.000515085	4.32831	0.515486	0.000360037	4.76268	0.395722	0.000208459	3.67131	0.160015	0.000899109	FALSE	FALSE	TRUE	TRUE	TRUE
CROP	21.1786	20.5842	21.4349	20.2449	17	17	19.5934	19.1234	20.6205	21.2577	O95232	Q6PKC2	tr|Q6PKC2|Q6PKC2_HUMAN;tr|Q86Y74|Q86Y74_HUMAN;tr|A8K3C5|A8K3C5_HUMAN;sp|O95232|LC7L3_HUMAN;tr|J3KPP4|J3KPP4_HUMAN;tr|D6RDI2|D6RDI2_HUMAN;tr|B4DJ96|B4DJ96_HUMAN;tr|C9JL41|C9JL41_HUMAN;sp|O95232-2|LC7L3_HUMAN;tr|D6RHH0|D6RHH0_HUMAN;tr|H7C5U7|H7C5U7_HUMAN;tr|U3KQT3|U3KQT3_HUMAN;tr|E7EN55|E7EN55_HUMAN	6	CROP	Q6PKC2	-0.0577293	0.810336	0.900306	-0.0991826	0.698707	0.829804	-1.58072	0.522134	0.0108199	-3.93911	0.0103176	8.45e-05	FALSE	FALSE	FALSE	TRUE	TRUE
EP300	21.2762	21.9524	23.7993	23.3259	22.6987	22.6808	25.4649	25.669	20.6138	19.706	Q09472	Q09472	sp|Q09472|EP300_HUMAN;tr|Q7Z6C1|Q7Z6C1_HUMAN;tr|A0A0U1RR87|A0A0U1RR87_HUMAN;tr|B5A250|B5A250_HUMAN;tr|E2FZ93|E2FZ93_HUMAN;tr|B5A216|B5A216_HUMAN;tr|B5A253|B5A253_HUMAN;tr|B5A235|B5A235_HUMAN;tr|B5A225|B5A225_HUMAN;tr|B5A232|B5A232_HUMAN;tr|B5A231|B5A231_HUMAN;tr|B5A243|B5A243_HUMAN;tr|A0A0U1RQG3|A0A0U1RQG3_HUMAN	40	EP300	Q09472	1.4544	0.679286	0.00602675	3.40273	0.415673	5.79e-05	5.40706	0.149889	3.49e-06	2.52989	0.064442	0.000325261	FALSE	TRUE	TRUE	TRUE	TRUE
SNW1	22.9841	24.1001	24.3587	25.0688	23.662	24.8038	24.973	26.0612	20.4085	20.904	Q13573	Q13573	sp|Q13573|SNW1_HUMAN;tr|Q6I9S2|Q6I9S2_HUMAN;tr|G3V3A4|G3V3A4_HUMAN;tr|B4DEG7|B4DEG7_HUMAN;tr|B7Z9X2|B7Z9X2_HUMAN;tr|B4DY36|B4DY36_HUMAN;tr|A0A024R6E3|A0A024R6E3_HUMAN;tr|G3V4X8|G3V4X8_HUMAN;tr|Q6P151|Q6P151_HUMAN;tr|Q9ULA6|Q9ULA6_HUMAN;tr|Q0D2M5|Q0D2M5_HUMAN;tr|G3V5R3|G3V5R3_HUMAN	16	SNW1	Q13573	2.88581	0.640953	0.0026163	4.05749	0.521892	0.00041685	4.86082	0.379746	0.000148067	3.57662	0.15213	0.00083966	FALSE	FALSE	TRUE	TRUE	TRUE
RAVER1	22.7236	23.0721	25.0805	24.7963	24.0673	24.3055	25.6281	25.6272	20.2666	22.9635	Q8IY67	A0A087WZ13	tr|A0A087WZ13|A0A087WZ13_HUMAN;tr|E9PAU2|E9PAU2_HUMAN;sp|Q8IY67-2|RAVR1_HUMAN;sp|Q8IY67|RAVR1_HUMAN;tr|K7EKR9|K7EKR9_HUMAN;sp|Q8IY67-3|RAVR1_HUMAN;tr|K7EQG2|K7EQG2_HUMAN	24	RAVER1	A0A087WZ13	1.28279	0.771681	0.147216	3.32339	0.602396	0.00464322	4.01261	0.475728	0.00178719	2.57139	0.518929	0.0150289	FALSE	FALSE	TRUE	FALSE	TRUE
NSUN2	23.9147	24.09	24.3758	23.9579	21.9363	23.6599	23.938	24.1007	20.2557	19.832	Q08J23	Q08J23	sp|Q08J23|NSUN2_HUMAN;sp|Q08J23-2|NSUN2_HUMAN;sp|Q08J23-3|NSUN2_HUMAN;tr|A0A140T9Y7|A0A140T9Y7_HUMAN	29	NSUN2	Q08J23	3.95852	0.45867	0.000218426	4.12306	0.480002	0.000172645	3.9755	0.396718	0.000213109	2.75429	0.234537	0.00162668	TRUE	TRUE	TRUE	TRUE	TRUE
PIAS4	20.5159	21.0831	23.5793	22.9296	22.7246	22.4804	24.8724	24.9009	20.1248	20.7819	Q8N2W9	Q8N2W9	sp|Q8N2W9|PIAS4_HUMAN;tr|B3KMR4|B3KMR4_HUMAN;tr|Q53H55|Q53H55_HUMAN;tr|Q05DS6|Q05DS6_HUMAN	17	PIAS4	Q8N2W9	0.34615	0.787907	0.322518	2.80113	0.4482	9.75e-05	4.43334	0.187752	6.14e-06	2.14917	0.0892184	0.000448177	FALSE	TRUE	TRUE	TRUE	TRUE
PDS5A	20.7981	20.7359	21.4211	20.7025	17	17	20.7448	20.6481	20.1021	21.6523	Q29RF7	G1UI16	tr|G1UI16|G1UI16_HUMAN;sp|Q29RF7|PDS5A_HUMAN;tr|B3KMN2|B3KMN2_HUMAN;tr|Q96DB6|Q96DB6_HUMAN;sp|Q29RF7-3|PDS5A_HUMAN;tr|H0Y9L9|H0Y9L9_HUMAN;tr|H0Y9L6|H0Y9L6_HUMAN	11	PDS5A	G1UI16	-0.110214	0.808275	0.828576	0.184583	0.695804	0.71784	-0.180748	0.599174	0.723398	-3.87721	0.0282483	0.000164643	FALSE	FALSE	FALSE	TRUE	TRUE
STAT3	25.3434	26.4708	26.3007	27.7479	25.2964	26.4956	27.1884	27.9272	20.0917	21.8501	P40763	P40763-3	sp|P40763-3|STAT3_HUMAN;sp|P40763|STAT3_HUMAN;sp|P40763-2|STAT3_HUMAN;tr|B5BTZ6|B5BTZ6_HUMAN;tr|G8JLH9|G8JLH9_HUMAN;tr|B4DVR6|B4DVR6_HUMAN;tr|B4DNP0|B4DNP0_HUMAN;tr|B7ZA24|B7ZA24_HUMAN;tr|K7EP08|K7EP08_HUMAN	35	STAT3	P40763-3	4.93623	0.568508	0.000796127	6.05343	0.499249	0.000253405	6.58691	0.382137	0.00015564	4.92509	0.147507	0.000806039	FALSE	TRUE	TRUE	TRUE	TRUE
SBSN	20.9852	19.9116	20.6202	21.3723	26.3825	23.0074	19.1345	18.5285	19.8936	20.2998	Q6UWP8	Q6UWP8	sp|Q6UWP8|SBSN_HUMAN;tr|K7ESC4|K7ESC4_HUMAN	23	SBSN	Q6UWP8	0.351702	0.805804	0.746833	0.89949	0.686306	0.419909	-1.26519	0.580979	0.268455	4.59824	0.357095	0.00400787	FALSE	FALSE	FALSE	TRUE	TRUE
TCF20	19.6831	22.4388	25.1235	24.7216	22.3413	23.1276	26.4066	26.5831	19.7274	21.5075	Q9UGU0	Q9UGU0-2	sp|Q9UGU0-2|TCF20_HUMAN;tr|W5ZR30|W5ZR30_HUMAN;sp|Q9UGU0|TCF20_HUMAN;tr|I3L1M7|I3L1M7_HUMAN;tr|A9JX13|A9JX13_HUMAN	60	TCF20	Q9UGU0-2	0.443526	0.802981	0.659873	4.30512	0.596483	0.00370514	5.87738	0.445871	0.000721372	2.11701	0.652617	0.0676108	FALSE	FALSE	TRUE	FALSE	TRUE
DNTTIP2	21.4796	19.9502	21.5618	21.1198	20.175	21.2969	23.7825	23.0519	19.6742	19.5291	Q5QJE6	Q5QJE6	sp|Q5QJE6|TDIF2_HUMAN;tr|J3KP30|J3KP30_HUMAN;tr|B7Z854|B7Z854_HUMAN;tr|E9PRB3|E9PRB3_HUMAN	21	DNTTIP2	Q5QJE6	1.11326	0.764714	0.106763	1.73917	0.639079	0.0245684	3.81558	0.435246	0.000540613	1.13434	0.68059	0.101522	FALSE	FALSE	TRUE	FALSE	TRUE
RNH1	25.3632	26.0929	25.7097	25.8836	25.897	26.0957	25.329	25.4389	19.6514	21.7004	O60930	A0A140VJT8	tr|A0A140VJT8|A0A140VJT8_HUMAN;sp|P13489|RINI_HUMAN;tr|A0A024RC87|A0A024RC87_HUMAN;tr|H0YCR7|H0YCR7_HUMAN;tr|E9PMJ3|E9PMJ3_HUMAN;tr|E9PLZ3|E9PLZ3_HUMAN;tr|E9PIM9|E9PIM9_HUMAN;tr|E9PIK5|E9PIK5_HUMAN;tr|E9PMN0|E9PMN0_HUMAN;tr|E9PMA9|E9PMA9_HUMAN;tr|E9PR82|E9PR82_HUMAN;tr|E9PMI1|E9PMI1_HUMAN	22	RNH1	A0A140VJT8	5.05216	0.416322	0.00014488	5.12078	0.466345	0.000133924	4.70805	0.397732	0.000217966	5.32046	0.015116	0.000107069	TRUE	TRUE	TRUE	TRUE	TRUE
AHDC1	19.3217	20.6026	23.8553	23.7543	20.5434	22.293	26.0119	26.3649	19.6277	19.9405	Q5TGY3	Q5TGY3	sp|Q5TGY3|AHDC1_HUMAN	41	AHDC1	Q5TGY3	0.178074	0.807023	0.786549	4.02071	0.534975	0.000571205	6.40431	0.306857	3.84e-05	1.63411	0.610193	0.0392244	FALSE	FALSE	TRUE	FALSE	TRUE
ACTN4	25.2974	25.0056	24.5013	26.1716	24.3725	23.6518	22.38	21.9577	19.2871	20.7928	O43707	A0A0S2Z3G9	tr|A0A0S2Z3G9|A0A0S2Z3G9_HUMAN;sp|O43707|ACTN4_HUMAN;tr|Q96BG6|Q96BG6_HUMAN;sp|O43707-2|ACTN4_HUMAN;tr|F5GXS2|F5GXS2_HUMAN;sp|O43707-3|ACTN4_HUMAN;tr|B4E337|B4E337_HUMAN;tr|H7C144|H7C144_HUMAN;tr|B4DSX0|B4DSX0_HUMAN;tr|A0A0S2Z3X3|A0A0S2Z3X3_HUMAN;tr|A0A0S2Z3C0|A0A0S2Z3C0_HUMAN;tr|K7EJH8|K7EJH8_HUMAN;tr|K7EP19|K7EP19_HUMAN;tr|B3W6H4|B3W6H4_HUMAN;sp|Q9H254-2|SPTN4_HUMAN;tr|Q71S06|Q71S06_HUMAN;tr|M0…	42	ACTN4	A0A0S2Z3G9	5.11156	0.465872	0.000235071	5.29652	0.485374	0.000191546	2.12888	0.53459	0.0195565	3.97221	0.168219	0.000963942	TRUE	TRUE	FALSE	TRUE	TRUE
KLF4	28.8236	28.9505	28.9793	29.5389	28.9993	29.0818	29.5644	29.7493	17	17	O43474	O43474-1	sp|O43474-1|KLF4_HUMAN;sp|O43474|KLF4_HUMAN;sp|O43474-4|KLF4_HUMAN;tr|L0R3V2|L0R3V2_HUMAN;tr|B9UZC7|B9UZC7_HUMAN;tr|B9UZC6|B9UZC6_HUMAN;tr|B9UZC4|B9UZC4_HUMAN;tr|Q7Z3W8|Q7Z3W8_HUMAN;sp|O75840-5|KLF7_HUMAN;tr|D3GC14|D3GC14_HUMAN;tr|Q4ZG79|Q4ZG79_HUMAN;sp|O75840-2|KLF7_HUMAN;sp|O75840-4|KLF7_HUMAN;sp|Q99612|KLF6_HUMAN;tr|B3KNE6|B3KNE6_HUMAN;tr|A0A024R3X8|A0A024R3X8_HUMAN;sp|O75840|KLF7_HUMAN;sp|Q9Y…	19	KLF4	O43474-1	11.887	9.66e-15	4.44e-10	12.2591	1.04e-10	3.66e-10	12.6568	1.18e-10	2.99e-10	12.0405	2.63e-15	4.09e-10	TRUE	TRUE	TRUE	TRUE	TRUE
HIST1H2BJ	26.5923	27.4976	26.449	26.4108	27.0323	28.4065	24.6016	23.1229	17	17	P06899	A0A024RCJ2	tr|A0A024RCJ2|A0A024RCJ2_HUMAN;sp|Q16778|H2B2E_HUMAN;sp|P06899|H2B1J_HUMAN;sp|P33778|H2B1B_HUMAN;sp|P23527|H2B1O_HUMAN;sp|Q6DRA6|H2B2D_HUMAN;sp|Q6DN03|H2B2C_HUMAN	10	HIST1H2BJ	A0A024RCJ2	10.045	0.0257153	2.41e-06	9.42991	0.19322	3.56e-06	6.86223	0.279983	2.47e-05	10.7194	4.04e-08	1.61e-06	TRUE	TRUE	TRUE	TRUE	TRUE
FHL2	25.5201	25.9147	25.6083	26.0773	24.9324	26.4377	25.8558	26.2911	17	17	Q14192	Q6I9R8	tr|Q6I9R8|Q6I9R8_HUMAN;sp|Q14192|FHL2_HUMAN;tr|Q2XQU9|Q2XQU9_HUMAN;tr|J3KNW4|J3KNW4_HUMAN;tr|A0A0A0MSG2|A0A0A0MSG2_HUMAN;tr|I0CE67|I0CE67_HUMAN;tr|Q2TSB7|Q2TSB7_HUMAN;tr|Q53T40|Q53T40_HUMAN;tr|Q53QP3|Q53QP3_HUMAN;tr|F8WDA8|F8WDA8_HUMAN;tr|U3KQT4|U3KQT4_HUMAN;sp|Q14192-2|FHL2_HUMAN;tr|C9J3S8|C9J3S8_HUMAN	20	FHL2	Q6I9R8	8.71739	0.008794	1.1e-06	8.84282	0.099375	1.01e-06	9.07345	0.0750704	8.59e-07	8.68506	5.54e-09	1.13e-06	TRUE	TRUE	TRUE	TRUE	TRUE
TAGLN	26.4089	25.8983	26.0353	25.9367	25.1966	25.7575	25.3023	25.3592	17	17	Q01995	Q5U0D2	tr|Q5U0D2|Q5U0D2_HUMAN;sp|Q01995|TAGL_HUMAN;tr|Q6FI52|Q6FI52_HUMAN;tr|Q53GC9|Q53GC9_HUMAN;tr|H0YCU9|H0YCU9_HUMAN;tr|E9PJ32|E9PJ32_HUMAN;tr|Q59FA5|Q59FA5_HUMAN;tr|Q96FG7|Q96FG7_HUMAN;tr|B0YJ58|B0YJ58_HUMAN	17	TAGLN	Q5U0D2	9.1536	2.11e-10	8.03e-09	8.98604	0.000216514	9.02e-09	8.33077	0.000715389	1.45e-08	8.47705	2.63e-15	1.3e-08	TRUE	TRUE	TRUE	TRUE	TRUE
NFIX	24.36	24.4879	25.8626	25.521	25.0052	25.6529	26.6679	26.8886	17	17	Q14938	Q14938-6	sp|Q14938-6|NFIX_HUMAN;sp|Q14938-5|NFIX_HUMAN	21	NFIX	Q14938-6	7.42393	5.52e-07	3.18e-08	8.69181	0.000410379	1.18e-08	9.77823	7.51e-05	5.64e-09	8.32908	2.63e-15	1.54e-08	TRUE	TRUE	TRUE	TRUE	TRUE
GBE1	24.8353	25.159	25.5295	25.6029	24.2119	25.622	25.7845	25.9556	17	17	P32455	Q59ET0	tr|Q59ET0|Q59ET0_HUMAN;tr|B4DUF1|B4DUF1_HUMAN;tr|B4DNJ3|B4DNJ3_HUMAN	27	GBE1	Q59ET0	7.99712	0.00541453	7.97e-07	8.56619	0.0691194	5.19e-07	8.87003	0.0480057	4.18e-07	7.91692	9.16e-10	8.48e-07	TRUE	TRUE	TRUE	TRUE	TRUE
NFIC	23.983	23.6813	24.7441	24.6401	24.9118	24.7766	25.9797	26.6029	17	17	P08651	P08651-6	sp|P08651-6|NFIC_HUMAN	23	NFIC	P08651-6	6.83217	7.13e-07	3.37e-08	7.69213	0.00083691	1.6e-08	9.29129	5.24e-05	4.89e-09	7.84417	2.63e-15	1.42e-08	TRUE	TRUE	TRUE	TRUE	TRUE
HSPB6	23.6164	23.7911	23.8075	24.018	24.1991	25.4276	24.0868	24.2578	17	17	O14558	V9HWB6	tr|V9HWB6|V9HWB6_HUMAN;sp|O14558|HSPB6_HUMAN;tr|A0A1X7SC65|A0A1X7SC65_HUMAN;tr|K7EP04|K7EP04_HUMAN;tr|B4DNC2|B4DNC2_HUMAN;tr|B4DUL6|B4DUL6_HUMAN	9	HSPB6	V9HWB6	6.70376	0.00812123	1.04e-06	6.91278	0.0919933	8.62e-07	7.17228	0.0654827	6.86e-07	7.81333	3.92e-12	4.02e-07	TRUE	TRUE	TRUE	TRUE	TRUE
TRIM22	24.1573	24.4761	25.3892	25.2371	24.4298	24.9539	26.5643	26.923	17	17	Q8IYM9	D3DQT1	tr|D3DQT1|D3DQT1_HUMAN;tr|D3DQT0|D3DQT0_HUMAN;tr|A8K319|A8K319_HUMAN;tr|B4DVR0|B4DVR0_HUMAN;tr|C9JIU5|C9JIU5_HUMAN;tr|C9J060|C9J060_HUMAN;tr|H7BZD3|H7BZD3_HUMAN;tr|H7C376|H7C376_HUMAN;tr|H7C262|H7C262_HUMAN;tr|H7C2K0|H7C2K0_HUMAN	19	TRIM22	D3DQT1	7.31671	1.58e-07	2.43e-08	8.31316	0.000340114	1.09e-08	9.74362	2.94e-05	4.02e-09	7.69186	2.63e-15	1.78e-08	TRUE	TRUE	TRUE	TRUE	TRUE
STAT1	25.7331	25.6534	25.4685	24.8603	24.5494	24.758	23.9106	24.1151	17	17	P42224	P42224	sp|P42224|STAT1_HUMAN;sp|P42224-2|STAT1_HUMAN;tr|J3KPM9|J3KPM9_HUMAN;tr|E7EPD2|E7EPD2_HUMAN;tr|D2KFR9|D2KFR9_HUMAN;tr|E7ENM1|E7ENM1_HUMAN;tr|E9PH66|E9PH66_HUMAN;tr|A5D905|A5D905_HUMAN;tr|Q67C41|Q67C41_HUMAN;tr|H7BZB5|H7BZB5_HUMAN;tr|H7BZ88|H7BZ88_HUMAN	28	STAT1	P42224	8.69323	1.5e-11	5.71e-09	8.16439	0.000185793	8.47e-09	7.01282	0.00168238	2.2e-08	7.65368	2.63e-15	1.27e-08	TRUE	TRUE	TRUE	TRUE	TRUE
MBNL1	22.7637	22.8983	23.8802	23.9327	25.6589	23.5123	23.6291	23.8504	17	17	Q9NR56	C9JP00	tr|C9JP00|C9JP00_HUMAN;sp|Q9NR56|MBNL1_HUMAN;tr|A0A0A0MQX8|A0A0A0MQX8_HUMAN;sp|Q9NR56-3|MBNL1_HUMAN;sp|Q9NR56-4|MBNL1_HUMAN;sp|Q9NR56-7|MBNL1_HUMAN;sp|Q9NR56-6|MBNL1_HUMAN;sp|Q9NR56-2|MBNL1_HUMAN;sp|Q9NR56-5|MBNL1_HUMAN;tr|H7C4T5|H7C4T5_HUMAN;tr|Q86VM6|Q86VM6_HUMAN;tr|B4E233|B4E233_HUMAN;sp|Q9NUK0-2|MBNL3_HUMAN;tr|B1AKI6|B1AKI6_HUMAN;sp|Q9NUK0|MBNL3_HUMAN;tr|C9J4T8|C9J4T8_HUMAN;sp|Q9NUK0-4|MBNL3_…	12	MBNL1	C9JP00	5.831	0.310052	5.74e-05	6.90645	0.341895	2.08e-05	6.73978	0.278307	2.41e-05	7.58562	0.000121773	1.18e-05	TRUE	TRUE	TRUE	TRUE	TRUE
JUNB	23.5669	23.8587	25.0229	24.8094	24.237	24.6699	26.3856	26.4707	17	17	P17275	Q5U079	tr|Q5U079|Q5U079_HUMAN;sp|P17275|JUNB_HUMAN;tr|Q53HP8|Q53HP8_HUMAN	13	JUNB	Q5U079	6.71278	2.34e-09	1.16e-08	7.91617	2.45e-05	4.11e-09	9.42815	5.23e-07	1.37e-09	7.45347	2.63e-15	6.01e-09	TRUE	TRUE	TRUE	TRUE	TRUE
GSE1	21.505	22.682	24.9246	24.2421	23.9924	24.8598	25.4235	25.5777	17	17	Q14687	Q14687-3	sp|Q14687-3|GSE1_HUMAN;sp|Q14687|GSE1_HUMAN;sp|Q14687-2|GSE1_HUMAN;tr|H0Y613|H0Y613_HUMAN;tr|Q59GZ0|Q59GZ0_HUMAN;tr|H7C3B5|H7C3B5_HUMAN;tr|B3KXH7|B3KXH7_HUMAN;tr|C9JLW9|C9JLW9_HUMAN	39	GSE1	Q14687-3	5.0935	0.204695	2.38e-05	7.58337	0.148796	2.09e-06	8.50061	0.0829949	1.03e-06	7.4261	2.9e-07	2.37e-06	TRUE	TRUE	TRUE	TRUE	TRUE
PRRX2	23.506	24.0531	24.9685	25.1026	24.1503	24.6713	26.3807	26.3464	17	17	Q99811	A0A140VJS2	tr|A0A140VJS2|A0A140VJS2_HUMAN;sp|Q99811|PRRX2_HUMAN;tr|Q5ISC7|Q5ISC7_HUMAN;sp|Q96IS3|RAX2_HUMAN;tr|A0A0A7EPG2|A0A0A7EPG2_HUMAN;sp|A6NNA5|DRGX_HUMAN;sp|O14813|PHX2A_HUMAN;tr|Q6IT45|Q6IT45_HUMAN;sp|Q99453|PHX2B_HUMAN;sp|Q5XKR4|OTP_HUMAN;sp|O95076|ALX3_HUMAN;sp|Q9Y2V3|RX_HUMAN;sp|Q8N693|ESX1_HUMAN;sp|A6NJT0|UNC4_HUMAN;sp|Q96QS3|ARX_HUMAN	10	PRRX2	A0A140VJS2	6.77956	4.89e-06	5.33e-08	8.03554	0.0011045	1.83e-08	9.36356	0.000131848	7.02e-09	7.41079	2.63e-15	3.05e-08	TRUE	TRUE	TRUE	TRUE	TRUE
ACTC1	26.0938	25.8403	25.2479	24.9482	24.0335	24.6694	23.9837	23.8695	17	17	P68032	A8K3K1	tr|A8K3K1|A8K3K1_HUMAN;sp|P68032|ACTC_HUMAN;sp|P68133|ACTS_HUMAN;tr|B7Z6P1|B7Z6P1_HUMAN;tr|Q7Z7J6|Q7Z7J6_HUMAN;tr|A6NL76|A6NL76_HUMAN	22	ACTC1	A8K3K1	8.96709	2.92e-10	8.43e-09	8.09809	0.000834249	1.6e-08	6.9266	0.00481204	4.27e-08	7.35142	2.63e-15	2.94e-08	TRUE	TRUE	TRUE	TRUE	TRUE
TOR1AIP1	26.3796	26.0021	25.2775	24.427	23.5663	25.0937	23.7714	23.2907	17	17	Q5JTV8	Q5JTV8-3	sp|Q5JTV8-3|TOIP1_HUMAN;tr|J3KN66|J3KN66_HUMAN;sp|Q5JTV8-2|TOIP1_HUMAN	21	TOR1AIP1	Q5JTV8-3	9.19085	0.0123349	1.42e-06	7.85225	0.197657	3.75e-06	6.53105	0.230578	1.16e-05	7.32997	1.2e-05	5.72e-06	TRUE	TRUE	TRUE	TRUE	TRUE
CRYAB	25.9732	25.7733	24.1465	24.0047	24.4056	24.2437	23.4117	23.6078	17	17	P02511	E9PR44	tr|E9PR44|E9PR44_HUMAN;tr|V9HW27|V9HW27_HUMAN;sp|P02511|CRYAB_HUMAN;tr|A0A140G961|A0A140G961_HUMAN;tr|C3VMY8|C3VMY8_HUMAN;tr|A0A024R3B9|A0A024R3B9_HUMAN;tr|E9PNH7|E9PNH7_HUMAN;tr|E9PJL7|E9PJL7_HUMAN;tr|E9PRA8|E9PRA8_HUMAN;tr|B4DIA6|B4DIA6_HUMAN;tr|H0YCW8|H0YCW8_HUMAN;tr|E9PS12|E9PS12_HUMAN;tr|E9PRS4|E9PRS4_HUMAN	9	CRYAB	E9PR44	8.87326	9.66e-15	2.27e-10	7.07559	4.29e-08	9.45e-10	6.50977	1.02e-06	1.6e-09	7.3246	2.63e-15	7.6e-10	TRUE	TRUE	TRUE	TRUE	TRUE
NR2F2	23.4822	23.9922	24.4111	24.328	23.8618	24.5019	24.6105	24.7705	17	17	P24468	F1D8R0	tr|F1D8R0|F1D8R0_HUMAN;sp|P24468|COT2_HUMAN;sp|P24468-3|COT2_HUMAN;sp|P24468-2|COT2_HUMAN;tr|H3BTC2|H3BTC2_HUMAN	16	NR2F2	F1D8R0	6.73722	3.25e-05	9.03e-08	7.36956	0.00711982	5.15e-08	7.69048	0.00433782	3.94e-08	7.18187	2.63e-15	6.05e-08	TRUE	TRUE	TRUE	TRUE	TRUE
ZMIZ1	23.6208	23.8701	25.8075	25.9572	23.3786	24.9817	26.9654	26.9708	17	17	Q9ULJ6	Q9ULJ6	sp|Q9ULJ6|ZMIZ1_HUMAN;tr|A0A024QZN6|A0A024QZN6_HUMAN;sp|Q9ULJ6-2|ZMIZ1_HUMAN;tr|F6WR09|F6WR09_HUMAN;tr|D4YW76|D4YW76_HUMAN;tr|A0JLS3|A0JLS3_HUMAN;tr|A0A087WYE6|A0A087WYE6_HUMAN;tr|Q149N7|Q149N7_HUMAN;tr|Q9H7J0|Q9H7J0_HUMAN	25	ZMIZ1	Q9ULJ6	6.74545	0.0531461	4.43e-06	8.88236	0.0890398	8.07e-07	9.96812	0.0461391	3.94e-07	7.18017	8.82e-07	3.01e-06	TRUE	TRUE	TRUE	TRUE	TRUE
SKI	23.5226	23.986	24.6651	24.71	23.9021	24.4481	25.9618	26.2658	17	17	P12755	P12755	sp|P12755|SKI_HUMAN;tr|Q7Z461|Q7Z461_HUMAN;tr|Q7Z459|Q7Z459_HUMAN;tr|Q7Z462|Q7Z462_HUMAN	30	SKI	P12755	6.75432	7.11e-06	5.91e-08	7.68756	0.00230984	2.63e-08	9.11382	0.000251545	9.01e-09	7.17512	2.63e-15	4.05e-08	TRUE	TRUE	TRUE	TRUE	TRUE
IFI16	24.1201	24.1106	24.4986	23.9514	23.4731	24.7031	24.0408	24.047	17	17	Q16666	D3DUZ3	tr|D3DUZ3|D3DUZ3_HUMAN;sp|Q16666-2|IF16_HUMAN;sp|Q16666|IF16_HUMAN;sp|Q16666-3|IF16_HUMAN;sp|Q16666-6|IF16_HUMAN;tr|A0A0A0MRB1|A0A0A0MRB1_HUMAN;tr|H3BM18|H3BM18_HUMAN;tr|X6RHM1|X6RHM1_HUMAN;tr|H3BR88|H3BR88_HUMAN;tr|H3BVE6|H3BVE6_HUMAN;tr|X6RHR0|X6RHR0_HUMAN;sp|Q6K0P9-6|IFIX_HUMAN;sp|Q6K0P9-5|IFIX_HUMAN;sp|Q6K0P9-4|IFIX_HUMAN;sp|Q6K0P9-3|IFIX_HUMAN;sp|Q6K0P9-2|IFIX_HUMAN;sp|Q6K0P9|IFIX_HUMAN;tr|H…	26	IFI16	D3DUZ3	7.11536	0.00785161	1.02e-06	7.22504	0.0951838	9.26e-07	7.04393	0.0853951	1.08e-06	7.08808	3.48e-09	1.04e-06	TRUE	TRUE	TRUE	TRUE	TRUE
VCL	23.6861	23.8813	23.3764	23.8511	24.0538	24.1064	21.8735	21.6769	17	17	P18206	A0A024QZN4	tr|A0A024QZN4|A0A024QZN4_HUMAN;sp|P18206-2|VINC_HUMAN;tr|V9HWK2|V9HWK2_HUMAN;sp|P18206|VINC_HUMAN;tr|B3KXA2|B3KXA2_HUMAN;tr|B4E3Q9|B4E3Q9_HUMAN;tr|B4DKC9|B4DKC9_HUMAN;sp|P18206-3|VINC_HUMAN;tr|B4DTM7|B4DTM7_HUMAN;tr|A0A096LPE1|A0A096LPE1_HUMAN	33	VCL	A0A024QZN4	6.78371	5.15e-10	9.2e-09	6.61373	0.000331393	1.08e-08	4.77522	0.0114613	8.33e-08	7.0801	2.63e-15	7.03e-09	TRUE	TRUE	TRUE	TRUE	TRUE
CSRP1	24.4666	24.3486	23.9735	24.3279	23.5457	24.5811	24.4669	24.8326	17	17	P21291	B4DY28	tr|B4DY28|B4DY28_HUMAN;sp|P21291|CSRP1_HUMAN;tr|Q9BTA4|Q9BTA4_HUMAN;tr|B4E2T4|B4E2T4_HUMAN;tr|E9PS42|E9PS42_HUMAN;tr|Q59EQ5|Q59EQ5_HUMAN;tr|E9PP21|E9PP21_HUMAN;tr|B3KVC9|B3KVC9_HUMAN;tr|Q6ZMS3|Q6ZMS3_HUMAN;tr|E9PND2|E9PND2_HUMAN;tr|Q6AI18|Q6AI18_HUMAN;tr|Q6AWD1|Q6AWD1_HUMAN;tr|A0A087X134|A0A087X134_HUMAN	11	CSRP1	B4DY28	7.40762	0.00109101	3.28e-07	7.15072	0.0588759	4.08e-07	7.64978	0.0348662	2.68e-07	7.06338	8.22e-12	4.41e-07	TRUE	TRUE	TRUE	TRUE	TRUE
RRP9	23.7569	23.7835	24.0184	23.7419	23.7076	24.1555	24.0404	24.0441	17	17	O43818	O43818	sp|O43818|U3IP2_HUMAN	16	RRP9	O43818	6.77021	1.17e-10	7.4e-09	6.88017	9.77e-05	6.69e-09	7.04226	7.95e-05	5.78e-09	6.93155	2.63e-15	6.38e-09	TRUE	TRUE	TRUE	TRUE	TRUE
ATN1	21.4309	21.439	24.2976	23.9977	23.5781	24.1214	24.8599	25.6711	17	17	P54259	Q5IS70	sp|Q5IS70|ATN1_PANTR;sp|P54259|ATN1_HUMAN;tr|Q86V38|Q86V38_HUMAN;tr|Q59FW4|Q59FW4_HUMAN	15	ATN1	Q5IS70	4.43494	0.0443825	3.76e-06	7.14768	0.0331668	1.94e-07	8.26554	0.0106396	7.83e-08	6.84974	6.55e-14	2.53e-07	TRUE	TRUE	TRUE	TRUE	TRUE
TRIP6	22.9085	23.2151	24.0673	24.3237	23.6793	23.997	24.7753	24.9772	17	17	Q15654	Q15654	sp|Q15654|TRIP6_HUMAN;tr|F2ZC06|F2ZC06_HUMAN;tr|Q71V88|Q71V88_HUMAN;tr|Q68D94|Q68D94_HUMAN;tr|H7BZE2|H7BZE2_HUMAN;tr|F2ZC09|F2ZC09_HUMAN	18	TRIP6	Q15654	6.06179	3.29e-08	1.82e-08	7.19551	8.07e-05	6.18e-09	7.87624	1.88e-05	3.5e-09	6.83812	2.63e-15	8.51e-09	TRUE	TRUE	TRUE	TRUE	TRUE
CLTC	23.7071	23.7954	23.0292	24.0138	23.7988	23.8249	22.5972	22.5271	17	17	Q00610	Q00610-2	sp|Q00610-2|CLH1_HUMAN;sp|Q00610|CLH1_HUMAN;tr|A0A087WVQ6|A0A087WVQ6_HUMAN;tr|A0A087WX41|A0A087WX41_HUMAN;sp|P53675-2|CLH2_HUMAN;sp|P53675|CLH2_HUMAN;tr|J3KS13|J3KS13_HUMAN;tr|J3KSQ2|J3KSQ2_HUMAN;tr|J3QL20|J3QL20_HUMAN;tr|A4FU99|A4FU99_HUMAN;tr|F5H5N6|F5H5N6_HUMAN;tr|K7EJJ5|K7EJJ5_HUMAN	33	CLTC	Q00610-2	6.75128	0.000503502	2.33e-07	6.52153	0.0453113	2.9e-07	5.56218	0.0709022	7.8e-07	6.81185	1.74e-14	2.21e-07	TRUE	TRUE	TRUE	TRUE	TRUE
BCL9L	22.0472	22.5115	23.9709	24.0852	23.6478	23.9468	23.9214	23.5878	17	17	Q86UU0	Q86UU0-4	sp|Q86UU0-4|BCL9L_HUMAN;tr|A0A087WZX0|A0A087WZX0_HUMAN;sp|Q86UU0-2|BCL9L_HUMAN;sp|Q86UU0|BCL9L_HUMAN;sp|Q86UU0-3|BCL9L_HUMAN;tr|E9PNR0|E9PNR0_HUMAN	22	BCL9L	Q86UU0-4	5.27933	5.66e-05	1.08e-07	7.02805	0.00105312	1.79e-08	6.75464	0.00182338	2.3e-08	6.7973	2.63e-15	2.21e-08	TRUE	TRUE	TRUE	TRUE	TRUE
PDCD6	22.3368	22.4654	24.5255	24.4435	23.7488	23.752	25.5637	25.406	17	17	O75340	O75340	sp|O75340|PDCD6_HUMAN;sp|O75340-2|PDCD6_HUMAN;tr|Q53FC3|Q53FC3_HUMAN;tr|A0A024QZ42|A0A024QZ42_HUMAN;sp|O75340-3|PDCD6_HUMAN;tr|E7EPW6|E7EPW6_HUMAN;tr|A0A087WZ38|A0A087WZ38_HUMAN;tr|D6RA21|D6RA21_HUMAN;tr|Q86W51|Q86W51_HUMAN;tr|H0Y9X3|H0Y9X3_HUMAN;tr|B4DHG2|B4DHG2_HUMAN	10	PDCD6	O75340	5.40111	9.66e-15	1.14e-09	7.4845	3.9e-14	1.47e-10	8.48485	3.36e-14	6.64e-11	6.75037	2.63e-15	2.81e-10	TRUE	TRUE	TRUE	TRUE	TRUE
FLNC	24.6629	24.7137	23.547	22.874	23.4134	23.9927	21.8669	22.3349	17	17	Q14315	Q14315	sp|Q14315|FLNC_HUMAN;sp|Q14315-2|FLNC_HUMAN;tr|Q59H94|Q59H94_HUMAN;tr|B3KM41|B3KM41_HUMAN;tr|A4D1J9|A4D1J9_HUMAN	58	FLNC	Q14315	7.68826	6.38e-05	1.12e-07	6.2105	0.0605892	4.25e-07	5.1009	0.0983331	1.44e-06	6.70302	9.57e-14	2.64e-07	TRUE	TRUE	TRUE	TRUE	TRUE
MYC	22.9745	23.0333	22.8138	22.8937	23.5124	23.7498	23.7742	24.8288	17	17	P01106	B3CJ72	tr|B3CJ72|B3CJ72_HUMAN;tr|B3CJ71|B3CJ71_HUMAN	9	MYC	B3CJ72	6.0039	0.00567662	8.21e-07	5.85375	0.0968112	9.61e-07	7.3015	0.032278	2.43e-07	6.63112	8.48e-12	4.42e-07	TRUE	TRUE	TRUE	TRUE	TRUE
MAX	22.5728	22.5242	23.5829	23.5896	23.2253	24.0015	25.0001	25.2939	17	17	P61244	Q8TAX8	tr|Q8TAX8|Q8TAX8_HUMAN;sp|P61244-2|MAX_HUMAN;sp|P61244|MAX_HUMAN;tr|Q6V3B1|Q6V3B1_HUMAN;tr|A0A024R682|A0A024R682_HUMAN;sp|P61244-3|MAX_HUMAN;tr|G3V563|G3V563_HUMAN;tr|G3V5L1|G3V5L1_HUMAN;tr|G3V2R5|G3V2R5_HUMAN;tr|Q8IYC6|Q8IYC6_HUMAN;sp|P61244-4|MAX_HUMAN;tr|B4E0K3|B4E0K3_HUMAN;tr|G3V570|G3V570_HUMAN;sp|P61244-6|MAX_HUMAN;sp|P61244-5|MAX_HUMAN;tr|G3V302|G3V302_HUMAN	8	MAX	Q8TAX8	5.5485	0.00084506	2.91e-07	6.58623	0.0162542	9.95e-08	8.14699	0.00231959	2.62e-08	6.61343	2.63e-15	9.7e-08	TRUE	TRUE	TRUE	TRUE	TRUE
DNAJB1	23.8195	23.6552	23.9199	24.1976	23.5538	23.56	25.8875	25.9121	17	17	P25685	Q6FI51	tr|Q6FI51|Q6FI51_HUMAN;tr|Q6FHS4|Q6FHS4_HUMAN;sp|P25685|DNJB1_HUMAN;sp|P25685-2|DNJB1_HUMAN;tr|M0R080|M0R080_HUMAN;tr|B4DKK9|B4DKK9_HUMAN;tr|M0R1D6|M0R1D6_HUMAN;tr|M0QZD0|M0QZD0_HUMAN;tr|M0QYT3|M0QYT3_HUMAN;tr|M0QXK0|M0QXK0_HUMAN;tr|M0R128|M0R128_HUMAN;tr|A0A1B0GX60|A0A1B0GX60_HUMAN	14	DNAJB1	Q6FI51	6.73736	9.66e-15	9.25e-10	7.05875	6.88e-09	6.9e-10	8.89983	6.46e-13	1.6e-10	6.55689	2.63e-15	1.1e-09	TRUE	TRUE	TRUE	TRUE	TRUE
OGT	23.3346	23.4631	24.4523	24.007	23.0607	24.0442	24.6809	24.4571	17	17	O15294	O15294	sp|O15294|OGT1_HUMAN;sp|O15294-3|OGT1_HUMAN;tr|Q548W1|Q548W1_HUMAN;sp|O15294-2|OGT1_HUMAN;sp|O15294-4|OGT1_HUMAN;tr|B4DTL6|B4DTL6_HUMAN;tr|C9JZL3|C9JZL3_HUMAN;tr|Q9H5T3|Q9H5T3_HUMAN	31	OGT	O15294	6.39885	0.00366565	6.3e-07	7.22966	0.0458009	2.94e-07	7.56904	0.0298996	2.21e-07	6.55246	4.09e-11	5.43e-07	TRUE	TRUE	TRUE	TRUE	TRUE
MEF2D	22.0728	22.0492	23.9463	23.7009	22.8661	24.1369	24.5758	24.5228	17	17	Q14814	Q14814-4	sp|Q14814-4|MEF2D_HUMAN;sp|Q14814|MEF2D_HUMAN;tr|Q4LE66|Q4LE66_HUMAN;sp|Q14814-6|MEF2D_HUMAN;sp|Q14814-5|MEF2D_HUMAN;sp|Q14814-3|MEF2D_HUMAN;sp|Q14814-2|MEF2D_HUMAN	17	MEF2D	Q14814-4	5.06098	0.0798795	6.64e-06	6.8236	0.101735	1.05e-06	7.54933	0.0582163	5.61e-07	6.50147	2.05e-08	1.42e-06	TRUE	TRUE	TRUE	TRUE	TRUE
RBM22	23.3488	23.535	23.9884	24.203	23.0439	23.956	24.3166	24.6859	17	17	Q9NW64	Q9NW64	sp|Q9NW64|RBM22_HUMAN;sp|Q9NW64-2|RBM22_HUMAN;tr|E5RJW4|E5RJW4_HUMAN;tr|E5RHA8|E5RHA8_HUMAN	13	RBM22	Q9NW64	6.44193	0.00143988	3.78e-07	7.0957	0.0349984	2.07e-07	7.50125	0.0203876	1.46e-07	6.49993	1.45e-12	3.57e-07	TRUE	TRUE	TRUE	TRUE	TRUE
MAFF	22.0148	22.9414	23.6924	23.9202	23.076	23.8241	23.6466	24.0141	17	17	Q9ULX9	Q9ULX9	sp|Q9ULX9|MAFF_HUMAN;tr|B0QY70|B0QY70_HUMAN;sp|Q9ULX9-2|MAFF_HUMAN;tr|B0QY71|B0QY71_HUMAN	6	MAFF	Q9ULX9	5.4781	0.0419771	3.58e-06	6.8063	0.0956194	9.36e-07	6.83034	0.077848	9.15e-07	6.45003	1.3e-08	1.31e-06	TRUE	TRUE	TRUE	TRUE	TRUE
ANXA5	23.7613	24.078	23.7342	23.7791	23.1663	23.7063	23.2477	22.997	17	17	P08758	V9HWE0	tr|V9HWE0|V9HWE0_HUMAN;sp|P08758|ANXA5_HUMAN;tr|D6RBL5|D6RBL5_HUMAN;tr|D6RBE9|D6RBE9_HUMAN;tr|E9PHT9|E9PHT9_HUMAN;tr|B4DNG6|B4DNG6_HUMAN;tr|D6RCN3|D6RCN3_HUMAN	16	ANXA5	V9HWE0	6.91965	1.27e-07	2.33e-08	6.75662	0.00244366	2.71e-08	6.12233	0.00593267	5.02e-08	6.43628	2.63e-15	3.67e-08	TRUE	TRUE	TRUE	TRUE	TRUE
GRB2	22.3576	22.686	23.2782	23.3198	23.353	23.5187	23.4726	23.7875	17	17	P62993	B3KR50	tr|B3KR50|B3KR50_HUMAN;tr|B0LPF3|B0LPF3_HUMAN;sp|P62993|GRB2_HUMAN;tr|Q6ICN0|Q6ICN0_HUMAN;tr|J3KT38|J3KT38_HUMAN;sp|P62993-2|GRB2_HUMAN;tr|J3QRL5|J3QRL5_HUMAN	10	GRB2	B3KR50	5.5218	3.14e-08	1.8e-08	6.299	0.000152981	7.86e-09	6.63002	7.7e-05	5.7e-09	6.43584	2.63e-15	6.87e-09	TRUE	TRUE	TRUE	TRUE	TRUE
SATB2	23.4171	23.3817	24.0671	23.6452	22.821	24.0448	24.1507	24.2991	17	17	Q9UPW6	B3KPQ9	tr|B3KPQ9|B3KPQ9_HUMAN;tr|A0A024R3U6|A0A024R3U6_HUMAN;sp|Q9UPW6|SATB2_HUMAN;tr|Q59FT3|Q59FT3_HUMAN;tr|C9JR56|C9JR56_HUMAN;sp|Q9UPW6-2|SATB2_HUMAN;tr|Q9H726|Q9H726_HUMAN;tr|A0A024R2H1|A0A024R2H1_HUMAN;sp|Q01826|SATB1_HUMAN;sp|Q01826-2|SATB1_HUMAN;tr|F8WCV6|F8WCV6_HUMAN;tr|C9JLL5|C9JLL5_HUMAN;tr|C9J7F3|C9J7F3_HUMAN;tr|C9JGL9|C9JGL9_HUMAN;tr|A0A087WW75|A0A087WW75_HUMAN;tr|C9IZC5|C9IZC5_HUMAN;tr|C9JP…	24	SATB2	B3KPQ9	6.39939	0.0147373	1.62e-06	6.85613	0.102102	1.06e-06	7.2249	0.0700257	7.64e-07	6.43287	3.51e-08	1.57e-06	TRUE	TRUE	TRUE	TRUE	TRUE
NOSIP	22.7664	23.3561	24.1909	24.2811	23.0302	23.7848	24.552	24.757	17	17	Q9Y314	A8K670	tr|A8K670|A8K670_HUMAN;sp|Q9Y314|NOSIP_HUMAN;tr|A0A075B6F9|A0A075B6F9_HUMAN;tr|M0R3B2|M0R3B2_HUMAN;tr|M0R1K2|M0R1K2_HUMAN;tr|A0A075B797|A0A075B797_HUMAN;tr|M0QX85|M0QX85_HUMAN;tr|B4DUN3|B4DUN3_HUMAN;tr|M0R1T7|M0R1T7_HUMAN	14	NOSIP	A8K670	6.06125	0.0018543	4.37e-07	7.236	0.0248661	1.44e-07	7.65454	0.0142432	1.02e-07	6.40746	4.07e-13	3.09e-07	TRUE	TRUE	TRUE	TRUE	TRUE
IPO7	23.0441	22.9344	22.378	22.003	23.6976	23.0748	22.3018	22.1454	17	17	O95373	O95373	sp|O95373|IPO7_HUMAN;tr|B3KQG6|B3KQG6_HUMAN;tr|B3KNG9|B3KNG9_HUMAN;tr|E9PLB2|E9PLB2_HUMAN	18	IPO7	O95373	5.98928	4.91e-05	1.03e-07	5.19049	0.0409722	2.52e-07	5.2236	0.0321867	2.42e-07	6.38624	2.63e-15	6.88e-08	TRUE	TRUE	TRUE	TRUE	TRUE
MAPK1	23.4339	23.0129	23.2406	23.4203	23.1873	23.5617	23.8274	23.8723	17	17	P28482	Q1HBJ4	tr|Q1HBJ4|Q1HBJ4_HUMAN;sp|P28482|MK01_HUMAN;tr|B4DHN0|B4DHN0_HUMAN;sp|P28482-2|MK01_HUMAN;tr|Q499G7|Q499G7_HUMAN;tr|H0YDH9|H0YDH9_HUMAN	17	MAPK1	Q1HBJ4	6.2234	1.14e-07	2.28e-08	6.33046	0.00140387	2.05e-08	6.84983	0.000523385	1.25e-08	6.37453	2.63e-15	1.96e-08	TRUE	TRUE	TRUE	TRUE	TRUE
CNN2	23.3479	23.5034	23.5869	23.46	23.5505	23.0275	23.5921	23.6516	17	17	Q99439	B4DDF4	tr|B4DDF4|B4DDF4_HUMAN;tr|Q6FHE4|Q6FHE4_HUMAN;sp|Q99439|CNN2_HUMAN;tr|B4DUT8|B4DUT8_HUMAN;tr|Q53GK7|Q53GK7_HUMAN;tr|Q6FHC3|Q6FHC3_HUMAN;sp|Q99439-2|CNN2_HUMAN;tr|B4DHU5|B4DHU5_HUMAN;tr|B4DN57|B4DN57_HUMAN;tr|A0A087X271|A0A087X271_HUMAN;tr|A0A087X1X5|A0A087X1X5_HUMAN;tr|H3BVI6|H3BVI6_HUMAN;tr|K7ES69|K7ES69_HUMAN;tr|H3BQH0|H3BQH0_HUMAN;tr|U3KPS3|U3KPS3_HUMAN;tr|A0A087WV51|A0A087WV51_HUMAN	12	CNN2	B4DDF4	6.42562	8.73e-09	1.43e-08	6.52347	0.000518419	1.3e-08	6.62185	0.000471568	1.19e-08	6.28902	2.63e-15	1.64e-08	TRUE	TRUE	TRUE	TRUE	TRUE
NEK7	23.5897	23.904	23.9801	23.3549	22.4716	24.071	24.1615	23.9017	17	17	Q8TDX7	A0A024R964	tr|A0A024R964|A0A024R964_HUMAN;sp|Q8TDX7|NEK7_HUMAN;tr|B2R8K8|B2R8K8_HUMAN;tr|F8WAG2|F8WAG2_HUMAN;sp|Q8TDX7-2|NEK7_HUMAN;tr|F5H3U7|F5H3U7_HUMAN;tr|C9J1H8|C9J1H8_HUMAN	17	NEK7	A0A024R964	6.74683	0.085249	7.13e-06	6.66747	0.259435	7.67e-06	7.03161	0.180707	5.54e-06	6.27133	0.000104734	1.11e-05	TRUE	TRUE	TRUE	TRUE	TRUE
FHL3	22.7188	23.2114	23.713	23.7099	22.8148	23.7275	24.5121	24.5258	17	17	Q13643	Q13643	sp|Q13643|FHL3_HUMAN;tr|Q9P100|Q9P100_HUMAN;tr|Q96C98|Q96C98_HUMAN	12	FHL3	Q13643	5.96509	0.00393023	6.56e-07	6.71146	0.0482954	3.15e-07	7.51895	0.0215231	1.55e-07	6.27118	1.61e-11	4.81e-07	TRUE	TRUE	TRUE	TRUE	TRUE
ARID5B	21.7023	22.7992	24.1765	23.804	22.3204	24.2025	24.7008	24.9712	17	17	Q14865	Q14865	sp|Q14865|ARI5B_HUMAN;sp|Q14865-2|ARI5B_HUMAN;sp|Q14865-3|ARI5B_HUMAN	33	ARID5B	Q14865	5.25075	0.401145	0.000125988	6.99027	0.349639	2.3e-05	7.83602	0.230032	1.15e-05	6.26143	0.00315132	4.45e-05	TRUE	TRUE	TRUE	TRUE	TRUE
UNC84B	25.6495	25.7128	24.9623	23.7907	22.5181	23.9318	22.7189	22.4782	17	17	Q9UH99	A0A024R1P7	tr|A0A024R1P7|A0A024R1P7_HUMAN;sp|Q9UH99|SUN2_HUMAN;tr|B4E2A6|B4E2A6_HUMAN;sp|Q9UH99-2|SUN2_HUMAN;sp|Q9UH99-3|SUN2_HUMAN;tr|B4DIU6|B4DIU6_HUMAN;tr|A8K129|A8K129_HUMAN;tr|Q6NT72|Q6NT72_HUMAN;tr|A0A024R1S6|A0A024R1S6_HUMAN;tr|B0QY60|B0QY60_HUMAN;tr|B0QY64|B0QY64_HUMAN;tr|B0QY63|B0QY63_HUMAN;tr|H0Y686|H0Y686_HUMAN;tr|B0QY68|B0QY68_HUMAN;tr|B0QY66|B0QY66_HUMAN;tr|B0QY67|B0QY67_HUMAN;tr|B0QY69|B0QY69_…	29	UNC84B	A0A024R1P7	8.68115	0.0202862	2.02e-06	7.3765	0.231047	5.52e-06	5.59854	0.29098	2.95e-05	6.22499	0.000263072	1.56e-05	TRUE	TRUE	TRUE	TRUE	TRUE
BANF1	24.2736	24.0006	23.0644	23.3284	24.2359	22.1259	22.2613	22.2758	17	17	O75531	A0A024R5H0	tr|A0A024R5H0|A0A024R5H0_HUMAN;sp|O75531|BAF_HUMAN;tr|B2R4V4|B2R4V4_HUMAN;tr|E9PJJ8|E9PJJ8_HUMAN	4	BANF1	A0A024R5H0	7.13707	0.161593	1.62e-05	6.1964	0.386764	3.79e-05	5.26853	0.359834	9.93e-05	6.18094	0.00233003	3.85e-05	TRUE	TRUE	TRUE	TRUE	TRUE
LGALS1	23.286	23.4574	22.824	22.7863	23.2526	23.0514	23.308	22.9853	17	17	P09382	P09382	sp|P09382|LEG1_HUMAN;tr|F8WEI7|F8WEI7_HUMAN	8	LGALS1	P09382	6.3717	3.96e-13	3.7e-09	5.80515	9.66e-05	6.65e-09	6.14663	4.54e-05	4.64e-09	6.15199	2.63e-15	4.62e-09	TRUE	TRUE	TRUE	TRUE	TRUE
MLF2	22.9773	23.6509	23.8024	24.6832	22.8269	23.3042	26.6734	27.7939	17	17	Q15773	Q5U0N1	tr|Q5U0N1|Q5U0N1_HUMAN;sp|Q15773|MLF2_HUMAN;tr|A8K1F4|A8K1F4_HUMAN;tr|F5H0Y3|F5H0Y3_HUMAN;tr|F5H7L5|F5H7L5_HUMAN;tr|F5H800|F5H800_HUMAN	11	MLF2	Q5U0N1	6.31407	0.0847267	7.08e-06	7.24284	0.180065	3.05e-06	10.2337	0.0431105	3.57e-07	6.06558	5.65e-05	9.05e-06	TRUE	TRUE	TRUE	TRUE	TRUE
BCOR	20.8218	22.689	24.4443	24.1804	22.3137	23.8121	25.0235	25.1168	17	17	Q6W2J9	E3UVQ2	tr|E3UVQ2|E3UVQ2_HUMAN;tr|H7BYY2|H7BYY2_HUMAN;sp|Q6W2J9-3|BCOR_HUMAN;tr|A1A564|A1A564_HUMAN;tr|H7C231|H7C231_HUMAN;tr|C9JHP3|C9JHP3_HUMAN	52	BCOR	E3UVQ2	4.75541	0.502822	0.000349816	7.31235	0.364808	2.81e-05	8.07016	0.249703	1.55e-05	6.06287	0.0105669	8.57e-05	FALSE	TRUE	TRUE	TRUE	TRUE
RUNX1	21.532	22.9609	23.2935	23.6725	22.8578	23.1914	24.5237	24.8575	17	17	Q01196	Q01196	sp|Q01196|RUNX1_HUMAN;sp|Q01196-9|RUNX1_HUMAN;sp|Q01196-10|RUNX1_HUMAN;sp|Q01196-2|RUNX1_HUMAN;sp|Q01196-8|RUNX1_HUMAN;tr|Q2TAM6|Q2TAM6_HUMAN;sp|Q01196-7|RUNX1_HUMAN;sp|Q01196-4|RUNX1_HUMAN;sp|Q01196-3|RUNX1_HUMAN;tr|A8MZI9|A8MZI9_HUMAN;tr|H9KVB1|H9KVB1_HUMAN;tr|D1LUZ4|D1LUZ4_HUMAN;tr|C9JWM1|C9JWM1_HUMAN;tr|U5P039|U5P039_HUMAN;sp|Q01196-6|RUNX1_HUMAN;sp|Q01196-5|RUNX1_HUMAN;tr|D1LUZ6|D1LUZ6_HUMAN…	12	RUNX1	Q01196	5.24645	0.156348	1.54e-05	6.48299	0.207893	4.22e-06	7.69062	0.0991578	1.47e-06	6.02457	2.03e-05	6.62e-06	TRUE	TRUE	TRUE	TRUE	TRUE
YWHAB	22.3989	22.4559	22.8614	23.2595	22.657	23.2696	22.6161	22.7361	17	17	P31946	P31946-2	sp|P31946-2|1433B_HUMAN;tr|V9HWD6|V9HWD6_HUMAN;sp|P31946|1433B_HUMAN;tr|B5BU24|B5BU24_HUMAN;tr|Q4VY20|Q4VY20_HUMAN;tr|Q4VY19|Q4VY19_HUMAN;tr|A0A0J9YWE8|A0A0J9YWE8_HUMAN;tr|Q59EQ2|Q59EQ2_HUMAN;tr|A0A0J9YWZ2|A0A0J9YWZ2_HUMAN	11	YWHAB	P31946-2	5.42743	0.000253554	1.78e-07	6.06048	0.0144556	8.93e-08	5.67611	0.0188575	1.35e-07	5.96326	2.63e-15	9.88e-08	TRUE	TRUE	TRUE	TRUE	TRUE
KPNA6	24.6773	24.8282	24.9461	24.4729	22.4018	23.3994	25.3157	25.3074	17	17	O60684	B4DII5	tr|B4DII5|B4DII5_HUMAN;sp|O60684|IMA7_HUMAN;tr|B4DWX3|B4DWX3_HUMAN;tr|Q5TFJ7|Q5TFJ7_HUMAN;sp|O15131|IMA6_HUMAN;tr|G1UI19|G1UI19_HUMAN;tr|S4R3E5|S4R3E5_HUMAN	16	KPNA6	B4DII5	7.75279	0.000321155	1.95e-07	7.70952	0.0342792	2.02e-07	8.31155	0.0177375	1.26e-07	5.90058	3.99e-09	1.07e-06	TRUE	TRUE	TRUE	TRUE	TRUE
FHL1	23.7412	23.5116	23.4017	23.7291	22.3364	23.3669	22.5226	23.0238	17	17	Q13642	Q53FI7	tr|Q53FI7|Q53FI7_HUMAN;sp|Q13642-1|FHL1_HUMAN;sp|Q13642-5|FHL1_HUMAN;sp|Q13642-4|FHL1_HUMAN;tr|B7Z5V0|B7Z5V0_HUMAN;tr|B7Z9A1|B7Z9A1_HUMAN;tr|Q5JXI8|Q5JXI8_HUMAN;tr|B7Z6U8|B7Z6U8_HUMAN;tr|B7Z4B7|B7Z4B7_HUMAN;sp|Q13642|FHL1_HUMAN;tr|Q5JXH8|Q5JXH8_HUMAN;tr|Q5JXH7|Q5JXH7_HUMAN;tr|Q5JXI3|Q5JXI3_HUMAN;tr|B7Z5T3|B7Z5T3_HUMAN;tr|A0A0D9SFZ9|A0A0D9SFZ9_HUMAN;sp|Q13642-3|FHL1_HUMAN;tr|Q5JXI2|Q5JXI2_HUMAN;tr…	14	FHL1	Q53FI7	6.62639	0.00606128	8.57e-07	6.56541	0.0942879	9.08e-07	5.7732	0.115135	2.01e-06	5.85165	8.36e-08	1.85e-06	TRUE	TRUE	TRUE	TRUE	TRUE
FOSL1	22.6553	23.1059	24.1592	23.933	22.3072	23.3303	25.9402	25.8754	17	17	P15407	Q53GM9	tr|Q53GM9|Q53GM9_HUMAN;tr|B2R9B4|B2R9B4_HUMAN;tr|A0A0S2Z595|A0A0S2Z595_HUMAN;sp|P15407|FOSL1_HUMAN;tr|E9PPX2|E9PPX2_HUMAN;sp|P15407-2|FOSL1_HUMAN;tr|B4DDQ7|B4DDQ7_HUMAN;tr|E9PKL5|E9PKL5_HUMAN	11	FOSL1	Q53GM9	5.88058	0.0105887	1.26e-06	7.04612	0.0589789	4.09e-07	8.90781	0.0132075	9.46e-08	5.81879	1.53e-08	1.34e-06	TRUE	TRUE	TRUE	TRUE	TRUE
BAG3	22.6353	22.4098	22.5451	22.7993	22.2947	23.3388	23.57	23.2536	17	17	O95817	O95817	sp|O95817|BAG3_HUMAN;tr|Q53GY1|Q53GY1_HUMAN;tr|C9JFK9|C9JFK9_HUMAN	19	BAG3	O95817	5.52258	0.018011	1.86e-06	5.67221	0.127039	1.58e-06	6.41182	0.0684938	7.37e-07	5.81673	1.56e-08	1.35e-06	TRUE	TRUE	TRUE	TRUE	TRUE
PEF1	22.0996	21.9842	23.3475	23.6306	22.7313	22.8428	24.0454	24.7569	17	17	Q9UBV8	Q9UBV8	sp|Q9UBV8|PEF1_HUMAN	8	PEF1	Q9UBV8	5.04188	0.00143031	3.76e-07	6.48901	0.0122731	7.78e-08	7.40112	0.00353314	3.41e-08	5.78708	2.63e-15	1.59e-07	TRUE	TRUE	TRUE	TRUE	TRUE
LEMD2	25.049	24.6993	24.033	22.6622	21.9853	23.5842	21.83	21.4486	17	17	Q8NC56	A0A024RCZ1	tr|A0A024RCZ1|A0A024RCZ1_HUMAN;sp|Q8NC56|LEMD2_HUMAN;tr|A0A220T1R7|A0A220T1R7_HUMAN;sp|Q8NC56-2|LEMD2_HUMAN;tr|H0Y9B7|H0Y9B7_HUMAN;tr|H7C2Z0|H7C2Z0_HUMAN;tr|H0Y8H8|H0Y8H8_HUMAN;tr|D6R958|D6R958_HUMAN;tr|D6RBV0|D6RBV0_HUMAN	18	LEMD2	A0A024RCZ1	7.87412	0.109397	9.53e-06	6.34759	0.381271	3.51e-05	4.63933	0.398607	0.000222262	5.78472	0.00583351	6.11e-05	TRUE	TRUE	TRUE	TRUE	TRUE
S100A11	21.7657	22.61	21.5285	25.2383	23.6782	21.8821	22.3355	22.1913	17	17	P31949	V9HWH9	tr|V9HWH9|V9HWH9_HUMAN;sp|P31949|S10AB_HUMAN;tr|B2R5H0|B2R5H0_HUMAN	5	S100A11	V9HWH9	5.18784	0.663774	0.00420179	6.3834	0.56877	0.00145236	5.26342	0.497739	0.00391231	5.78018	0.289376	0.00243935	FALSE	FALSE	TRUE	TRUE	TRUE
PIN1	22.1572	22.1835	22.9412	23.1686	22.3841	23.1349	23.5539	23.7578	17	17	Q13526	Q13526	sp|Q13526|PIN1_HUMAN;tr|K7EN45|K7EN45_HUMAN;tr|K7EMU7|K7EMU7_HUMAN;tr|B3KUM4|B3KUM4_HUMAN;tr|Q49AR7|Q49AR7_HUMAN;tr|Q8NFL2|Q8NFL2_HUMAN;sp|O15428|PINL_HUMAN	7	PIN1	Q13526	5.17036	0.00154511	3.93e-07	6.05493	0.0252373	1.46e-07	6.65584	0.0110895	8.1e-08	5.75949	5.15e-15	2e-07	TRUE	TRUE	TRUE	TRUE	TRUE
TUBB6	23.3577	22.7178	22.3572	22.3771	22.4272	23.0832	21.0783	21.4145	17	17	Q9BUF5	Q9BUF5	sp|Q9BUF5|TBB6_HUMAN;tr|B4DP54|B4DP54_HUMAN;tr|K7ESM5|K7ESM5_HUMAN;tr|B3KS31|B3KS31_HUMAN;tr|B4E386|B4E386_HUMAN;tr|K7EL29|K7EL29_HUMAN;tr|K7ESQ3|K7ESQ3_HUMAN;tr|K7EQT3|K7EQT3_HUMAN;tr|K7EJ64|K7EJ64_HUMAN;tr|K7ERA8|K7ERA8_HUMAN;tr|K7EJZ4|K7EJZ4_HUMAN;tr|K7EN98|K7EN98_HUMAN;tr|K7EPE5|K7EPE5_HUMAN;tr|K7ES63|K7ES63_HUMAN	15	TUBB6	Q9BUF5	6.03775	0.00179813	4.29e-07	5.36716	0.0934907	8.92e-07	4.24638	0.155499	3.8e-06	5.75523	6.39e-11	5.78e-07	TRUE	TRUE	TRUE	TRUE	TRUE
CLIC1	22.5468	22.9045	22.4761	23.4288	22.9867	22.4619	22.5264	22.7346	17	17	O00299	Q5SRT3	tr|Q5SRT3|Q5SRT3_HUMAN;tr|Q53FB0|Q53FB0_HUMAN;sp|O00299|CLIC1_HUMAN;tr|A0A1U9X8Y4|A0A1U9X8Y4_HUMAN	10	CLIC1	Q5SRT3	5.72566	0.0151982	1.66e-06	5.95245	0.114875	1.3e-06	5.63053	0.109615	1.84e-06	5.7243	4.67e-08	1.66e-06	TRUE	TRUE	TRUE	TRUE	TRUE
ELMSAN1	20.0645	21.6399	24.7153	25.0596	21.696	23.7397	26.0754	27.0538	17	17	Q6PJG2	A0A1C7CYX1	tr|A0A1C7CYX1|A0A1C7CYX1_HUMAN;tr|A0A024R689|A0A024R689_HUMAN;sp|Q6PJG2|EMSA1_HUMAN;tr|A0A0A0MSU2|A0A0A0MSU2_HUMAN;tr|A0PJD3|A0PJD3_HUMAN;tr|H7C1L3|H7C1L3_HUMAN;tr|Q8NF55|Q8NF55_HUMAN;tr|C9JYU7|C9JYU7_HUMAN	42	ELMSAN1	A0A1C7CYX1	3.8522	0.635694	0.00236511	7.88748	0.393329	4.16e-05	9.5646	0.238289	1.3e-05	5.71789	0.0533143	0.000274105	FALSE	TRUE	TRUE	TRUE	TRUE
IRF2BP1	22.6381	22.4957	23.8457	23.4764	21.755	23.6584	23.1983	23.1287	17	17	Q8IU81	B2RCD8	tr|B2RCD8|B2RCD8_HUMAN;sp|Q8IU81|I2BP1_HUMAN	20	IRF2BP1	B2RCD8	5.56687	0.268503	4.07e-05	6.66104	0.308873	1.38e-05	6.16354	0.272687	2.2e-05	5.7067	0.00190396	3.51e-05	TRUE	TRUE	TRUE	TRUE	TRUE
ESRRA	21.2961	20.952	21.9085	22.3198	22.9782	22.3477	23.2538	22.4824	17	17	P11474	Q569H8	tr|Q569H8|Q569H8_HUMAN;sp|P11474|ERR1_HUMAN;sp|P11474-2|ERR1_HUMAN;tr|Q96I02|Q96I02_HUMAN;tr|Q8N4S8|Q8N4S8_HUMAN;tr|H0YGT3|H0YGT3_HUMAN;tr|F5H0E9|F5H0E9_HUMAN;tr|F5GWT5|F5GWT5_HUMAN;tr|A8CGI6|A8CGI6_HUMAN;tr|Q96F89|Q96F89_HUMAN;sp|O95718|ERR2_HUMAN;sp|O95718-2|ERR2_HUMAN;tr|E7EWD9|E7EWD9_HUMAN;sp|O95718-1|ERR2_HUMAN	11	ESRRA	Q569H8	4.12403	0.118873	1.06e-05	5.11415	0.173639	2.82e-06	5.86809	0.0901708	1.21e-06	5.66294	2.77e-08	1.5e-06	TRUE	TRUE	TRUE	TRUE	TRUE
TAGLN2	23.0792	23.0123	22.8766	22.9205	22.3305	22.9561	23.2297	23.3806	17	17	P37802	P37802	sp|P37802|TAGL2_HUMAN;sp|P37802-2|TAGL2_HUMAN;tr|X6RJP6|X6RJP6_HUMAN;tr|B7Z5A2|B7Z5A2_HUMAN;tr|C9J5W6|C9J5W6_HUMAN;sp|Q9UI15|TAGL3_HUMAN	10	TAGLN2	P37802	6.04576	2.17e-06	4.36e-08	5.89855	0.00699916	5.08e-08	6.30515	0.00343866	3.35e-08	5.64331	2.63e-15	6.71e-08	TRUE	TRUE	TRUE	TRUE	TRUE
H2AFY2	23.7821	23.9482	23.771	22.6608	21.958	23.3042	23.0668	22.9135	17	17	Q9P0M6	A0A024QZP6	tr|A0A024QZP6|A0A024QZP6_HUMAN;sp|Q9P0M6|H2AW_HUMAN;tr|Q9HA11|Q9HA11_HUMAN;tr|Q5SQT3|Q5SQT3_HUMAN	12	H2AFY2	A0A024QZP6	6.86511	0.0758971	6.29e-06	6.21591	0.294223	1.15e-05	5.99015	0.245304	1.45e-05	5.63113	0.000570868	2.1e-05	TRUE	TRUE	TRUE	TRUE	TRUE
HMG20B	21.5353	22.4297	23.302	23.3878	21.7444	23.448	22.6865	23.1178	17	17	Q9P0W2	Q9P0W2	sp|Q9P0W2|HM20B_HUMAN;tr|A8K0D5|A8K0D5_HUMAN;sp|Q9P0W2-3|HM20B_HUMAN;sp|Q9P0W2-2|HM20B_HUMAN;tr|C9J8X5|C9J8X5_HUMAN;tr|B5MDG7|B5MDG7_HUMAN;tr|A4IF61|A4IF61_HUMAN;tr|C9JQA7|C9JQA7_HUMAN;tr|C9K049|C9K049_HUMAN;tr|K7EJR8|K7EJR8_HUMAN;tr|F8WES5|F8WES5_HUMAN	15	HMG20B	Q9P0W2	4.98246	0.357291	8.55e-05	6.34493	0.339498	2.02e-05	5.90217	0.294345	3.12e-05	5.59616	0.00292403	4.29e-05	TRUE	TRUE	TRUE	TRUE	TRUE
PRPF4	22.1288	22.1321	22.8305	22.6301	22.6784	22.5089	22.6152	22.7823	17	17	O43172	Q6IAP9	tr|Q6IAP9|Q6IAP9_HUMAN;tr|Q5T1M7|Q5T1M7_HUMAN;sp|O43172-2|PRP4_HUMAN;sp|O43172|PRP4_HUMAN;tr|Q59EL4|Q59EL4_HUMAN;tr|B2R7V4|B2R7V4_HUMAN	16	PRPF4	Q6IAP9	5.13044	1.91e-12	4.46e-09	5.73029	2.39e-06	2.23e-09	5.69876	4.27e-06	2.3e-09	5.59362	2.63e-15	2.59e-09	TRUE	TRUE	TRUE	TRUE	TRUE
PCYT1A	24.2731	24.0358	23.3793	23.4414	22.0759	23.1103	23.337	23.215	17	17	P49585	P49585	sp|P49585|PCY1A_HUMAN;tr|C9JEJ2|C9JEJ2_HUMAN;tr|C9J050|C9J050_HUMAN;tr|D3DXB2|D3DXB2_HUMAN;tr|B4E322|B4E322_HUMAN;tr|B2R8P1|B2R8P1_HUMAN;tr|C9J2E1|C9J2E1_HUMAN;tr|H7C1T3|H7C1T3_HUMAN;tr|C9JPY0|C9JPY0_HUMAN;tr|H7BZN1|H7BZN1_HUMAN;tr|C9JVS0|C9JVS0_HUMAN;tr|F8WAZ5|F8WAZ5_HUMAN;sp|Q9Y5K3-2|PCY1B_HUMAN;sp|Q9Y5K3-4|PCY1B_HUMAN;sp|Q9Y5K3-3|PCY1B_HUMAN;sp|Q9Y5K3|PCY1B_HUMAN;tr|F8WBU2|F8WBU2_HUMAN;tr|F2Z2…	14	PCYT1A	P49585	7.15447	0.000616296	2.53e-07	6.41034	0.0677146	5.03e-07	6.276	0.0590069	5.74e-07	5.59308	7e-09	1.17e-06	TRUE	TRUE	TRUE	TRUE	TRUE
ISG15	23.7714	23.2708	22.9473	22.9329	22.9167	22.1975	22.7954	23.1018	17	17	P05161	A0A096LNZ9	tr|A0A096LNZ9|A0A096LNZ9_HUMAN;tr|A0A096LPJ4|A0A096LPJ4_HUMAN;sp|P05161|ISG15_HUMAN	6	ISG15	A0A096LNZ9	6.52114	0.000336979	1.98e-07	5.94012	0.0531287	3.55e-07	5.94858	0.0427012	3.52e-07	5.5571	3.83e-11	5.38e-07	TRUE	TRUE	TRUE	TRUE	TRUE
CNN1	22.903	23.0768	22.8548	22.7736	22.3017	22.7806	22.0536	22.4978	17	17	P51911	V9HWA5	tr|V9HWA5|V9HWA5_HUMAN;sp|P51911|CNN1_HUMAN;sp|P51911-2|CNN1_HUMAN;tr|Q53FP8|Q53FP8_HUMAN;tr|B7Z7E1|B7Z7E1_HUMAN;tr|K7EQ72|K7EQ72_HUMAN;tr|K7ER02|K7ER02_HUMAN;tr|K7ESJ2|K7ESJ2_HUMAN;tr|K7ENC5|K7ENC5_HUMAN;tr|K7ERM8|K7ERM8_HUMAN;tr|K7ERK4|K7ERK4_HUMAN	9	CNN1	V9HWA5	5.98991	7.42e-06	5.99e-08	5.81422	0.0111609	7.21e-08	5.27568	0.0185981	1.33e-07	5.54118	2.63e-15	9.75e-08	TRUE	TRUE	TRUE	TRUE	TRUE
ANXA11	22.8843	22.4031	23.5631	24.1494	22.3601	22.6883	24.0375	23.668	17	17	P50995	Q6ICS0	tr|Q6ICS0|Q6ICS0_HUMAN;tr|Q59EP1|Q59EP1_HUMAN	15	ANXA11	Q6ICS0	5.64371	0.00175995	4.23e-07	6.85628	0.0213036	1.26e-07	6.85273	0.017722	1.26e-07	5.5242	1.69e-11	4.84e-07	TRUE	TRUE	TRUE	TRUE	TRUE
RCOR1	22.0747	22.088	23.4536	23.0355	22.0398	23.0011	23.448	23.4785	17	17	Q9UKL0	Q9UKL0	sp|Q9UKL0|RCOR1_HUMAN;tr|E9PQE5|E9PQE5_HUMAN;tr|H0YNY4|H0YNY4_HUMAN	12	RCOR1	Q9UKL0	5.08138	0.0184569	1.89e-06	6.24455	0.0697118	5.27e-07	6.46324	0.0485238	4.25e-07	5.52044	5.7e-09	1.13e-06	TRUE	TRUE	TRUE	TRUE	TRUE
GRWD1	20.4792	22.3874	23.0539	23.1856	21.9184	23.0078	24.1445	24.787	17	17	Q9BQ67	Q9BQ67	sp|Q9BQ67|GRWD1_HUMAN;tr|Q8TCJ8|Q8TCJ8_HUMAN;tr|B2RDP6|B2RDP6_HUMAN;tr|Q8NCK5|Q8NCK5_HUMAN;tr|M0QX71|M0QX71_HUMAN;tr|B4DTI1|B4DTI1_HUMAN	14	GRWD1	Q9BQ67	4.43331	0.51316	0.000393781	6.11974	0.418696	6.06e-05	7.46574	0.261031	1.84e-05	5.46311	0.0176296	0.00011839	FALSE	TRUE	TRUE	TRUE	TRUE
EBF1	21.1697	22.5508	22.8745	22.6403	22.697	22.0883	23.538	23.7445	17	17	Q9UH73	E5RFQ1	tr|E5RFQ1|E5RFQ1_HUMAN;tr|A8K0Z7|A8K0Z7_HUMAN;sp|Q9UH73|COE1_HUMAN;tr|I6MBV4|I6MBV4_HUMAN;tr|B4E2U8|B4E2U8_HUMAN;sp|Q9UH73-2|COE1_HUMAN;tr|B4E172|B4E172_HUMAN;tr|A0A087WTE5|A0A087WTE5_HUMAN;tr|B7Z934|B7Z934_HUMAN;tr|V9GYU8|V9GYU8_HUMAN;sp|Q9HAK2-2|COE2_HUMAN	14	EBF1	E5RFQ1	4.86024	0.203295	2.35e-05	5.75741	0.267251	8.4e-06	6.64124	0.150073	3.5e-06	5.39261	0.000143537	1.25e-05	TRUE	TRUE	TRUE	TRUE	TRUE
CRIP2	22.5047	22.773	22.9201	23.3744	21.8659	22.8562	23.546	23.3732	17	17	P52943	H0YFA4	tr|H0YFA4|H0YFA4_HUMAN;tr|Q53FN1|Q53FN1_HUMAN;sp|P52943|CRIP2_HUMAN;sp|P52943-2|CRIP2_HUMAN;tr|H0YHD8|H0YHD8_HUMAN	7	CRIP2	H0YFA4	5.63883	0.0140923	1.58e-06	6.14724	0.0949804	9.22e-07	6.45961	0.0650536	6.78e-07	5.36105	1.8e-07	2.15e-06	TRUE	TRUE	TRUE	TRUE	TRUE
TNIP2	17	17	22.0017	22.3015	22.7763	21.9124	22.8129	23.0525	17	17	Q8NFZ5	Q8NFZ5	sp|Q8NFZ5|TNIP2_HUMAN;tr|D6RGJ2|D6RGJ2_HUMAN;sp|Q8NFZ5-2|TNIP2_HUMAN	13	TNIP2	Q8NFZ5	-1.07e-14	0.813088	1	5.1516	0.0965804	9.56e-07	5.93274	0.0464074	3.97e-07	5.34433	4.41e-10	7.61e-07	FALSE	TRUE	TRUE	TRUE	TRUE
PDLIM4	22.0643	21.7691	22.1961	22.4627	22.3688	22.3176	22.7605	22.9899	17	17	P50479	P50479	sp|P50479|PDLI4_HUMAN;tr|A0A0S2Z4P0|A0A0S2Z4P0_HUMAN;tr|A0A0S2Z4N4|A0A0S2Z4N4_HUMAN;sp|P50479-2|PDLI4_HUMAN;tr|C9J542|C9J542_HUMAN	10	PDLIM4	P50479	4.91667	3.85e-07	2.94e-08	5.3294	0.00103106	1.77e-08	5.87522	0.000291907	9.6e-09	5.34319	2.63e-15	1.74e-08	TRUE	TRUE	TRUE	TRUE	TRUE
KPNA3	22.6393	22.5981	23.12	22.7628	21.9737	22.6735	23.3202	23.4677	17	17	O00505	A0A024RDV7	tr|A0A024RDV7|A0A024RDV7_HUMAN;sp|O00505|IMA4_HUMAN;tr|Q53F09|Q53F09_HUMAN;tr|H0Y4S9|H0Y4S9_HUMAN	13	KPNA3	A0A024RDV7	5.61866	0.000421692	2.17e-07	5.9414	0.0264544	1.53e-07	6.39396	0.0135452	9.68e-08	5.32359	3.57e-13	3.04e-07	TRUE	TRUE	TRUE	TRUE	TRUE
TBX3	21.9137	22.2515	23.1068	23.413	21.4348	23.2044	23.9431	24.0646	17	17	O15119	A0A024RBQ4	tr|A0A024RBQ4|A0A024RBQ4_HUMAN;sp|O15119-2|TBX3_HUMAN;tr|A0A024RBL6|A0A024RBL6_HUMAN;sp|O15119|TBX3_HUMAN;sp|O15119-3|TBX3_HUMAN;tr|B4E3A6|B4E3A6_HUMAN	18	TBX3	A0A024RBQ4	5.08263	0.291532	4.92e-05	6.25988	0.310374	1.4e-05	7.00381	0.197292	7.07e-06	5.31959	0.00220007	3.75e-05	TRUE	TRUE	TRUE	TRUE	TRUE
GATA2	21.004	21.6283	23.0048	23.1874	22.3311	22.2919	22.8991	22.9977	17	17	P23769	P23769	sp|P23769|GATA2_HUMAN;sp|P23769-2|GATA2_HUMAN;tr|C9J965|C9J965_HUMAN;sp|P23771|GATA3_HUMAN;sp|P23771-2|GATA3_HUMAN;tr|A0A142LSZ9|A0A142LSZ9_HUMAN;sp|P15976-3|GATA1_HUMAN;tr|B7WNQ9|B7WNQ9_HUMAN;sp|P15976-2|GATA1_HUMAN;sp|Q9BWX5|GATA5_HUMAN;sp|P15976|GATA1_HUMAN	11	GATA2	P23769	4.31617	0.00153154	3.91e-07	6.0961	0.00590219	4.51e-08	5.94842	0.00628423	5.26e-08	5.3115	2.63e-15	1.07e-07	TRUE	TRUE	TRUE	TRUE	TRUE
VCP	22.3066	22.2155	22.2773	24.7948	23.7326	20.8894	21.2811	20.5638	17	17	P55072	V9HW80	tr|V9HW80|V9HW80_HUMAN;sp|P55072|TERA_HUMAN;tr|Q96IF9|Q96IF9_HUMAN;tr|Q0IIN5|Q0IIN5_HUMAN;tr|Q9NTC4|Q9NTC4_HUMAN;tr|Q9HAP0|Q9HAP0_HUMAN;tr|Q9HAP1|Q9HAP1_HUMAN;tr|C9JUP7|C9JUP7_HUMAN;tr|C9IZA5|C9IZA5_HUMAN	28	VCP	V9HW80	5.26106	0.639786	0.00255775	6.53606	0.548397	0.000808926	3.92247	0.521467	0.0104975	5.31102	0.289233	0.0024368	FALSE	FALSE	FALSE	TRUE	TRUE
NNMT	22.9759	22.4293	22.4143	21.7422	21.847	22.6903	21.813	21.866	17	17	P40261	Q6FH49	tr|Q6FH49|Q6FH49_HUMAN;sp|P40261|NNMT_HUMAN	11	NNMT	Q6FH49	5.70257	0.0218516	2.14e-06	5.07824	0.210744	4.37e-06	4.8395	0.18464	5.87e-06	5.26864	1.65e-06	3.48e-06	TRUE	TRUE	TRUE	TRUE	TRUE
NR2B2	21.3936	21.9295	23.1256	22.5754	21.5882	22.8321	23.1787	23.5594	17	17	P28702	Q5STP9	tr|Q5STP9|Q5STP9_HUMAN;sp|P28702|RXRB_HUMAN;tr|A0A0S2Z570|A0A0S2Z570_HUMAN;sp|P28702-3|RXRB_HUMAN;tr|B7Z7J5|B7Z7J5_HUMAN;tr|A0A0G2JKR7|A0A0G2JKR7_HUMAN;tr|J3JS71|J3JS71_HUMAN;tr|A0A0S2Z4M5|A0A0S2Z4M5_HUMAN;tr|B7Z6X3|B7Z6X3_HUMAN;tr|Q06310|Q06310_HUMAN;tr|B7Z3E4|B7Z3E4_HUMAN;tr|A0A0G2JHI1|A0A0G2JHI1_HUMAN;tr|B7Z6J2|B7Z6J2_HUMAN;tr|E9PK75|E9PK75_HUMAN;tr|A0A0S2Z4N9|A0A0S2Z4N9_HUMAN;tr|J3JS70|J3JS70…	15	NR2B2	Q5STP9	4.66155	0.218965	2.69e-05	5.85053	0.248567	6.76e-06	6.36907	0.159166	4.01e-06	5.21017	0.000186188	1.37e-05	TRUE	TRUE	TRUE	TRUE	TRUE
CDC37	21.9327	22.2242	21.7436	21.3922	21.6425	22.7027	22.0811	22.3307	17	17	Q16543	A0A024R7B7	tr|A0A024R7B7|A0A024R7B7_HUMAN;sp|Q16543|CDC37_HUMAN;tr|Q6FG59|Q6FG59_HUMAN;tr|K7EQA9|K7EQA9_HUMAN;tr|A1L0W4|A1L0W4_HUMAN;tr|K7EL68|K7EL68_HUMAN;tr|K7EKQ2|K7EKQ2_HUMAN;tr|K7EIU0|K7EIU0_HUMAN	8	CDC37	A0A024R7B7	5.07846	0.0447061	3.79e-06	4.56788	0.254669	7.25e-06	5.20588	0.145294	3.25e-06	5.17257	1.46e-06	3.38e-06	TRUE	TRUE	TRUE	TRUE	TRUE
MCMBP	17	17	21.416	21.0141	22.1456	22.1737	21.6647	21.7146	17	17	Q9BTE3	A0A0S2Z5P5	tr|A0A0S2Z5P5|A0A0S2Z5P5_HUMAN;sp|Q9BTE3-2|MCMBP_HUMAN;sp|Q9BTE3|MCMBP_HUMAN;sp|Q9BTE3-3|MCMBP_HUMAN;tr|A0A0S2Z614|A0A0S2Z614_HUMAN	16	MCMBP	A0A0S2Z5P5	-1.07e-14	0.813088	1	4.21508	0.00556972	4.34e-08	4.68964	0.00171025	2.22e-08	5.15963	2.63e-15	1.22e-08	FALSE	TRUE	TRUE	TRUE	TRUE
GOLGA2	21.0836	21.6847	22.8035	21.8993	21.886	22.4099	21.3931	21.7538	17	17	Q08379	Q643R0	tr|Q643R0|Q643R0_HUMAN;sp|Q9ULW0|TPX2_HUMAN;tr|B3KM90|B3KM90_HUMAN;sp|Q9ULW0-2|TPX2_HUMAN;tr|Q96FC3|Q96FC3_HUMAN	18	GOLGA2	Q643R0	4.38418	0.142434	1.35e-05	5.35143	0.202688	3.98e-06	4.57346	0.223383	1.04e-05	5.14793	7.46e-06	5.05e-06	TRUE	TRUE	TRUE	TRUE	TRUE
KPNB1	22.8336	23.1042	22.7704	22.1744	22.6161	21.6621	21.6188	21.5499	17	17	Q14974	B2RBR9	tr|B2RBR9|B2RBR9_HUMAN;sp|Q14974|IMB1_HUMAN;tr|B7Z5M1|B7Z5M1_HUMAN;tr|J3KTM9|J3KTM9_HUMAN;sp|Q14974-2|IMB1_HUMAN;tr|B7Z752|B7Z752_HUMAN;tr|J3QR48|J3QR48_HUMAN;tr|J3QKQ5|J3QKQ5_HUMAN;tr|J3QRG4|J3QRG4_HUMAN	15	KPNB1	B2RBR9	5.96891	0.0104786	1.25e-06	5.47239	0.150861	2.14e-06	4.58433	0.190122	6.36e-06	5.13908	1.08e-06	3.15e-06	TRUE	TRUE	TRUE	TRUE	TRUE
NAGK	22.544	22.0851	22.5227	22.9055	22.513	21.764	22.5538	22.52	17	17	Q9UJ70	Q9UJ70	sp|Q9UJ70|NAGK_HUMAN;tr|H7C3G9|H7C3G9_HUMAN;sp|Q9UJ70-2|NAGK_HUMAN;tr|C9JEV6|C9JEV6_HUMAN;tr|H7C1L7|H7C1L7_HUMAN;tr|H0YEB7|H0YEB7_HUMAN;tr|H0YE82|H0YE82_HUMAN	13	NAGK	Q9UJ70	5.31455	0.00603618	8.55e-07	5.71411	0.0712256	5.45e-07	5.53693	0.0642316	6.63e-07	5.13851	3.7e-09	1.05e-06	TRUE	TRUE	TRUE	TRUE	TRUE
TRIP12	22.289	22.6496	22.3575	21.2057	21.7527	22.5034	21.2155	20.8928	17	17	Q14669	Q14669-3	sp|Q14669-3|TRIPC_HUMAN;tr|B4DYJ6|B4DYJ6_HUMAN;tr|G5E9G6|G5E9G6_HUMAN;tr|C9JLD7|C9JLD7_HUMAN	20	TRIP12	Q14669-3	5.46932	0.097077	8.26e-06	4.78163	0.333592	1.87e-05	4.05416	0.322883	5.04e-05	5.12806	0.000135214	1.22e-05	TRUE	TRUE	TRUE	TRUE	TRUE
PRPF6	22.4881	22.1417	23.6232	23.5372	20.6122	23.6332	23.2093	23.8047	17	17	O94906	O94906	sp|O94906|PRP6_HUMAN;sp|O94906-2|PRP6_HUMAN	28	PRPF6	O94906	5.31492	0.564679	0.000754879	6.5802	0.493883	0.00022694	6.50699	0.402384	0.000242	5.1227	0.163122	0.000923299	FALSE	TRUE	TRUE	TRUE	TRUE
ZNF503	20.7298	21.4344	23.1667	23.6276	21.6414	22.5617	22.8629	23.4147	17	17	Q96F45	Q96F45	sp|Q96F45|ZN503_HUMAN;sp|Q96F45-2|ZN503_HUMAN;tr|A8K2P6|A8K2P6_HUMAN;tr|B3KXM8|B3KXM8_HUMAN;sp|Q96F45-3|ZN503_HUMAN	13	ZNF503	Q96F45	4.08212	0.243408	3.3e-05	6.39715	0.150406	2.13e-06	6.13879	0.134394	2.74e-06	5.10156	4.74e-05	8.55e-06	TRUE	TRUE	TRUE	TRUE	TRUE
RAI1	17	17	22.79	22.6476	21.3141	22.7681	24.1472	24.7452	17	17	Q7Z5J4	A0A1W2PQJ7	tr|A0A1W2PQJ7|A0A1W2PQJ7_HUMAN;sp|Q7Z5J4-2|RAI1_HUMAN;sp|Q7Z5J4|RAI1_HUMAN;sp|Q7Z5J4-3|RAI1_HUMAN;tr|A8MXE8|A8MXE8_HUMAN;sp|Q7Z5J4-4|RAI1_HUMAN;tr|J3QLL5|J3QLL5_HUMAN	40	RAI1	A0A1W2PQJ7	-1.07e-14	0.813088	1	5.71878	0.282815	1.01e-05	7.44618	0.114452	1.99e-06	5.04106	0.000614861	2.17e-05	FALSE	TRUE	TRUE	TRUE	TRUE
CNOT1	20.7243	20.4689	20.978	20.8408	22.2096	21.8085	20.2878	20.8528	17	17	A5YKK6	A5YKK6-2	sp|A5YKK6-2|CNOT1_HUMAN;sp|A5YKK6|CNOT1_HUMAN;tr|B4DYL7|B4DYL7_HUMAN;sp|A5YKK6-3|CNOT1_HUMAN;tr|B3KPW6|B3KPW6_HUMAN;tr|H3BMZ2|H3BMZ2_HUMAN;sp|A5YKK6-4|CNOT1_HUMAN;tr|B3KS60|B3KS60_HUMAN;tr|B7Z6X2|B7Z6X2_HUMAN;tr|H3BNB1|H3BNB1_HUMAN;tr|H3BTH2|H3BTH2_HUMAN;tr|H3BR89|H3BR89_HUMAN;tr|H3BVC9|H3BVC9_HUMAN;tr|H3BMH0|H3BMH0_HUMAN	14	CNOT1	A5YKK6-2	3.59663	0.0262243	2.45e-06	3.90942	0.122074	1.46e-06	3.5703	0.130003	2.56e-06	5.00904	4.54e-13	3.13e-07	TRUE	TRUE	TRUE	TRUE	TRUE
RANBP5	22.2634	22.2069	22.8162	22.3321	23.2743	20.7216	22.4761	22.969	17	17	O00410	A0A024RDY0	tr|A0A024RDY0|A0A024RDY0_HUMAN;sp|O00410|IPO5_HUMAN;sp|O00410-3|IPO5_HUMAN;tr|H0Y8C6|H0Y8C6_HUMAN;sp|O00410-2|IPO5_HUMAN;tr|B4E0R6|B4E0R6_HUMAN;tr|B3KWG6|B3KWG6_HUMAN;tr|E7ETV3|E7ETV3_HUMAN;tr|Q9BVS9|Q9BVS9_HUMAN;tr|E7EQT5|E7EQT5_HUMAN;tr|C9JMV5|C9JMV5_HUMAN;tr|H0Y3V4|H0Y3V4_HUMAN;tr|C9JZD8|C9JZD8_HUMAN;tr|E7EWK4|E7EWK4_HUMAN;tr|E7EX05|E7EX05_HUMAN;tr|E7EV12|E7EV12_HUMAN;tr|C9J875|C9J875_HUMAN;tr…	23	RANBP5	A0A024RDY0	5.23515	0.500669	0.000341443	5.57412	0.496354	0.000238682	5.72252	0.395006	0.000205196	4.99793	0.08835	0.000443625	FALSE	TRUE	TRUE	TRUE	TRUE
MPG	21.7532	21.7255	22.3299	21.7938	21.7387	22.245	22.942	22.7454	17	17	P29372	P29372-5	sp|P29372-5|3MG_HUMAN;sp|P29372-4|3MG_HUMAN;sp|P29372-2|3MG_HUMAN;tr|Q1W6H1|Q1W6H1_HUMAN;sp|P29372|3MG_HUMAN;tr|A2IDA3|A2IDA3_HUMAN	9	MPG	P29372-5	4.73935	0.00225908	4.84e-07	5.06186	0.0490323	3.21e-07	5.84369	0.0183796	1.31e-07	4.99183	1.23e-12	3.5e-07	TRUE	TRUE	TRUE	TRUE	TRUE
UHRF2	21.9998	22.3311	23.346	22.7048	21.0378	22.8175	23.865	23.5672	17	17	Q96PU4	Q96PU4	sp|Q96PU4|UHRF2_HUMAN;sp|Q96PU4-2|UHRF2_HUMAN;tr|B3KV82|B3KV82_HUMAN;tr|A0A0A0MSQ3|A0A0A0MSQ3_HUMAN;tr|B1AL33|B1AL33_HUMAN	19	UHRF2	Q96PU4	5.16544	0.321525	6.31e-05	6.0254	0.356505	2.51e-05	6.71613	0.238377	1.3e-05	4.92766	0.0101023	8.34e-05	TRUE	TRUE	TRUE	TRUE	TRUE
LRRC59	22.7604	23.1292	22.1624	21.3973	22.2318	21.5839	21.036	20.3168	17	17	Q96AG4	Q96AG4	sp|Q96AG4|LRC59_HUMAN;tr|I3L223|I3L223_HUMAN	10	LRRC59	Q96AG4	5.94484	0.0253036	2.38e-06	4.77984	0.27406	9.09e-06	3.6764	0.315559	4.44e-05	4.90785	3.45e-05	7.74e-06	TRUE	TRUE	TRUE	TRUE	TRUE
SAR1A	22.1301	22.4498	21.7211	21.3647	21.8221	21.8718	21.1049	21.3249	17	17	Q9NR31	Q5SQT9	tr|Q5SQT9|Q5SQT9_HUMAN;tr|B2R679|B2R679_HUMAN;sp|Q9NR31|SAR1A_HUMAN;sp|Q9NR31-2|SAR1A_HUMAN;tr|Q8NG23|Q8NG23_HUMAN;tr|Q6FID4|Q6FID4_HUMAN;tr|Q5SQT8|Q5SQT8_HUMAN;tr|X1WI22|X1WI22_HUMAN;tr|D6RAA2|D6RAA2_HUMAN;tr|H0Y5E8|H0Y5E8_HUMAN;tr|D6RDB2|D6RDB2_HUMAN;tr|D6RD69|D6RD69_HUMAN;tr|Q53F37|Q53F37_HUMAN;sp|Q9Y6B6|SAR1B_HUMAN	4	SAR1A	Q5SQT9	5.28994	8.93e-07	3.56e-08	4.54291	0.0149996	9.23e-08	4.21488	0.0205901	1.48e-07	4.84695	2.63e-15	6.15e-08	TRUE	TRUE	TRUE	TRUE	TRUE
RAB7A	21.9417	21.7181	20.3232	22.5883	21.6789	21.8826	19.9911	19.6802	17	17	P51149	A0A158RFU6	tr|A0A158RFU6|A0A158RFU6_HUMAN;sp|P51149|RAB7A_HUMAN;tr|C9J592|C9J592_HUMAN;tr|B4DPH9|B4DPH9_HUMAN;tr|C9J8S3|C9J8S3_HUMAN;tr|C9IZZ0|C9IZZ0_HUMAN;tr|C9J4V0|C9J4V0_HUMAN;tr|C9J4S4|C9J4S4_HUMAN;tr|C9J7D1|C9J7D1_HUMAN	9	RAB7A	A0A158RFU6	4.82991	0.471737	0.000249782	4.45578	0.519576	0.000395128	2.83561	0.50051	0.0043541	4.78075	0.0512532	0.000264853	TRUE	FALSE	FALSE	TRUE	TRUE
PCMT1	21.3814	21.8906	21.6812	21.954	21.8703	21.6578	22.4051	22.5916	17	17	P22061	P22061	sp|P22061|PIMT_HUMAN;sp|P22061-2|PIMT_HUMAN;tr|A0A0A0MRJ6|A0A0A0MRJ6_HUMAN;tr|H7BY58|H7BY58_HUMAN;tr|B7Z972|B7Z972_HUMAN;tr|F6S8N6|F6S8N6_HUMAN;tr|C9J0F2|C9J0F2_HUMAN;tr|F8WDT3|F8WDT3_HUMAN;tr|F8WAV5|F8WAV5_HUMAN;tr|F8WAX2|F8WAX2_HUMAN;tr|H7C4X2|H7C4X2_HUMAN	9	PCMT1	P22061	4.63599	0.000433052	2.2e-07	4.81764	0.0297865	1.73e-07	5.49836	0.0101985	7.56e-08	4.76407	2.63e-15	1.85e-07	TRUE	TRUE	TRUE	TRUE	TRUE
DSTN	21.9475	22.2919	21.7657	22.2737	21.692	21.8023	21.2695	21.743	17	17	P60981	V9HWA6	tr|V9HWA6|V9HWA6_HUMAN;sp|P60981|DEST_HUMAN;tr|F6RFD5|F6RFD5_HUMAN;sp|P60981-2|DEST_HUMAN;tr|B7Z9M9|B7Z9M9_HUMAN	7	DSTN	V9HWA6	5.11972	0.00119976	3.43e-07	5.01972	0.0567885	3.88e-07	4.50625	0.0697922	7.6e-07	4.74713	4.47e-11	5.5e-07	TRUE	TRUE	TRUE	TRUE	TRUE
ACTN1	23.959	24.3117	23.8929	22.7155	20.7096	22.776	21.486	21.7999	17	17	P12814	A0A024R694	tr|A0A024R694|A0A024R694_HUMAN;sp|P12814|ACTN1_HUMAN;sp|P12814-2|ACTN1_HUMAN;sp|P12814-3|ACTN1_HUMAN;sp|P12814-4|ACTN1_HUMAN;tr|H9KV75|H9KV75_HUMAN;tr|B7Z565|B7Z565_HUMAN;tr|Q86TX4|Q86TX4_HUMAN;tr|B4DFY0|B4DFY0_HUMAN;tr|B3KUX9|B3KUX9_HUMAN;tr|B7Z2W3|B7Z2W3_HUMAN;tr|G3V2N5|G3V2N5_HUMAN;tr|A1L0V1|A1L0V1_HUMAN;tr|H0YJW3|H0YJW3_HUMAN;tr|B4DRP5|B4DRP5_HUMAN;tr|H7C5W8|H7C5W8_HUMAN;tr|G3V2W4|G3V2W4_HUMA…	36	ACTN1	A0A024R694	7.13533	0.24577	3.37e-05	6.30421	0.428346	7.05e-05	4.64291	0.424884	0.000413994	4.74282	0.0731899	0.000367107	TRUE	TRUE	TRUE	TRUE	TRUE
TPM3	22.7214	22.3411	22.0208	23.3112	21.5075	21.9749	20.491	22.2917	17	17	P06753	Q5HYB6	tr|Q5HYB6|Q5HYB6_HUMAN;sp|P06753-3|TPM3_HUMAN;tr|B2RDE1|B2RDE1_HUMAN;tr|A0A0S2Z4G4|A0A0S2Z4G4_HUMAN;sp|P06753-6|TPM3_HUMAN;sp|P06753-2|TPM3_HUMAN;sp|P06753-4|TPM3_HUMAN;tr|A0A0S2Z4I4|A0A0S2Z4I4_HUMAN;tr|A0A0S2Z4G8|A0A0S2Z4G8_HUMAN;sp|P06753-5|TPM3_HUMAN;tr|Q8NAG3|Q8NAG3_HUMAN;tr|B4DWT5|B4DWT5_HUMAN;tr|Q5VU61|Q5VU61_HUMAN;tr|A0A087WWU8|A0A087WWU8_HUMAN;tr|D6R904|D6R904_HUMAN;tr|J3KN67|J3KN67_HUMAN…	11	TPM3	Q5HYB6	5.53126	0.386931	0.000110853	5.66601	0.447429	9.62e-05	4.39136	0.425286	0.000418202	4.74121	0.0525546	0.000270687	TRUE	TRUE	TRUE	TRUE	TRUE
LEMD3	24.811	24.7845	23.9403	22.2151	20.3772	22.9987	21.7146	20.674	17	17	Q9Y2U8	A0A024RBB9	tr|A0A024RBB9|A0A024RBB9_HUMAN;sp|Q9Y2U8|MAN1_HUMAN;tr|B4DI45|B4DI45_HUMAN;tr|B4E2K7|B4E2K7_HUMAN	26	LEMD3	A0A024RBB9	7.79775	0.398429	0.000122919	6.07768	0.530536	0.000512014	4.19431	0.496018	0.00366447	4.68794	0.267671	0.00208075	TRUE	FALSE	TRUE	TRUE	TRUE
TFAP4	19.8903	19.7677	22.5992	21.9909	21.1706	22.2049	23.7198	23.6522	17	17	Q01664	Q6FHM5	tr|Q6FHM5|Q6FHM5_HUMAN;sp|Q01664|TFAP4_HUMAN;tr|Q59GG3|Q59GG3_HUMAN;tr|I3L254|I3L254_HUMAN	8	TFAP4	Q6FHM5	2.82898	0.416923	0.000145694	5.29503	0.187842	3.34e-06	6.68601	0.0713568	7.89e-07	4.68777	2.54e-05	7.06e-06	TRUE	TRUE	TRUE	TRUE	TRUE
ETV4	17	17	22.0043	21.5937	21.6532	21.7091	22.8289	23.0969	17	17	P43268	C1IK54	tr|C1IK54|C1IK54_HUMAN;sp|P43268-2|ETV4_HUMAN;tr|D3DX44|D3DX44_HUMAN;sp|P43268-3|ETV4_HUMAN;tr|A2NIV0|A2NIV0_HUMAN;tr|B7Z1R4|B7Z1R4_HUMAN;sp|P50549-4|ETV1_HUMAN;sp|P50549-5|ETV1_HUMAN;tr|B7Z2C9|B7Z2C9_HUMAN;sp|P50549-6|ETV1_HUMAN;sp|P50549-3|ETV1_HUMAN;sp|P50549-2|ETV1_HUMAN;sp|P50549|ETV1_HUMAN;tr|B5MCT2|B5MCT2_HUMAN	14	ETV4	C1IK54	-1.07e-14	0.813088	1	4.79899	0.00619939	4.66e-08	5.9629	0.000477848	1.19e-08	4.68115	2.63e-15	5.45e-08	FALSE	TRUE	TRUE	TRUE	TRUE
EEF1G	20.8081	21.5657	19.8042	23.3758	22.6058	20.6947	20.8861	20.2037	17	17	P26641	Q53YD7	tr|Q53YD7|Q53YD7_HUMAN;sp|P26641|EF1G_HUMAN;sp|P26641-2|EF1G_HUMAN;tr|B4DUP0|B4DUP0_HUMAN;tr|B4DUK7|B4DUK7_HUMAN;tr|Q2F838|Q2F838_HUMAN;tr|B4DSR4|B4DSR4_HUMAN	10	EEF1G	Q53YD7	4.18689	0.702323	0.0110669	4.59	0.613427	0.00728153	3.54489	0.537256	0.0223524	4.65025	0.42717	0.00685037	FALSE	FALSE	FALSE	TRUE	TRUE
LGALS3	21.7294	22.4745	22.579	22.7049	22.5636	20.7304	22.8139	23.2967	17	17	P17931	Q86TY5	tr|Q86TY5|Q86TY5_HUMAN;tr|Q6FGL0|Q6FGL0_HUMAN;tr|A0A024R693|A0A024R693_HUMAN;sp|P17931|LEG3_HUMAN;tr|Q59FR8|Q59FR8_HUMAN;tr|G3V3R6|G3V3R6_HUMAN;tr|Q6NVH9|Q6NVH9_HUMAN	5	LGALS3	Q86TY5	5.10193	0.363491	9.02e-05	5.64197	0.405516	4.97e-05	6.05531	0.296975	3.26e-05	4.64702	0.0262022	0.000155831	TRUE	TRUE	TRUE	TRUE	TRUE
PSMD9	22.0867	22.0326	22.5288	21.8079	21.3556	21.8611	22.3992	22.258	17	17	O00233	O00233	sp|O00233|PSMD9_HUMAN;tr|J3KN29|J3KN29_HUMAN;tr|F5H5V4|F5H5V4_HUMAN;tr|F5GX23|F5GX23_HUMAN;sp|O00233-2|PSMD9_HUMAN;tr|F5H7X1|F5H7X1_HUMAN;sp|O00233-3|PSMD9_HUMAN;tr|F5H169|F5H169_HUMAN	8	PSMD9	O00233	5.05967	0.00518004	7.75e-07	5.16837	0.0812059	6.79e-07	5.32862	0.0582338	5.61e-07	4.60834	1.78e-08	1.38e-06	TRUE	TRUE	TRUE	TRUE	TRUE
FBRSL1	17	17	23.6078	23.0185	21.573	21.5787	24.5924	24.7097	17	17	Q9HCM7	Q9HCM7	sp|Q9HCM7|FBSL_HUMAN;tr|A0A1B0GUN3|A0A1B0GUN3_HUMAN	21	FBRSL1	Q9HCM7	-1.07e-14	0.813088	1	6.31319	0.00167428	2.23e-08	7.65104	0.000114985	6.66e-09	4.57581	2.63e-15	1.67e-07	FALSE	TRUE	TRUE	TRUE	TRUE
HSPA2	21.9901	21.8787	22.7204	22.6898	21.3585	21.79	22.7467	23.3765	17	17	P54652	A0A024R6B5	tr|A0A024R6B5|A0A024R6B5_HUMAN;sp|P54652|HSP72_HUMAN;tr|B3KUS2|B3KUS2_HUMAN	22	HSPA2	A0A024R6B5	4.9344	0.00159718	4e-07	5.70506	0.0279184	1.62e-07	6.06159	0.0155822	1.11e-07	4.57428	1.35e-10	6.41e-07	TRUE	TRUE	TRUE	TRUE	TRUE
RPL23	22.5185	22.3269	21.5946	21.2264	22.1415	20.9697	22.449	22.7362	17	17	P62829	C9JD32	tr|C9JD32|C9JD32_HUMAN;tr|B9ZVP7|B9ZVP7_HUMAN;tr|J3KT29|J3KT29_HUMAN;tr|Q9BTQ7|Q9BTQ7_HUMAN;tr|A0A024R1Q8|A0A024R1Q8_HUMAN;sp|P62829|RL23_HUMAN	2	RPL23	C9JD32	5.42272	0.0472477	3.98e-06	4.41052	0.310596	1.41e-05	5.59262	0.14606	3.29e-06	4.55557	0.000115856	1.16e-05	TRUE	TRUE	TRUE	TRUE	TRUE
SMTN	22.2475	22.3626	21.9741	22.1963	20.9366	22.1042	20.9758	21.2862	17	17	P53814	P53814-5	sp|P53814-5|SMTN_HUMAN;sp|P53814|SMTN_HUMAN;sp|P53814-6|SMTN_HUMAN;tr|B3KY41|B3KY41_HUMAN;tr|B4E229|B4E229_HUMAN;tr|B4DI56|B4DI56_HUMAN;tr|A0A087WVP4|A0A087WVP4_HUMAN;tr|A0A087X1R1|A0A087X1R1_HUMAN;tr|B3KUD6|B3KUD6_HUMAN;tr|B3KY54|B3KY54_HUMAN;sp|P53814-2|SMTN_HUMAN;tr|Q59F18|Q59F18_HUMAN;tr|B4DEL1|B4DEL1_HUMAN;tr|B4DVY5|B4DVY5_HUMAN;tr|B4DT59|B4DT59_HUMAN;tr|H7BZZ8|H7BZZ8_HUMAN;tr|B4E0L3|B4E0L3_…	16	SMTN	P53814-5	5.30506	0.044044	3.74e-06	5.08521	0.219782	4.85e-06	4.13103	0.256805	1.72e-05	4.5204	7.58e-05	9.96e-06	TRUE	TRUE	TRUE	TRUE	TRUE
UHMK1	21.6121	21.7975	22.644	22.7096	20.4081	22.6059	24.819	24.9679	17	17	Q8TAS1	Q8TAS1	sp|Q8TAS1|UHMK1_HUMAN;tr|Q5JPA7|Q5JPA7_HUMAN;sp|Q8TAS1-2|UHMK1_HUMAN;sp|Q8TAS1-3|UHMK1_HUMAN	16	UHMK1	Q8TAS1	4.70478	0.463363	0.000229104	5.6768	0.433576	7.66e-05	7.89342	0.224341	1.06e-05	4.507	0.0574705	0.000292965	TRUE	TRUE	TRUE	TRUE	TRUE
DDX49	20.8564	20.9261	21.0765	20.9831	21.332	21.6136	21.4497	22.0534	17	17	Q9Y6V7	A8K7A1	tr|A8K7A1|A8K7A1_HUMAN;sp|Q9Y6V7|DDX49_HUMAN;tr|Q9NVY6|Q9NVY6_HUMAN;tr|M0R1S3|M0R1S3_HUMAN;tr|M0QZC0|M0QZC0_HUMAN;tr|M0R0K1|M0R0K1_HUMAN;tr|Q69YV6|Q69YV6_HUMAN;sp|Q9Y6V7-2|DDX49_HUMAN;tr|M0QXD4|M0QXD4_HUMAN	7	DDX49	A8K7A1	3.89129	0.0060294	8.54e-07	4.02981	0.0817732	6.87e-07	4.75157	0.032648	2.46e-07	4.47278	1.51e-12	3.59e-07	TRUE	TRUE	TRUE	TRUE	TRUE
MAB21L1	21.0457	22.1256	22.7779	22.2631	20.6581	22.2611	23.0858	23.7651	17	17	Q13394	F1T0A2	tr|F1T0A2|F1T0A2_HUMAN;tr|B2R805|B2R805_HUMAN;sp|Q13394|MB211_HUMAN;sp|Q9Y586|MB212_HUMAN	13	MAB21L1	F1T0A2	4.58568	0.452245	0.000204774	5.52048	0.427182	6.92e-05	6.42545	0.287571	2.79e-05	4.45957	0.0457431	0.000240406	TRUE	TRUE	TRUE	TRUE	TRUE
NCOR1	19.673	19.0955	22.8957	21.7938	21.378	21.5298	23.0246	22.4951	17	17	O75376	A0A024RD47	tr|A0A024RD47|A0A024RD47_HUMAN;sp|O75376|NCOR1_HUMAN;sp|O75376-2|NCOR1_HUMAN;tr|Q7Z516|Q7Z516_HUMAN;tr|A0A088AWL3|A0A088AWL3_HUMAN;tr|B4DZ48|B4DZ48_HUMAN;tr|B4DJ25|B4DJ25_HUMAN;tr|Q9NSZ0|Q9NSZ0_HUMAN;tr|E7EVK1|E7EVK1_HUMAN;tr|Q86YY1|Q86YY1_HUMAN;tr|Q6PGR4|Q6PGR4_HUMAN;tr|Q6NTH1|Q6NTH1_HUMAN;tr|Q6PDT8|Q6PDT8_HUMAN;tr|E7EVU5|E7EVU5_HUMAN;tr|Q05CG3|Q05CG3_HUMAN;tr|E7EW50|E7EW50_HUMAN;tr|J3KS51|J3KS5…	31	NCOR1	A0A024RD47	2.38422	0.562471	0.000732333	5.34476	0.243046	6.34e-06	5.75985	0.159044	4.01e-06	4.45389	0.000458953	1.93e-05	FALSE	TRUE	TRUE	TRUE	TRUE
TNPO3	20.2395	20.392	22.4774	22.2115	21.8845	21.0225	23.524	22.755	17	17	Q9Y5L0	Q9Y5L0-3	sp|Q9Y5L0-3|TNPO3_HUMAN;tr|B2R6H7|B2R6H7_HUMAN;tr|A0A024R794|A0A024R794_HUMAN;sp|Q9Y5L0|TNPO3_HUMAN;tr|C9J7E5|C9J7E5_HUMAN;sp|Q9Y5L0-1|TNPO3_HUMAN;sp|Q9Y5L0-5|TNPO3_HUMAN;tr|E9PFH4|E9PFH4_HUMAN;tr|B3KMX1|B3KMX1_HUMAN;tr|B3KM69|B3KM69_HUMAN	18	TNPO3	Q9Y5L0-3	3.31576	0.302395	5.38e-05	5.34441	0.177669	2.96e-06	6.13948	0.0920249	1.26e-06	4.45348	5.69e-05	9.07e-06	TRUE	TRUE	TRUE	TRUE	TRUE
BRD2	20.0614	21.1677	22.8701	21.7471	20.7804	22.0869	22.3154	22.28	17	17	P25440	A0A024RCR5	tr|A0A024RCR5|A0A024RCR5_HUMAN;sp|P25440|BRD2_HUMAN;tr|H0Y6K2|H0Y6K2_HUMAN;tr|A0A140T9E9|A0A140T9E9_HUMAN;tr|A0A0G2JK44|A0A0G2JK44_HUMAN;sp|P25440-2|BRD2_HUMAN;tr|X5CF57|X5CF57_HUMAN;sp|P25440-3|BRD2_HUMAN;tr|A0A1U9X7B3|A0A1U9X7B3_HUMAN;tr|A0A1U9X7B8|A0A1U9X7B8_HUMAN;tr|A0A1U9X7B4|A0A1U9X7B4_HUMAN;tr|A0A1U9X7A8|A0A1U9X7A8_HUMAN;sp|P25440-4|BRD2_HUMAN;tr|A0A140T9V2|A0A140T9V2_HUMAN;tr|A0A0G2JHL0|A…	15	BRD2	A0A024RCR5	3.61458	0.554928	0.000661475	5.30859	0.430394	7.28e-05	5.29768	0.344046	7.37e-05	4.43363	0.0384458	0.000208566	FALSE	TRUE	TRUE	TRUE	TRUE
EIF3D	21.0329	21.4945	22.5755	23.4944	21.2554	21.6005	23.9809	24.521	17	17	O15371	O15371-2	sp|O15371-2|EIF3D_HUMAN;sp|O15371-3|EIF3D_HUMAN;sp|O15371|EIF3D_HUMAN;tr|B4E1K8|B4E1K8_HUMAN;tr|B0QYA5|B0QYA5_HUMAN;tr|B0QYA4|B0QYA4_HUMAN;tr|B0QYA6|B0QYA6_HUMAN;tr|B0QYA8|B0QYA8_HUMAN	15	EIF3D	O15371-2	4.26372	0.137424	1.28e-05	6.03494	0.124366	1.52e-06	7.25096	0.0529951	4.84e-07	4.42793	8.06e-05	1.02e-05	TRUE	TRUE	TRUE	TRUE	TRUE
SEC23A	21.4092	21.9979	21.413	20.9933	21.1629	21.6673	20.3079	20.8527	17	17	Q15436	F5H365	tr|F5H365|F5H365_HUMAN;tr|B4DSQ5|B4DSQ5_HUMAN;sp|Q15436|SC23A_HUMAN;sp|Q15436-2|SC23A_HUMAN;tr|B4DF60|B4DF60_HUMAN;tr|B4E0Q9|B4E0Q9_HUMAN;tr|G3V4V1|G3V4V1_HUMAN;tr|G3V1W4|G3V1W4_HUMAN;tr|G3V3G5|G3V3G5_HUMAN;tr|G3V2R6|G3V2R6_HUMAN;tr|G3V5K1|G3V5K1_HUMAN;tr|G3V5X8|G3V5X8_HUMAN;tr|G3V4Q2|G3V4Q2_HUMAN;tr|Q5QPE2|Q5QPE2_HUMAN;tr|B4DRA5|B4DRA5_HUMAN;tr|B4DJW8|B4DJW8_HUMAN;sp|Q15437|SC23B_HUMAN	7	SEC23A	F5H365	4.70357	0.0318103	2.85e-06	4.20315	0.233579	5.68e-06	3.58028	0.248284	1.51e-05	4.4151	3.62e-06	4.2e-06	TRUE	TRUE	TRUE	TRUE	TRUE
C9orf78	20.7545	20.9014	21.5515	21.597	21.034	21.7313	20.9129	21.1113	17	17	Q9NZ63	Q9NZ63	sp|Q9NZ63|TLS1_HUMAN;tr|Q6GVN4|Q6GVN4_HUMAN;tr|Q9P0Q6|Q9P0Q6_HUMAN	7	C9orf78	Q9NZ63	3.82795	0.0137981	1.55e-06	4.57421	0.0685272	5.12e-07	4.01212	0.0883099	1.16e-06	4.38264	1.81e-10	6.69e-07	TRUE	TRUE	TRUE	TRUE	TRUE
CMBL	22.3083	22.5286	23.2391	23.3072	19.9406	22.7741	23.2591	23.1288	17	17	Q96DG6	A8K4T6	tr|A8K4T6|A8K4T6_HUMAN;sp|Q16401|PSMD5_HUMAN;sp|Q16401-2|PSMD5_HUMAN;sp|Q5IFJ8|PSMD5_MACFA;tr|F2Z3J2|F2Z3J2_HUMAN;tr|Q4VXH0|Q4VXH0_HUMAN	15	CMBL	A8K4T6	5.41845	0.519299	0.000423178	6.27312	0.483133	0.000183371	6.19394	0.393227	0.000197338	4.35736	0.214615	0.00139785	FALSE	TRUE	TRUE	TRUE	TRUE
TNPO2	22.5194	21.9828	23.7501	23.8591	20.3281	22.2963	23.8609	24.0819	17	17	O14787	A0A024R7F7	tr|A0A024R7F7|A0A024R7F7_HUMAN;sp|O14787-2|TNPO2_HUMAN;tr|B4DRY5|B4DRY5_HUMAN;sp|O14787|TNPO2_HUMAN;tr|Q4LE60|Q4LE60_HUMAN;tr|A0A075B780|A0A075B780_HUMAN;tr|Q05D48|Q05D48_HUMAN;tr|B3KPC8|B3KPC8_HUMAN;tr|K7ESC1|K7ESC1_HUMAN;tr|K7ENW1|K7ENW1_HUMAN;tr|K7EMA3|K7EMA3_HUMAN;tr|K7ESG1|K7ESG1_HUMAN	27	TNPO2	A0A024R7F7	5.25111	0.348356	7.92e-05	6.8046	0.324872	1.68e-05	6.97139	0.245398	1.45e-05	4.31215	0.0478031	0.000249499	TRUE	TRUE	TRUE	TRUE	TRUE
RXRA	20.4059	20.796	22.6344	22.2338	21.2874	21.2272	23.2624	23.1422	17	17	P19793	P19793-2	sp|P19793-2|RXRA_HUMAN;tr|F1D8Q5|F1D8Q5_HUMAN;sp|P19793|RXRA_HUMAN;tr|Q6P3U7|Q6P3U7_HUMAN;tr|A0A087WZ88|A0A087WZ88_HUMAN;tr|F1D8Q7|F1D8Q7_HUMAN;tr|B6ZGT6|B6ZGT6_HUMAN;tr|B2R7C0|B2R7C0_HUMAN;sp|P48443|RXRG_HUMAN	14	RXRA	P19793-2	3.60095	0.0033293	5.96e-07	5.43409	0.00598334	4.55e-08	6.2023	0.00136973	1.99e-08	4.2573	1.01e-14	2.1e-07	TRUE	TRUE	TRUE	TRUE	TRUE
FRG1	21.1378	21.2221	22.0257	21.339	20.8773	21.6372	21.5179	21.5549	17	17	Q14331	Q14331	sp|Q14331|FRG1_HUMAN;tr|E9PRR7|E9PRR7_HUMAN;tr|E9PLY7|E9PLY7_HUMAN;tr|Q96ND1|Q96ND1_HUMAN;tr|Q05D61|Q05D61_HUMAN	8	FRG1	Q14331	4.17994	0.0680892	5.63e-06	4.68237	0.172905	2.8e-06	4.53642	0.148286	3.4e-06	4.25722	7.37e-06	5.03e-06	TRUE	TRUE	TRUE	TRUE	TRUE
HOXC8	20.6878	21.0924	22.201	22.1296	20.6524	21.7575	23.7363	24.3976	17	17	P31273	P31273	sp|P31273|HXC8_HUMAN	11	HOXC8	P31273	3.89012	0.272017	4.19e-05	5.16528	0.257809	7.52e-06	7.06698	0.0855781	1.09e-06	4.20492	0.000982544	2.62e-05	TRUE	TRUE	TRUE	TRUE	TRUE
ZFR	20.4593	20.5769	21.6744	21.2532	20.5764	21.8285	21.2073	21.4188	17	17	Q96KR1	B2RNR6	tr|B2RNR6|B2RNR6_HUMAN;sp|Q96KR1|ZFR_HUMAN;tr|A8K849|A8K849_HUMAN;tr|B3KP82|B3KP82_HUMAN;tr|B3KVS4|B3KVS4_HUMAN;tr|H0Y8W1|H0Y8W1_HUMAN;tr|Q05D65|Q05D65_HUMAN	13	ZFR	B2RNR6	3.51812	0.33931	7.33e-05	4.4638	0.32879	1.76e-05	4.31307	0.271613	2.17e-05	4.20247	0.000905114	2.54e-05	TRUE	TRUE	TRUE	TRUE	TRUE
HAT1	21.2761	21.3867	22.0812	21.6267	20.8508	21.5357	21.1984	21.4199	17	17	O14929	O14929	sp|O14929|HAT1_HUMAN;sp|O14929-2|HAT1_HUMAN;tr|F8W9G7|F8W9G7_HUMAN;tr|F8WEW1|F8WEW1_HUMAN	10	HAT1	O14929	4.33137	0.014745	1.62e-06	4.85397	0.0886801	8.01e-07	4.30916	0.10515	1.68e-06	4.19326	1.19e-07	1.98e-06	TRUE	TRUE	TRUE	TRUE	TRUE
GTF2F1	21.78	21.9158	21.2975	21.0299	20.7342	21.6522	21.7071	21.8521	17	17	P35269	Q6IBK5	tr|Q6IBK5|Q6IBK5_HUMAN;sp|P35269|T2FA_HUMAN;tr|B4DXY2|B4DXY2_HUMAN;tr|M0QXD6|M0QXD6_HUMAN;tr|M0R0R9|M0R0R9_HUMAN;tr|B4DDB5|B4DDB5_HUMAN;tr|M0R0Z3|M0R0Z3_HUMAN	10	GTF2F1	Q6IBK5	4.84794	0.0154993	1.68e-06	4.1637	0.20928	4.29e-06	4.77957	0.109491	1.83e-06	4.19321	3.31e-06	4.11e-06	TRUE	TRUE	TRUE	TRUE	TRUE
ACP1	20.5522	20.5091	21.15	21.2134	20.8423	21.5338	21.2286	21.3605	17	17	P24666	P24666	sp|P24666|PPAC_HUMAN;tr|Q59EH3|Q59EH3_HUMAN;tr|G5E9R5|G5E9R5_HUMAN;tr|A0A140VK37|A0A140VK37_HUMAN;sp|P24666-4|PPAC_HUMAN;tr|F2Z2Q9|F2Z2Q9_HUMAN;tr|O75702|O75702_HUMAN;sp|P24666-3|PPAC_HUMAN;sp|P24666-2|PPAC_HUMAN;tr|D3YTI2|D3YTI2_HUMAN	5	ACP1	P24666	3.53068	0.0198986	2e-06	4.1817	0.0825396	6.99e-07	4.29455	0.0601682	5.92e-07	4.18807	2.29e-10	6.92e-07	TRUE	TRUE	TRUE	TRUE	TRUE
PLRG1	21.8274	22.1167	22.3711	22.2494	20.2193	22.1406	22.3562	22.5136	17	17	O43660	O43660-2	sp|O43660-2|PLRG1_HUMAN;sp|O43660|PLRG1_HUMAN;tr|D6RA26|D6RA26_HUMAN;tr|B7Z982|B7Z982_HUMAN;tr|H0YA24|H0YA24_HUMAN;tr|H0YAA2|H0YAA2_HUMAN	12	PLRG1	O43660-2	4.97204	0.351658	8.15e-05	5.31022	0.412501	5.52e-05	5.43493	0.320084	4.8e-05	4.17993	0.0420252	0.000224119	TRUE	TRUE	TRUE	TRUE	TRUE
RPS6KA4	21.1667	21.729	22.9033	22.6165	20.4764	21.7038	23.0843	23.414	17	17	O75676	O75676	sp|O75676|KS6A4_HUMAN;tr|E9PJN1|E9PJN1_HUMAN;sp|O75676-2|KS6A4_HUMAN;tr|A0PJF8|A0PJF8_HUMAN;tr|A0A0A6YYC0|A0A0A6YYC0_HUMAN;tr|B4DPV1|B4DPV1_HUMAN;tr|Q86VU2|Q86VU2_HUMAN;tr|E9PKU3|E9PKU3_HUMAN;sp|O75582-3|KS6A5_HUMAN;sp|O75582|KS6A5_HUMAN	19	RPS6KA4	O75676	4.44785	0.209432	2.48e-05	5.7599	0.22477	5.13e-06	6.24918	0.142424	3.11e-06	4.09012	0.00266101	4.1e-05	TRUE	TRUE	TRUE	TRUE	TRUE
AIP	20.9073	22.0288	22.4343	23.023	20.6998	21.4551	24.9165	24.383	17	17	O00170	B7SBB1	tr|B7SBB1|B7SBB1_HUMAN	12	AIP	B7SBB1	4.46809	0.275493	4.31e-05	5.72866	0.278612	9.59e-06	7.64978	0.103512	1.62e-06	4.07745	0.00826994	7.42e-05	TRUE	TRUE	TRUE	TRUE	TRUE
DUSP23	20.7668	21.1077	21.1379	21.654	21.0617	21.0117	22.2897	22.3906	17	17	Q9BVJ7	A0A140VJI5	tr|A0A140VJI5|A0A140VJI5_HUMAN;sp|Q9BVJ7|DUS23_HUMAN	8	DUSP23	A0A140VJI5	3.93727	0.00279057	5.4e-07	4.39595	0.0433591	2.72e-07	5.34014	0.01101	8.05e-08	4.03673	1.2e-11	4.63e-07	TRUE	TRUE	TRUE	TRUE	TRUE
RERE	20.9797	20.2715	21.9131	21.134	20.7835	21.2803	22.3057	21.5115	17	17	Q9P2R6	B1AKN3	tr|B1AKN3|B1AKN3_HUMAN;tr|A0A024R4E9|A0A024R4E9_HUMAN;sp|Q9P2R6|RERE_HUMAN;sp|Q9P2R6-2|RERE_HUMAN;tr|H7BYW9|H7BYW9_HUMAN;tr|K7EIE3|K7EIE3_HUMAN	9	RERE	B1AKN3	3.62562	0.350552	8.07e-05	4.52354	0.344531	2.15e-05	4.90857	0.238796	1.31e-05	4.03187	0.00292931	4.29e-05	TRUE	TRUE	TRUE	TRUE	TRUE
VPS4B	20.9765	21.0093	20.7797	21.3445	21.0033	21.0509	20.8576	21.1898	17	17	O75351	A8K5D8	tr|A8K5D8|A8K5D8_HUMAN;tr|A8K4G7|A8K4G7_HUMAN;tr|A0A024R2C5|A0A024R2C5_HUMAN;sp|O75351|VPS4B_HUMAN;sp|Q6PIW4-2|FIGL1_HUMAN;tr|B3KNH6|B3KNH6_HUMAN;sp|Q6PIW4|FIGL1_HUMAN	8	VPS4B	A8K5D8	3.99291	0.00364883	6.28e-07	4.06212	0.0728306	5.64e-07	4.02371	0.0605558	5.99e-07	4.02706	7.96e-11	5.96e-07	TRUE	TRUE	TRUE	TRUE	TRUE
MED15	19.6495	19.9416	22.4561	22.255	19.8925	22.1474	23.9019	23.9328	17	17	Q96RN5	Q96RN5-3	sp|Q96RN5-3|MED15_HUMAN;sp|Q96RN5-2|MED15_HUMAN;sp|Q96RN5|MED15_HUMAN;tr|G3V1P5|G3V1P5_HUMAN;tr|B7Z2H7|B7Z2H7_HUMAN;tr|Q6PKB8|Q6PKB8_HUMAN;tr|B4DGD6|B4DGD6_HUMAN;tr|Q69YK5|Q69YK5_HUMAN;tr|Q69YR4|Q69YR4_HUMAN;tr|B3KWF1|B3KWF1_HUMAN;tr|B3KW62|B3KW62_HUMAN;tr|B4DN68|B4DN68_HUMAN;tr|F8WDM6|F8WDM6_HUMAN;tr|F2Z2B7|F2Z2B7_HUMAN;tr|C9JM58|C9JM58_HUMAN;tr|C9JLN7|C9JLN7_HUMAN;tr|C9JZV5|C9JZV5_HUMAN;tr|C9JG…	13	MED15	Q96RN5-3	2.79556	0.666283	0.00444396	5.35557	0.464528	0.000129607	6.91735	0.288549	2.84e-05	4.01994	0.126483	0.000663792	FALSE	TRUE	TRUE	TRUE	TRUE
NUDT16L1	21.1513	20.9355	22.0298	22.0911	21.121	20.8351	22.622	23.3956	17	17	Q9BRJ7	Q9BRJ7	sp|Q9BRJ7|TIRR_HUMAN;tr|K7EIN2|K7EIN2_HUMAN;tr|B2RD96|B2RD96_HUMAN;tr|K7ENA3|K7ENA3_HUMAN;tr|W4VSQ8|W4VSQ8_HUMAN;sp|Q9BRJ7-2|TIRR_HUMAN;tr|B4DLR9|B4DLR9_HUMAN;tr|B4DIZ6|B4DIZ6_HUMAN;sp|Q96DE0-3|NUD16_HUMAN;tr|A0A140VJQ3|A0A140VJQ3_HUMAN;sp|Q96DE0|NUD16_HUMAN	9	NUDT16L1	Q9BRJ7	4.04337	0.0258866	2.42e-06	5.06044	0.0758168	6.03e-07	6.00877	0.028215	2.07e-07	3.97806	5.14e-07	2.68e-06	TRUE	TRUE	TRUE	TRUE	TRUE
XPO6	17	17	22.4235	22.2675	20.6803	21.2636	22.6441	23.5133	17	17	Q96QU8	B7ZM10	tr|B7ZM10|B7ZM10_HUMAN;sp|Q96QU8|XPO6_HUMAN;sp|Q96QU8-2|XPO6_HUMAN;tr|B3KW08|B3KW08_HUMAN;tr|H3BPG8|H3BPG8_HUMAN;tr|I3L0S8|I3L0S8_HUMAN;tr|I3L2K0|I3L2K0_HUMAN;tr|H3BR41|H3BR41_HUMAN	17	XPO6	B7ZM10	-1.07e-14	0.813088	1	5.34546	0.121901	1.46e-06	6.07869	0.0638684	6.56e-07	3.97192	5.67e-05	9.06e-06	FALSE	TRUE	TRUE	TRUE	TRUE
PHPT1	22.2029	21.8196	22.2913	22.2575	20.4385	21.4556	22.4842	22.8397	17	17	Q9NRX4	V9HWC4	tr|V9HWC4|V9HWC4_HUMAN;sp|Q9NRX4|PHP14_HUMAN;sp|Q9NRX4-2|PHP14_HUMAN;tr|Q6FIE5|Q6FIE5_HUMAN;tr|Q9P019|Q9P019_HUMAN	6	PHPT1	V9HWC4	5.01127	0.0396914	3.42e-06	5.27439	0.163238	2.49e-06	5.66195	0.103141	1.61e-06	3.94705	0.000226595	1.47e-05	TRUE	TRUE	TRUE	TRUE	TRUE
ELAC2	20.7678	21.6324	21.2495	21.5093	20.2985	21.2338	21.9368	22.3262	17	17	Q9BQ52	Q9BQ52-4	sp|Q9BQ52-4|RNZ2_HUMAN;tr|B4DT15|B4DT15_HUMAN;tr|A0A0S2Z5M8|A0A0S2Z5M8_HUMAN;sp|Q9BQ52|RNZ2_HUMAN;tr|G5E9D5|G5E9D5_HUMAN;tr|B4E365|B4E365_HUMAN;tr|E7ES68|E7ES68_HUMAN;tr|B3KT00|B3KT00_HUMAN;tr|B3KSU9|B3KSU9_HUMAN;sp|Q9BQ52-3|RNZ2_HUMAN;sp|Q9BQ52-2|RNZ2_HUMAN;tr|H7C2I4|H7C2I4_HUMAN;tr|V9GYS7|V9GYS7_HUMAN;tr|V9GZ72|V9GZ72_HUMAN;tr|J3QRS2|J3QRS2_HUMAN;tr|V9GYU5|V9GYU5_HUMAN;tr|J3QL08|J3QL08_HUMAN;tr…	15	ELAC2	Q9BQ52-4	4.20009	0.219579	2.7e-05	4.3794	0.342667	2.1e-05	5.13149	0.205712	8.01e-06	3.76615	0.00428287	5.19e-05	TRUE	TRUE	TRUE	TRUE	TRUE
CMTR1	21.1005	20.8598	20.2104	20.0609	20.5263	20.8573	20.1302	20.6839	17	17	Q8N1G2	Q8N1G2	sp|Q8N1G2|CMTR1_HUMAN;tr|Q5T7F5|Q5T7F5_HUMAN	6	CMTR1	Q8N1G2	3.98016	0.00680986	9.24e-07	3.13565	0.204052	4.04e-06	3.40704	0.126492	2.42e-06	3.69182	2.5e-08	1.47e-06	TRUE	TRUE	TRUE	TRUE	TRUE
UFD1L	17	17	21.0882	21.096	20.4496	20.7033	20.661	21.0225	17	17	Q92890	Q541A5	tr|Q541A5|Q541A5_HUMAN;sp|Q92890|UFD1_HUMAN;sp|Q92890-1|UFD1_HUMAN;sp|Q92890-3|UFD1_HUMAN;tr|B4E3I3|B4E3I3_HUMAN;tr|C9J6N9|C9J6N9_HUMAN;tr|B7Z9N3|B7Z9N3_HUMAN;tr|C9JNP9|C9JNP9_HUMAN;tr|C9IZG3|C9IZG3_HUMAN	5	UFD1L	Q541A5	-1.07e-14	0.813088	1	4.09206	0.0118671	7.57e-08	3.84175	0.0158271	1.12e-07	3.57644	2.63e-15	1.76e-07	FALSE	TRUE	TRUE	TRUE	TRUE
KDM2A	21.4764	21.3445	21.6668	21.1316	20.6634	20.309	21.2758	21.3266	17	17	Q9Y2K7	I3VM54	tr|I3VM54|I3VM54_HUMAN;tr|I3VM53|I3VM53_HUMAN;sp|Q9Y2K7|KDM2A_HUMAN;sp|Q9Y2K7-4|KDM2A_HUMAN;sp|Q9Y2K7-5|KDM2A_HUMAN;sp|Q9Y2K7-2|KDM2A_HUMAN;sp|Q9Y2K7-3|KDM2A_HUMAN;tr|B4DSG1|B4DSG1_HUMAN	10	KDM2A	I3VM54	4.41043	0.00115337	3.37e-07	4.39918	0.0515754	3.42e-07	4.3012	0.0461297	3.94e-07	3.48617	2.32e-08	1.45e-06	TRUE	TRUE	TRUE	TRUE	TRUE
INTS10	20.0691	21.3016	22.9857	21.8897	20.2318	20.6927	23.4414	23.6267	17	17	Q9NVR2	Q9NVR2	sp|Q9NVR2|INT10_HUMAN;tr|H0YBW3|H0YBW3_HUMAN;tr|E5RJN5|E5RJN5_HUMAN;tr|H0YBH6|H0YBH6_HUMAN;tr|E5RHN1|E5RHN1_HUMAN;tr|H0YC09|H0YC09_HUMAN;tr|H0YAU7|H0YAU7_HUMAN	20	INTS10	Q9NVR2	3.68535	0.462951	0.00022814	5.43773	0.349442	2.29e-05	6.53403	0.201276	7.5e-06	3.46222	0.0646006	0.000326007	TRUE	TRUE	TRUE	TRUE	TRUE
PAX3	20.8662	21.2089	22.0162	22.292	19.8639	21.0094	24.5101	24.1053	17	17	P23760	P23760-4	sp|P23760-4|PAX3_HUMAN;sp|P23760-5|PAX3_HUMAN;tr|A0A024R470|A0A024R470_HUMAN;sp|P23760|PAX3_HUMAN;sp|P23760-6|PAX3_HUMAN;sp|P23760-7|PAX3_HUMAN;sp|P23760-8|PAX3_HUMAN;sp|P23760-3|PAX3_HUMAN;sp|P23760-2|PAX3_HUMAN;tr|Q12777|Q12777_HUMAN;sp|P23759|PAX7_HUMAN;sp|P23759-2|PAX7_HUMAN;sp|P23759-1|PAX7_HUMAN;tr|W5S2U8|W5S2U8_HUMAN;tr|W5S2M5|W5S2M5_HUMAN;tr|F8TAD1|F8TAD1_HUMAN;tr|A0A1L4AAP0|A0A1L4AAP0_HU…	13	PAX3	P23760-4	4.03755	0.21427	2.58e-05	5.1541	0.236047	5.85e-06	7.30774	0.0649543	6.76e-07	3.43663	0.00702204	6.77e-05	TRUE	TRUE	TRUE	TRUE	TRUE
TPR	19.5868	19.9078	19.2814	19.1525	20.7378	19.6567	17	17	17	17	P12270	P12270	sp|P12270|TPR_HUMAN;sp|P12270-2|TPR_HUMAN;tr|Q58F23|Q58F23_HUMAN;tr|Q504U6|Q504U6_HUMAN;tr|Q9UE33|Q9UE33_HUMAN;tr|Q5SWX9|Q5SWX9_HUMAN;tr|A0PJC9|A0PJC9_HUMAN	9	TPR	P12270	2.74729	0.398049	0.000122497	2.21693	0.522219	0.000420032	0	0.606696	1	3.19721	0.00398017	5e-05	TRUE	FALSE	FALSE	TRUE	TRUE
ARF4	23.7288	23.4497	23.0986	23.2784	17	17	22.7807	22.561	17	17	P18085	P18085	sp|P18085|ARF4_HUMAN;tr|C9JPM4|C9JPM4_HUMAN;tr|C9JAK5|C9JAK5_HUMAN;tr|U3KQF2|U3KQF2_HUMAN	7	ARF4	P18085	6.58926	9.66e-15	2.41e-09	6.18848	1.52e-05	3.57e-09	5.67085	9.54e-05	6.19e-09	0	0.805199	1	TRUE	TRUE	TRUE	FALSE	TRUE
RPL14	23.4655	23.6595	22.7872	22.0307	17	17	22.3066	22.5986	17	17	P50914	A8K7N0	tr|A8K7N0|A8K7N0_HUMAN	5	RPL14	A8K7N0	6.5625	5e-05	1.03e-07	5.40891	0.0520679	3.46e-07	5.45255	0.0406594	3.29e-07	0	0.805199	1	TRUE	TRUE	TRUE	FALSE	TRUE
SLFN5	23.5231	23.3247	23.083	22.8147	17	17	23.0901	23.3701	17	17	Q08AF3	B4E0B1	tr|B4E0B1|B4E0B1_HUMAN;sp|Q08AF3|SLFN5_HUMAN;sp|Q08AF3-2|SLFN5_HUMAN;tr|B4E128|B4E128_HUMAN	18	SLFN5	B4E0B1	6.42392	1.12e-12	4.19e-09	5.94885	0.000101127	6.79e-09	6.23014	5.8e-05	5.08e-09	0	0.805199	1	TRUE	TRUE	TRUE	FALSE	TRUE
rps2	22.8914	22.7911	22.5131	21.831	17	17	21.4738	21.6396	17	17	P15880	Q8J014	tr|Q8J014|Q8J014_HUMAN;tr|Q3KQT6|Q3KQT6_HUMAN;sp|P15880|RS2_HUMAN;tr|H0YEN5|H0YEN5_HUMAN;tr|E9PQD7|E9PQD7_HUMAN;tr|Q8N5L9|Q8N5L9_HUMAN;tr|Q6IPX5|Q6IPX5_HUMAN;tr|Q9BSW5|Q9BSW5_HUMAN;tr|O60249|O60249_HUMAN;tr|I3L404|I3L404_HUMAN;tr|E9PMM9|E9PMM9_HUMAN;tr|Q8NI62|Q8NI62_HUMAN;tr|E9PPT0|E9PPT0_HUMAN;tr|Q8NI61|Q8NI61_HUMAN;tr|E9PM36|E9PM36_HUMAN;tr|H3BNG3|H3BNG3_HUMAN;tr|D3DU83|D3DU83_HUMAN;tr|A4D0Y7|A…	8	rps2	Q8J014	5.84128	2.93e-05	8.74e-08	5.17206	0.0320772	1.87e-07	4.5567	0.047598	4.13e-07	0	0.805199	1	TRUE	TRUE	TRUE	FALSE	TRUE
KPNA1	22.8666	22.7194	22.6502	22.5584	17	17	22.5136	22.6162	17	17	P52294	Q5BKZ2	tr|Q5BKZ2|Q5BKZ2_HUMAN;sp|P52294|IMA5_HUMAN;tr|B3KXZ2|B3KXZ2_HUMAN;tr|B3KWR2|B3KWR2_HUMAN;tr|C9JYI4|C9JYI4_HUMAN;tr|C9J352|C9J352_HUMAN;tr|C9JWD9|C9JWD9_HUMAN;tr|F2Z3G4|F2Z3G4_HUMAN;tr|C9J4U1|C9J4U1_HUMAN	14	KPNA1	Q5BKZ2	5.793	9.66e-15	6.05e-10	5.60429	1.05e-08	7.45e-10	5.56489	4.19e-08	7.79e-10	0	0.805199	1	TRUE	TRUE	TRUE	FALSE	TRUE
GSTM3	22.8357	22.5968	20.4492	20.8464	17	17	17	17	17	17	P21266	Q6FGJ9	tr|Q6FGJ9|Q6FGJ9_HUMAN;sp|P21266|GSTM3_HUMAN;tr|Q59EJ5|Q59EJ5_HUMAN;tr|A4UJ43|A4UJ43_HUMAN;tr|A0A0A0MTN3|A0A0A0MTN3_HUMAN;tr|B4E2J2|B4E2J2_HUMAN;tr|Q9UE37|Q9UE37_HUMAN;tr|Q6ZSP8|Q6ZSP8_HUMAN;tr|Q5T8Q9|Q5T8Q9_HUMAN;tr|Q5T8R2|Q5T8R2_HUMAN;tr|Q5T8R1|Q5T8R1_HUMAN;sp|P46439|GSTM5_HUMAN	6	GSTM3	Q6FGJ9	5.71624	2.32e-09	1.16e-08	3.64778	0.0330438	1.93e-07	0	0.606696	1	0	0.805199	1	TRUE	TRUE	FALSE	FALSE	TRUE
RPS7	22.5517	22.8257	22.2592	22.1761	17	17	22.6573	22.1959	17	17	P62081	P62081	sp|P62081|RS7_HUMAN;tr|B5MCP9|B5MCP9_HUMAN;tr|Q59FS3|Q59FS3_HUMAN	5	RPS7	P62081	5.6887	2.01e-07	2.56e-08	5.21767	0.00569841	4.4e-08	5.42659	0.00358492	3.44e-08	0	0.805199	1	TRUE	TRUE	TRUE	FALSE	TRUE
SRI	22.0864	23.0864	23.1168	23.309	17	17	23.9939	24.2966	17	17	P30626	C9J0K6	tr|C9J0K6|C9J0K6_HUMAN;sp|P30626-2|SORCN_HUMAN;sp|P30626|SORCN_HUMAN;sp|P30626-3|SORCN_HUMAN;tr|B4DHQ6|B4DHQ6_HUMAN	10	SRI	C9J0K6	5.58639	0.00915484	1.13e-06	6.21291	0.0744883	5.85e-07	7.14526	0.0325083	2.45e-07	0	0.805199	1	TRUE	TRUE	TRUE	FALSE	TRUE
TMEM43	22.6322	22.5294	21.6791	21.6013	17	17	17	17	17	17	Q9BTV4	A0A024R2F9	tr|A0A024R2F9|A0A024R2F9_HUMAN;sp|Q9BTV4|TMM43_HUMAN;tr|Q8TEP9|Q8TEP9_HUMAN;tr|A0A0S2Z5N2|A0A0S2Z5N2_HUMAN;tr|V9GY05|V9GY05_HUMAN	7	TMEM43	A0A024R2F9	5.58078	9.66e-15	3.72e-10	4.6402	1.41e-07	1.19e-09	0	0.606696	1	0	0.805199	1	TRUE	TRUE	FALSE	FALSE	TRUE
KPNA4	22.1691	22.4857	22.1386	21.8446	17	17	21.4237	21.5037	17	17	O00629	O00629	sp|O00629|IMA3_HUMAN;tr|H7C4F6|H7C4F6_HUMAN	10	KPNA4	O00629	5.32742	8.07e-09	1.41e-08	4.99159	0.00152337	2.13e-08	4.4637	0.00484411	4.29e-08	0	0.805199	1	TRUE	TRUE	TRUE	FALSE	TRUE
RPL36	22.0447	22.3452	20.992	20.1328	17	17	20.5104	20.4086	17	17	Q9Y3U8	Q9Y3U8	sp|Q9Y3U8|RL36_HUMAN;tr|J3QSB5|J3QSB5_HUMAN;tr|J3KTD3|J3KTD3_HUMAN	3	RPL36	Q9Y3U8	5.19496	0.00499953	7.58e-07	3.56243	0.26064	7.77e-06	3.45949	0.215807	9.3e-06	0	0.805199	1	TRUE	TRUE	TRUE	FALSE	TRUE
NUP93	22.2879	21.9152	21.7216	21.7714	17	17	22.3525	22.244	17	17	Q8N1F7	Q8N1F7	sp|Q8N1F7|NUP93_HUMAN;tr|A8K897|A8K897_HUMAN;tr|H3BVG0|H3BVG0_HUMAN;sp|Q8N1F7-2|NUP93_HUMAN;tr|H3BM93|H3BM93_HUMAN;tr|H3BV11|H3BV11_HUMAN;tr|H3BRI8|H3BRI8_HUMAN;tr|H3BNN5|H3BNN5_HUMAN;tr|H3BPA9|H3BPA9_HUMAN;tr|H3BP95|H3BP95_HUMAN;tr|H3BMX0|H3BMX0_HUMAN;tr|H3BVE2|H3BVE2_HUMAN;tr|H3BV15|H3BV15_HUMAN;tr|H3BRD9|H3BRD9_HUMAN	19	NUP93	Q8N1F7	5.10154	1.91e-09	1.12e-08	4.7465	0.00102146	1.76e-08	5.29824	0.000239836	8.84e-09	0	0.805199	1	TRUE	TRUE	TRUE	FALSE	TRUE
ZNF512	22.1618	22.0309	22.2218	21.4398	17	17	22.4952	22.3587	17	17	Q96ME7	Q96ME7-3	sp|Q96ME7-3|ZN512_HUMAN;tr|G3XAG1|G3XAG1_HUMAN;sp|Q96ME7|ZN512_HUMAN;tr|B4DES6|B4DES6_HUMAN;tr|B7Z9P6|B7Z9P6_HUMAN;sp|Q96ME7-2|ZN512_HUMAN;tr|Q658M0|Q658M0_HUMAN;tr|B4E0X7|B4E0X7_HUMAN	14	ZNF512	Q96ME7-3	5.09635	0.00167278	4.11e-07	4.83079	0.0735578	5.73e-07	5.42695	0.0357995	2.78e-07	0	0.805199	1	TRUE	TRUE	TRUE	FALSE	TRUE
PML-RAR	22.138	21.9316	21.4626	21.7013	17	17	17	17	17	17	O15305	Q15156	tr|Q15156|Q15156_HUMAN	20	PML-RAR	Q15156	5.0348	8.07e-12	5.28e-09	4.58192	0.000246474	9.55e-09	0	0.606696	1	0	0.805199	1	TRUE	TRUE	FALSE	FALSE	TRUE
CCT3	21.8502	21.9754	22.1068	22.9997	17	17	23.1589	22.8641	17	17	P49368	B3KX11	tr|B3KX11|B3KX11_HUMAN;sp|P49368|TCPG_HUMAN;tr|Q59H77|Q59H77_HUMAN;tr|B4DUR8|B4DUR8_HUMAN;sp|P49368-2|TCPG_HUMAN;tr|Q2TU64|Q2TU64_HUMAN;tr|Q5SZX6|Q5SZX6_HUMAN;tr|E9PRC8|E9PRC8_HUMAN;tr|E9PQ35|E9PQ35_HUMAN;tr|Q5SZX9|Q5SZX9_HUMAN;tr|Q5SZW8|Q5SZW8_HUMAN;tr|E9PM09|E9PM09_HUMAN	16	CCT3	B3KX11	4.91279	0.0111481	1.31e-06	5.55326	0.0764921	6.12e-07	6.0115	0.0444891	3.73e-07	0	0.805199	1	TRUE	TRUE	TRUE	FALSE	TRUE
PSMA5	22.0411	21.7574	21.1224	22.1464	17	17	21.205	21.1547	17	17	P28066	Q5U0A0	tr|Q5U0A0|Q5U0A0_HUMAN;tr|A0A109NGN6|A0A109NGN6_HUMAN;sp|P28066|PSA5_HUMAN;tr|Q5IST5|Q5IST5_MACFA;sp|P28066-2|PSA5_HUMAN	6	PSMA5	Q5U0A0	4.89925	0.0279943	2.57e-06	4.63438	0.194762	3.62e-06	4.17982	0.19494	6.83e-06	0	0.805199	1	TRUE	TRUE	TRUE	FALSE	TRUE
CANX	21.9866	21.5968	21.1913	22.0237	17	17	17	17	17	17	P27824	P27824	sp|P27824|CALX_HUMAN;sp|P27824-2|CALX_HUMAN;sp|P27824-3|CALX_HUMAN;tr|H0Y9Q7|H0Y9Q7_HUMAN;tr|Q16094|Q16094_HUMAN;tr|D6RGY2|D6RGY2_HUMAN;tr|Q6ZP56|Q6ZP56_HUMAN;tr|D6RFL1|D6RFL1_HUMAN;tr|D6RB85|D6RB85_HUMAN;tr|D6RDP7|D6RDP7_HUMAN;tr|H0Y9H1|H0Y9H1_HUMAN;tr|D6RAQ8|D6RAQ8_HUMAN;tr|D6RAU8|D6RAU8_HUMAN;tr|D6RHJ3|D6RHJ3_HUMAN;tr|D6RD16|D6RD16_HUMAN	12	CANX	P27824	4.79169	0.0107821	1.28e-06	4.6075	0.129434	1.63e-06	0	0.606696	1	0	0.805199	1	TRUE	TRUE	FALSE	FALSE	TRUE
SBDS	21.6974	21.7512	21.6074	20.9924	17	17	20.9989	20.9195	17	17	Q9Y3A5	A0A0S2Z5I7	tr|A0A0S2Z5I7|A0A0S2Z5I7_HUMAN;tr|A0A087X020|A0A087X020_HUMAN;sp|Q9Y3A5|SBDS_HUMAN;tr|F8WE72|F8WE72_HUMAN;tr|A0A0S2Z5F7|A0A0S2Z5F7_HUMAN	9	SBDS	A0A0S2Z5I7	4.72428	0.000203701	1.64e-07	4.29992	0.0459882	2.96e-07	3.95924	0.0537805	4.95e-07	0	0.805199	1	TRUE	TRUE	TRUE	FALSE	TRUE
NUP98	22.0903	21.3427	21.4356	20.3451	17	17	17	17	17	17	P52948	P52948-6	sp|P52948-6|NUP98_HUMAN;sp|P52948-5|NUP98_HUMAN;sp|P52948|NUP98_HUMAN;sp|P52948-2|NUP98_HUMAN;tr|H7C3P6|H7C3P6_HUMAN;tr|A0A024RCC4|A0A024RCC4_HUMAN;tr|B4DWF8|B4DWF8_HUMAN;sp|P52948-4|NUP98_HUMAN;tr|A8KA17|A8KA17_HUMAN;sp|P52948-3|NUP98_HUMAN;tr|H0YCT1|H0YCT1_HUMAN;tr|H0YDF4|H0YDF4_HUMAN	11	NUP98	P52948-6	4.7165	0.126963	1.15e-05	3.89034	0.384762	3.69e-05	0	0.606696	1	0	0.805199	1	TRUE	TRUE	FALSE	FALSE	TRUE
RPS26	21.4804	21.8234	21.0482	20.4882	17	17	20.9426	20.4982	17	17	P62854	Q75MH1	tr|Q75MH1|Q75MH1_HUMAN;tr|A0A024RB14|A0A024RB14_HUMAN;sp|P62854|RS26_HUMAN;tr|Q76N57|Q76N57_HUMAN;sp|Q5JNZ5|RS26L_HUMAN	2	RPS26	Q75MH1	4.65188	0.00405764	6.69e-07	3.76818	0.162532	2.47e-06	3.7204	0.1327	2.67e-06	0	0.805199	1	TRUE	TRUE	TRUE	FALSE	TRUE
NQO1	21.5874	21.6168	20.5977	20.6024	17	17	20.4712	20.8402	17	17	P15559	B4DLR8	tr|B4DLR8|B4DLR8_HUMAN;sp|P15559-3|NQO1_HUMAN;tr|Q3B792|Q3B792_HUMAN;sp|P15559-2|NQO1_HUMAN;sp|P15559|NQO1_HUMAN;tr|H3BRK3|H3BRK3_HUMAN;tr|Q53G81|Q53G81_HUMAN;tr|H3BNV2|H3BNV2_HUMAN;tr|B4DQP5|B4DQP5_HUMAN	7	NQO1	B4DLR8	4.60211	2.37e-08	1.7e-08	3.60005	0.012618	7.95e-08	3.65571	0.00963785	7.22e-08	0	0.805199	1	TRUE	TRUE	TRUE	FALSE	TRUE
RPS23	21.5516	21.5775	21.1312	20.3005	17	17	21.0221	20.5674	17	17	P62266	A8K517	tr|A8K517|A8K517_HUMAN;sp|P62266|RS23_HUMAN;tr|D6RD47|D6RD47_HUMAN;tr|D6RDJ2|D6RDJ2_HUMAN;tr|D6RIX0|D6RIX0_HUMAN;tr|D6R9I7|D6R9I7_HUMAN	3	RPS23	A8K517	4.56459	0.0206176	2.05e-06	3.71585	0.254762	7.26e-06	3.79473	0.190361	6.38e-06	0	0.805199	1	TRUE	TRUE	TRUE	FALSE	TRUE
AHCY	21.4182	21.7054	21.8783	22.5743	17	17	21.2632	21.4286	17	17	P23526	P23526	sp|P23526|SAHH_HUMAN;tr|Q1RMG2|Q1RMG2_HUMAN;sp|P23526-2|SAHH_HUMAN;tr|A0A0K3CAE8|A0A0K3CAE8_RHOTO	10	AHCY	P23526	4.56177	0.00383226	6.46e-07	5.22634	0.043934	2.77e-07	4.3459	0.0758062	8.74e-07	0	0.805199	1	TRUE	TRUE	TRUE	FALSE	TRUE
SNRPN	21.6778	21.4453	21.2032	20.8723	17	17	21.0169	20.8395	17	17	P63162	J3QLE5	tr|J3QLE5|J3QLE5_HUMAN;tr|Q66K91|Q66K91_HUMAN;tr|Q5XPV6|Q5XPV6_HUMAN;sp|P14678-2|RSMB_HUMAN;tr|B4DVS0|B4DVS0_HUMAN;tr|X5DP00|X5DP00_HUMAN;sp|P63162|RSMN_HUMAN;sp|P14678|RSMB_HUMAN;tr|Q9UIS4|Q9UIS4_HUMAN;sp|P63162-2|RSMN_HUMAN;tr|Q15182|Q15182_HUMAN;sp|P14678-3|RSMB_HUMAN;tr|Q6LBS1|Q6LBS1_HUMAN;tr|J3KRY3|J3KRY3_HUMAN;tr|S4R3P3|S4R3P3_HUMAN;tr|Q53HE7|Q53HE7_HUMAN	5	SNRPN	J3QLE5	4.56153	1.22e-06	3.83e-08	4.03774	0.0131343	8.22e-08	3.92819	0.0136672	9.77e-08	0	0.805199	1	TRUE	TRUE	TRUE	FALSE	TRUE
COMT	22.0825	21.0285	22.0557	21.9283	17	17	17	17	17	17	P21964	B8XPJ7	tr|B8XPJ7|B8XPJ7_HUMAN;sp|P21964-2|COMT_HUMAN;tr|B8XPJ8|B8XPJ8_HUMAN;tr|A0A140VJG8|A0A140VJG8_HUMAN;sp|P21964|COMT_HUMAN;tr|E7EMS6|E7EMS6_HUMAN;tr|F8WBW9|F8WBW9_HUMAN;tr|E7EUU8|E7EUU8_HUMAN;tr|F2WW55|F2WW55_HUMAN;tr|F2WW53|F2WW53_HUMAN;tr|A0A1S6YJG6|A0A1S6YJG6_HUMAN;tr|A3F6Y9|A3F6Y9_HUMAN	5	COMT	B8XPJ7	4.55548	0.0473296	3.98e-06	4.99197	0.155477	2.27e-06	0	0.606696	1	0	0.805199	1	TRUE	TRUE	FALSE	FALSE	TRUE
EIF3S2	21.4176	21.6669	22.3202	21.8486	17	17	22.273	22.7635	17	17	Q13347	Q5U0F4	tr|Q5U0F4|Q5U0F4_HUMAN;tr|Q53HU7|Q53HU7_HUMAN;sp|Q13347|EIF3I_HUMAN;tr|Q9P1D9|Q9P1D9_HUMAN;tr|Q5TFK1|Q5TFK1_HUMAN	10	EIF3S2	Q5U0F4	4.54224	0.00216454	4.73e-07	5.0844	0.0387893	2.34e-07	5.51827	0.0196522	1.4e-07	0	0.805199	1	TRUE	TRUE	TRUE	FALSE	TRUE
POLR2H	21.6219	21.4387	21.2805	21.2212	17	17	20.9705	21.3578	17	17	P52434	C9JLU1	tr|C9JLU1|C9JLU1_HUMAN;sp|P52434|RPAB3_HUMAN;sp|P52434-3|RPAB3_HUMAN;sp|P52434-4|RPAB3_HUMAN;sp|P52434-2|RPAB3_HUMAN;sp|P52434-5|RPAB3_HUMAN	4	POLR2H	C9JLU1	4.53031	9.88e-07	3.64e-08	4.25085	0.00763655	5.43e-08	4.16414	0.00784676	6.18e-08	0	0.805199	1	TRUE	TRUE	TRUE	FALSE	TRUE
AHSA1	21.5133	21.5355	21.414	21.5261	17	17	21.8021	22.3079	17	17	O95433	O95433-2	sp|O95433-2|AHSA1_HUMAN;sp|O95433|AHSA1_HUMAN;tr|H0YJG7|H0YJG7_HUMAN;tr|G3V438|G3V438_HUMAN;tr|H0YJ63|H0YJ63_HUMAN;tr|G3V3W9|G3V3W9_HUMAN;tr|H0YJU2|H0YJU2_HUMAN	8	AHSA1	O95433-2	4.5244	2.75e-05	8.57e-08	4.47004	0.0150268	9.25e-08	5.05501	0.00482855	4.28e-08	0	0.805199	1	TRUE	TRUE	TRUE	FALSE	TRUE
UGDH	21.7603	21.2494	20.158	20.4574	17	17	19.926	19.7767	17	17	O60701	O60701-2	sp|O60701-2|UGDH_HUMAN;sp|O60701|UGDH_HUMAN;sp|O60701-3|UGDH_HUMAN;tr|E7ER95|E7ER95_HUMAN;tr|E7ER83|E7ER83_HUMAN;tr|E7ETF4|E7ETF4_HUMAN;tr|Q9NQ81|Q9NQ81_HUMAN;tr|E7EV97|E7EV97_HUMAN;tr|Q9NQ82|Q9NQ82_HUMAN;tr|D6RHF4|D6RHF4_HUMAN;tr|Q9NY20|Q9NY20_HUMAN;tr|E9PBD2|E9PBD2_HUMAN	8	UGDH	O60701-2	4.50486	0.000346868	2.01e-07	3.3077	0.118194	1.37e-06	2.85138	0.148949	3.44e-06	0	0.805199	1	TRUE	TRUE	TRUE	FALSE	TRUE
PEA15	22.0739	20.9178	19.8409	19.973	17	17	19.1042	19.5468	17	17	Q15121	B1AKZ4	tr|B1AKZ4|B1AKZ4_HUMAN;sp|Q15121|PEA15_HUMAN;tr|B1AKZ5|B1AKZ5_HUMAN;tr|Q6FHL9|Q6FHL9_HUMAN;sp|Q15121-2|PEA15_HUMAN	3	PEA15	B1AKZ4	4.49586	0.121362	1.09e-05	2.90695	0.471404	0.000146897	2.32548	0.434139	0.000525077	0	0.805199	1	TRUE	TRUE	TRUE	FALSE	TRUE
RPL9	21.4863	21.3953	21.9267	22.0979	17	17	21.1252	21.0992	17	17	P32969	Q53Z07	tr|Q53Z07|Q53Z07_HUMAN;sp|Q5IFJ7|RL9_MACFA;sp|P32969|RL9_HUMAN;tr|D6RAN4|D6RAN4_HUMAN;tr|H0Y9V9|H0Y9V9_HUMAN;tr|E7ESE0|E7ESE0_HUMAN;tr|B4E1M5|B4E1M5_HUMAN;tr|B4DLV8|B4DLV8_HUMAN;tr|H0Y9R4|H0Y9R4_HUMAN;tr|Q2NKY6|Q2NKY6_HUMAN	6	RPL9	Q53Z07	4.44078	5.41e-14	3.02e-09	5.01231	3.4e-07	1.41e-09	4.1122	5.29e-05	4.91e-09	0	0.805199	1	TRUE	TRUE	TRUE	FALSE	TRUE
NUP133	21.1383	21.57	20.8506	19.526	17	17	17	17	17	17	Q8WUM0	A0A024R3R6	tr|A0A024R3R6|A0A024R3R6_HUMAN;tr|B4E3T7|B4E3T7_HUMAN;sp|Q8WUM0|NU133_HUMAN;tr|B4E206|B4E206_HUMAN	12	NUP133	A0A024R3R6	4.35414	0.211989	2.53e-05	3.18828	0.47619	0.000160602	0	0.606696	1	0	0.805199	1	TRUE	TRUE	FALSE	FALSE	TRUE
TLN1	21.5621	21.1348	19.7173	21.0519	17	17	17	17	17	17	Q9Y490	Q9Y490	sp|Q9Y490|TLN1_HUMAN;tr|A0A1S5UZ07|A0A1S5UZ07_HUMAN	9	TLN1	Q9Y490	4.34842	0.216884	2.64e-05	3.38457	0.458838	0.00011714	0	0.606696	1	0	0.805199	1	TRUE	TRUE	FALSE	FALSE	TRUE
ZNF24	21.2254	21.4124	21.8456	22.1645	17	17	22.947	22.8989	17	17	P17028	P17028	sp|P17028|ZNF24_HUMAN;tr|A0A024RC47|A0A024RC47_HUMAN;sp|P17028-2|ZNF24_HUMAN;tr|K7EQP8|K7EQP8_HUMAN;tr|K7EPZ8|K7EPZ8_HUMAN;tr|K7EPL1|K7EPL1_HUMAN;tr|B4DL26|B4DL26_HUMAN	13	ZNF24	P17028	4.31888	2.2e-07	2.61e-08	5.00503	0.00029978	1.04e-08	5.92293	2.04e-05	3.59e-09	0	0.805199	1	TRUE	TRUE	TRUE	FALSE	TRUE
PPM1G	21.2709	21.2126	21.0581	20.5443	17	17	20.9436	20.6999	17	17	O15355	B4DDC8	tr|B4DDC8|B4DDC8_HUMAN;tr|B3KXL8|B3KXL8_HUMAN;tr|Q6IAU5|Q6IAU5_HUMAN;tr|B2R665|B2R665_HUMAN;sp|O15355|PPM1G_HUMAN;tr|Q96IN7|Q96IN7_HUMAN;tr|Q59GB2|Q59GB2_HUMAN	9	PPM1G	B4DDC8	4.24173	0.000380016	2.08e-07	3.80125	0.0593395	4.13e-07	3.82173	0.0465609	3.99e-07	0	0.805199	1	TRUE	TRUE	TRUE	FALSE	TRUE
RING1	21.4278	21.0511	22.0367	21.4377	17	17	22.1864	22.2209	17	17	Q06587	A0A1U9X8F2	tr|A0A1U9X8F2|A0A1U9X8F2_HUMAN;tr|A0A1U9X8F1|A0A1U9X8F1_HUMAN;sp|Q06587|RING1_HUMAN;tr|B4DVB5|B4DVB5_HUMAN;tr|A0A024RCR9|A0A024RCR9_HUMAN;sp|Q06587-2|RING1_HUMAN;tr|B4DW57|B4DW57_HUMAN;tr|B4DMN3|B4DMN3_HUMAN	8	RING1	A0A1U9X8F2	4.23944	0.00380088	6.43e-07	4.7372	0.0491612	3.22e-07	5.20362	0.0248164	1.79e-07	0	0.805199	1	TRUE	TRUE	TRUE	FALSE	TRUE
PSMF1	21.4813	20.9757	21.6536	21.0254	17	17	22.1364	22.3169	17	17	Q92530	Q5QPM7	tr|Q5QPM7|Q5QPM7_HUMAN;tr|A0A140VJT2|A0A140VJT2_HUMAN;sp|Q92530|PSMF1_HUMAN;tr|B4DUJ0|B4DUJ0_HUMAN;tr|F5H4Z3|F5H4Z3_HUMAN;tr|B4DXW9|B4DXW9_HUMAN;tr|Q5QPM9|Q5QPM9_HUMAN;tr|B4DFK1|B4DFK1_HUMAN;tr|H0Y555|H0Y555_HUMAN	4	PSMF1	Q5QPM7	4.22851	0.013506	1.52e-06	4.33952	0.114596	1.3e-06	5.22666	0.0472372	4.08e-07	0	0.805199	1	TRUE	TRUE	TRUE	FALSE	TRUE
SUI1	21.2957	21.1463	21.7735	21.2807	17	17	21.5249	21.5881	17	17	P41567	Q6IAV3	tr|Q6IAV3|Q6IAV3_HUMAN;sp|P41567|EIF1_HUMAN;tr|K7EM18|K7EM18_HUMAN;tr|Q6FG85|Q6FG85_HUMAN;tr|Q53F41|Q53F41_HUMAN;sp|O60739|EIF1B_HUMAN;tr|K7EQP2|K7EQP2_HUMAN	4	SUI1	Q6IAV3	4.22097	0.000107677	1.33e-07	4.52708	0.0137633	8.56e-08	4.55649	0.0112706	8.22e-08	0	0.805199	1	TRUE	TRUE	TRUE	FALSE	TRUE
SRBD1	20.7917	21.621	21.9969	21.1083	17	17	23.1284	23.2109	17	17	Q8N5C6	B3KPM8	tr|B3KPM8|B3KPM8_HUMAN;sp|Q8N5C6|SRBD1_HUMAN;sp|Q8N5C6-2|SRBD1_HUMAN;tr|B7ZAA7|B7ZAA7_HUMAN;tr|B7Z6X7|B7Z6X7_HUMAN	19	SRBD1	B3KPM8	4.20637	0.149009	1.44e-05	4.5526	0.271883	8.86e-06	6.16965	0.0957524	1.36e-06	0	0.805199	1	TRUE	TRUE	TRUE	FALSE	TRUE
BCAS2	20.8405	21.5575	21.6253	20.8719	17	17	20.0466	20.3056	17	17	O75934	B2R7W3	tr|B2R7W3|B2R7W3_HUMAN;sp|O75934|SPF27_HUMAN;tr|Q53HE3|Q53HE3_HUMAN	4	BCAS2	B2R7W3	4.199	0.0831459	6.94e-06	4.24861	0.244624	6.46e-06	3.17612	0.30582	3.77e-05	0	0.805199	1	TRUE	TRUE	TRUE	FALSE	TRUE
HDLBP	21.36	21.034	20.9734	20.7845	17	17	17	17	17	17	Q00341	B2R5V9	tr|B2R5V9|B2R5V9_HUMAN;tr|A0A024R4E5|A0A024R4E5_HUMAN;sp|Q00341|VIGLN_HUMAN;sp|Q00341-2|VIGLN_HUMAN;tr|H0Y394|H0Y394_HUMAN;tr|Q6ZS03|Q6ZS03_HUMAN;tr|Q96CF6|Q96CF6_HUMAN;tr|B4DKR8|B4DKR8_HUMAN;tr|C9JIZ1|C9JIZ1_HUMAN;tr|H7C0A4|H7C0A4_HUMAN;tr|C9JZI8|C9JZI8_HUMAN;tr|C9J5E5|C9J5E5_HUMAN;tr|C9JT62|C9JT62_HUMAN;tr|C9JHS7|C9JHS7_HUMAN;tr|C9JK79|C9JK79_HUMAN;tr|C9JHZ8|C9JHZ8_HUMAN;tr|C9JES8|C9JES8_HUMAN;…	14	HDLBP	B2R5V9	4.19697	6.18e-07	3.26e-08	3.87895	0.00748837	5.35e-08	0	0.606696	1	0	0.805199	1	TRUE	TRUE	FALSE	FALSE	TRUE
BLVRB	21.5331	20.8378	20.2955	21.456	17	17	19.8312	20.241	17	17	P30043	V9HWI1	tr|V9HWI1|V9HWI1_HUMAN;sp|P30043|BLVRB_HUMAN;tr|M0QZL1|M0QZL1_HUMAN;tr|M0R192|M0R192_HUMAN	4	BLVRB	V9HWI1	4.18546	0.250205	3.49e-05	3.87575	0.412673	5.53e-05	3.03607	0.400329	0.000231013	0	0.805199	1	TRUE	TRUE	TRUE	FALSE	TRUE
SNRNP40	21.0679	21.2976	21.369	21.7208	17	17	21.4822	21.5358	17	17	Q96DI7	B2R9I9	tr|B2R9I9|B2R9I9_HUMAN;tr|A0MNP2|A0MNP2_HUMAN;sp|Q96DI7|SNR40_HUMAN;sp|Q96DI7-2|SNR40_HUMAN;tr|Q9NSS8|Q9NSS8_HUMAN	8	SNRNP40	B2R9I9	4.18274	5.4e-06	5.47e-08	4.5449	0.00344214	3.25e-08	4.509	0.00354684	3.42e-08	0	0.805199	1	TRUE	TRUE	TRUE	FALSE	TRUE
DHX16	21.1848	21.1262	21.6526	21.4296	17	17	21.8736	21.9814	17	17	O60231	Q5SQH4	tr|Q5SQH4|Q5SQH4_HUMAN;sp|O60231|DHX16_HUMAN;tr|A0A1U9X7L7|A0A1U9X7L7_HUMAN;tr|B4DZ28|B4DZ28_HUMAN;tr|A0A140T947|A0A140T947_HUMAN;tr|Q9P186|Q9P186_HUMAN;tr|Q5SQH5|Q5SQH5_HUMAN;tr|A0A140T9T4|A0A140T9T4_HUMAN;tr|Q6PKC8|Q6PKC8_HUMAN;tr|A2AB15|A2AB15_HUMAN	17	DHX16	Q5SQH4	4.15547	3.97e-10	8.84e-09	4.54113	4.71e-05	5.06e-09	4.92753	1.12e-05	3.03e-09	0	0.805199	1	TRUE	TRUE	TRUE	FALSE	TRUE
TRIR	21.3656	20.9261	21.181	21.3763	17	17	21.7294	21.8755	17	17	Q9BQ61	Q9BQ61	sp|Q9BQ61|CS043_HUMAN;tr|B2RE11|B2RE11_HUMAN;tr|K7ELS0|K7ELS0_HUMAN;tr|K7ERU7|K7ERU7_HUMAN;tr|K7EN60|K7EN60_HUMAN	4	TRIR	Q9BQ61	4.14584	9.53e-05	1.27e-07	4.27868	0.0171565	1.05e-07	4.80245	0.00600268	5.07e-08	0	0.805199	1	TRUE	TRUE	TRUE	FALSE	TRUE
PSMA7	21.4968	20.7663	20.3607	22.257	17	17	20.8263	21.1334	17	17	O14818	Q05DH1	tr|Q05DH1|Q05DH1_HUMAN;tr|A0A0K0K1K4|A0A0K0K1K4_HUMAN;sp|O14818|PSA7_HUMAN;sp|O14818-2|PSA7_HUMAN;tr|B0YJ74|B0YJ74_HUMAN;sp|Q8TAA3-2|PSA7L_HUMAN;sp|Q8TAA3-5|PSA7L_HUMAN;sp|Q8TAA3|PSA7L_HUMAN;sp|O14818-4|PSA7_HUMAN;tr|H0UI83|H0UI83_HUMAN;tr|H0Y586|H0Y586_HUMAN;tr|A0A087WYS6|A0A087WYS6_HUMAN;tr|Q4G1B8|Q4G1B8_HUMAN;tr|F5GY34|F5GY34_HUMAN	6	PSMA7	Q05DH1	4.13155	0.494525	0.000318884	4.30884	0.498767	0.000250877	3.97982	0.422921	0.000394172	0	0.805199	1	TRUE	TRUE	TRUE	FALSE	TRUE
MAGOHB	21.2538	20.891	21.2607	20.7446	17	17	20.8107	20.8109	17	17	Q96A72	F5H6N1	tr|F5H6N1|F5H6N1_HUMAN;sp|P61326|MGN_HUMAN;tr|A0A023T6R1|A0A023T6R1_HUMAN;sp|Q96A72|MGN2_HUMAN;tr|F5H3U9|F5H3U9_HUMAN;tr|F5H6P7|F5H6P7_HUMAN;sp|P61326-2|MGN_HUMAN	3	MAGOHB	F5H6N1	4.07241	0.00192693	4.46e-07	4.00265	0.0672142	4.97e-07	3.8108	0.0648796	6.74e-07	0	0.805199	1	TRUE	TRUE	TRUE	FALSE	TRUE
MRE11A	20.9733	21.0552	20.6094	19.7778	17	17	20.0265	19.4917	17	17	P49959	A0A024R395	tr|A0A024R395|A0A024R395_HUMAN;sp|P49959|MRE11_HUMAN;sp|P49959-3|MRE11_HUMAN;sp|P49959-2|MRE11_HUMAN;tr|F8W7U8|F8W7U8_HUMAN;tr|Q05D78|Q05D78_HUMAN;tr|F5GXT0|F5GXT0_HUMAN;tr|Q9BS79|Q9BS79_HUMAN;tr|F5H742|F5H742_HUMAN;tr|A0A0S2Z438|A0A0S2Z438_HUMAN;tr|F5H256|F5H256_HUMAN	9	MRE11A	A0A024R395	4.01427	0.0710214	5.87e-06	3.19361	0.351805	2.36e-05	2.75909	0.329607	5.68e-05	0	0.805199	1	TRUE	TRUE	TRUE	FALSE	TRUE
PPIL4	20.8333	21.1762	21.0369	20.896	17	17	21.1843	21.0279	17	17	Q8WUA2	Q8WUA2	sp|Q8WUA2|PPIL4_HUMAN;tr|Q32Q83|Q32Q83_HUMAN;tr|Q6P392|Q6P392_HUMAN;tr|B3KRR4|B3KRR4_HUMAN;tr|Q9H287|Q9H287_HUMAN;tr|Q9P1R3|Q9P1R3_HUMAN;tr|Q96AL2|Q96AL2_HUMAN	9	PPIL4	Q8WUA2	4.00475	6.49e-06	5.76e-08	3.96646	0.00891041	6.12e-08	4.10612	0.00579	4.93e-08	0	0.805199	1	TRUE	TRUE	TRUE	FALSE	TRUE
XPC	21.0403	20.9545	20.6787	20.3811	17	17	21.1898	21.6841	17	17	Q01831	A0A024R2M8	tr|A0A024R2M8|A0A024R2M8_HUMAN;sp|Q01831-2|XPC_HUMAN;tr|X5DRB1|X5DRB1_HUMAN;tr|D9I4E1|D9I4E1_HUMAN;tr|A8K146|A8K146_HUMAN;sp|Q01831|XPC_HUMAN;tr|D2CPI8|D2CPI8_HUMAN;tr|D2CPJ1|D2CPJ1_HUMAN;tr|D2CPJ3|D2CPJ3_HUMAN;tr|D2CPI9|D2CPI9_HUMAN;tr|D2CPJ0|D2CPJ0_HUMAN;tr|D2CPJ4|D2CPJ4_HUMAN;tr|D2CPJ5|D2CPJ5_HUMAN;tr|D2CPK7|D2CPK7_HUMAN;tr|D2CPK0|D2CPK0_HUMAN;tr|D2CPJ9|D2CPJ9_HUMAN;tr|D2CPK4|D2CPK4_HUMAN;tr|D…	10	XPC	A0A024R2M8	3.99736	0.00113801	3.34e-07	3.52992	0.0842282	7.26e-07	4.43697	0.0241756	1.74e-07	0	0.805199	1	TRUE	TRUE	TRUE	FALSE	TRUE
NOC2L	21.036	20.931	22.1649	21.5391	17	17	22.9685	23.0118	17	17	Q9Y3T9	B3KNC3	tr|B3KNC3|B3KNC3_HUMAN;sp|Q9Y3T9|NOC2L_HUMAN;tr|Q9H9J5|Q9H9J5_HUMAN;tr|Q8NAK7|Q8NAK7_HUMAN;tr|B4DY21|B4DY21_HUMAN;tr|B4DM71|B4DM71_HUMAN	14	NOC2L	B3KNC3	3.98352	0.00273321	5.34e-07	4.85199	0.0269474	1.56e-07	5.99015	0.00467446	4.17e-08	0	0.805199	1	TRUE	TRUE	TRUE	FALSE	TRUE
PIAS3	20.8245	21.1192	22.579	22.1155	17	17	23.9486	24.713	17	17	Q9Y6X2	E9PHH8	tr|E9PHH8|E9PHH8_HUMAN;tr|Q6IAR4|Q6IAR4_HUMAN;tr|B3KNI3|B3KNI3_HUMAN;sp|Q9Y6X2|PIAS3_HUMAN;tr|A4CZ08|A4CZ08_HUMAN;tr|E7ESB4|E7ESB4_HUMAN;tr|B4E1Y8|B4E1Y8_HUMAN	15	PIAS3	E9PHH8	3.97184	0.0560889	4.66e-06	5.34724	0.0851351	7.4e-07	7.33082	0.0144944	1.03e-07	0	0.805199	1	TRUE	TRUE	TRUE	FALSE	TRUE
TFIP11	20.4619	21.4243	21.9149	21.8608	17	17	22.421	22.9922	17	17	Q9UBB9	Q8N523	tr|Q8N523|Q8N523_HUMAN;tr|A0A024R1I7|A0A024R1I7_HUMAN;sp|Q9UBB9|TFP11_HUMAN;tr|B4DPE5|B4DPE5_HUMAN;tr|B4DSX8|B4DSX8_HUMAN;sp|Q9UBB9-2|TFP11_HUMAN;tr|H0Y4U8|H0Y4U8_HUMAN;tr|B1AHQ3|B1AHQ3_HUMAN;tr|F6UKU9|F6UKU9_HUMAN;tr|F6SQZ1|F6SQZ1_HUMAN;tr|F6XM96|F6XM96_HUMAN;tr|F6UQ07|F6UQ07_HUMAN	18	TFIP11	Q8N523	3.94314	0.139936	1.31e-05	4.88784	0.192424	3.53e-06	5.70658	0.0954129	1.35e-06	0	0.805199	1	TRUE	TRUE	TRUE	FALSE	TRUE
RAE1	20.6899	21.1316	21.2042	20.8835	17	17	21.5935	21.6383	17	17	P78406	E9PPG9	tr|E9PPG9|E9PPG9_HUMAN;sp|P78406|RAE1L_HUMAN;tr|E9PQ57|E9PQ57_HUMAN;tr|B0QZ36|B0QZ36_HUMAN;tr|Q5J8M4|Q5J8M4_HUMAN;tr|B0QZ37|B0QZ37_HUMAN	6	RAE1	E9PPG9	3.91075	0.00077155	2.79e-07	4.04386	0.0377523	2.26e-07	4.61588	0.0138637	9.9e-08	0	0.805199	1	TRUE	TRUE	TRUE	FALSE	TRUE
PSME3	20.846	20.9429	20.4183	20.6661	17	17	20.6263	19.8422	17	17	P61289	K9J957	tr|K9J957|K9J957_HUMAN;tr|V9HWJ8|V9HWJ8_HUMAN;tr|Q6FHK7|Q6FHK7_HUMAN;sp|P61289|PSME3_HUMAN;tr|A0A024R203|A0A024R203_HUMAN;sp|P61289-3|PSME3_HUMAN;sp|P61289-2|PSME3_HUMAN;tr|J7FRP4|J7FRP4_HUMAN;tr|A0A087WTV2|A0A087WTV2_HUMAN;tr|K7ENH2|K7ENH2_HUMAN;tr|B3KQ25|B3KQ25_HUMAN;tr|K7ESG5|K7ESG5_HUMAN;tr|K7EMD0|K7EMD0_HUMAN;tr|K7EPX6|K7EPX6_HUMAN;tr|K7EKR3|K7EKR3_HUMAN;tr|B7Z8D3|B7Z8D3_HUMAN	4	PSME3	K9J957	3.89445	0.0278191	2.56e-06	3.54224	0.21509	4.59e-06	3.23425	0.205777	8.02e-06	0	0.805199	1	TRUE	TRUE	TRUE	FALSE	TRUE
ZYX	20.8947	20.8405	20.5473	19.8551	17	17	17	17	17	17	Q15942	H0Y2Y8	tr|H0Y2Y8|H0Y2Y8_HUMAN;sp|Q15942|ZYX_HUMAN;sp|Q15942-2|ZYX_HUMAN;tr|Q96AF9|Q96AF9_HUMAN;tr|B4DQR8|B4DQR8_HUMAN;tr|Q28617|Q28617_HUMAN;tr|B4DY85|B4DY85_HUMAN;tr|Q9BUS0|Q9BUS0_HUMAN;tr|C9IZ41|C9IZ41_HUMAN;tr|C9JJK5|C9JJK5_HUMAN;tr|H7C3D3|H7C3D3_HUMAN	7	ZYX	H0Y2Y8	3.86757	0.00787314	1.02e-06	3.2012	0.186456	3.29e-06	0	0.606696	1	0	0.805199	1	TRUE	TRUE	FALSE	FALSE	TRUE
ENGASE	20.5629	21.1484	21.6168	21.8918	17	17	22.4122	23.1688	17	17	Q8NFI3	Q8NFI3	sp|Q8NFI3|ENASE_HUMAN;sp|Q8NFI3-2|ENASE_HUMAN;sp|Q8NFI3-3|ENASE_HUMAN;tr|F8W925|F8W925_HUMAN;tr|J3QLG5|J3QLG5_HUMAN;tr|J9JID0|J9JID0_HUMAN;tr|B4DVK0|B4DVK0_HUMAN	19	ENGASE	Q8NFI3	3.85567	0.0909506	7.67e-06	4.75431	0.149863	2.11e-06	5.79054	0.0619363	6.22e-07	0	0.805199	1	TRUE	TRUE	TRUE	FALSE	TRUE
MORC3	20.2815	21.2845	22.6389	21.7935	17	17	21.9563	22.5026	17	17	Q14149	B4DHJ4	tr|B4DHJ4|B4DHJ4_HUMAN;tr|A2RU29|A2RU29_HUMAN;tr|Q4VBZ9|Q4VBZ9_HUMAN;sp|Q14149|MORC3_HUMAN;tr|Q86YD6|Q86YD6_HUMAN;tr|H0YHQ4|H0YHQ4_HUMAN;tr|H0YIR5|H0YIR5_HUMAN	19	MORC3	B4DHJ4	3.783	0.326442	6.58e-05	5.21622	0.277773	9.5e-06	5.22943	0.216201	9.35e-06	0	0.805199	1	TRUE	TRUE	TRUE	FALSE	TRUE
PDCD5	20.3648	21.1914	20.8436	20.646	17	17	21.2911	21.0451	17	17	O14737	O14737	sp|O14737|PDCD5_HUMAN;tr|K7ESJ4|K7ESJ4_HUMAN;sp|O14737-2|PDCD5_HUMAN;tr|Q3HM38|Q3HM38_HUMAN;tr|X6R2P6|X6R2P6_HUMAN;tr|K7EQA1|K7EQA1_HUMAN	4	PDCD5	O14737	3.77813	0.0536551	4.47e-06	3.74479	0.217411	4.72e-06	4.16808	0.126921	2.44e-06	0	0.805199	1	TRUE	TRUE	TRUE	FALSE	TRUE
STAT6	20.5896	20.9194	20.8143	20.4815	17	17	20.6226	20.0687	17	17	P42226	Q9BQD2	tr|Q9BQD2|Q9BQD2_HUMAN;tr|A0A1W2PNW1|A0A1W2PNW1_HUMAN;tr|B2R680|B2R680_HUMAN;tr|A8K4S9|A8K4S9_HUMAN;sp|P42226|STAT6_HUMAN;sp|P42226-2|STAT6_HUMAN;tr|B7ZAC1|B7ZAC1_HUMAN;tr|B4DQB3|B4DQB3_HUMAN;sp|P42226-3|STAT6_HUMAN;tr|B4DR42|B4DR42_HUMAN;tr|G3V2X7|G3V2X7_HUMAN;tr|H0YJH6|H0YJH6_HUMAN;tr|Q5FBW6|Q5FBW6_HUMAN;tr|G3V2L2|G3V2L2_HUMAN;tr|G3V2M3|G3V2M3_HUMAN;tr|G3V3E9|G3V3E9_HUMAN;tr|G3V2H4|G3V2H4_HUMAN…	7	STAT6	Q9BQD2	3.75449	0.0138657	1.55e-06	3.64787	0.139665	1.86e-06	3.34562	0.143672	3.17e-06	0	0.805199	1	TRUE	TRUE	TRUE	FALSE	TRUE
MAPRE1	20.8608	20.5805	21.1632	20.5053	17	17	20.5783	20.842	17	17	Q15691	B4DM33	tr|B4DM33|B4DM33_HUMAN;sp|Q15691|MARE1_HUMAN;tr|A2VCR0|A2VCR0_HUMAN;tr|C9JB30|C9JB30_HUMAN;sp|Q9UPY8-2|MARE3_HUMAN;tr|B2R5W6|B2R5W6_HUMAN;sp|Q9UPY8|MARE3_HUMAN	6	MAPRE1	B4DM33	3.72062	0.0220426	2.15e-06	3.83426	0.136521	1.78e-06	3.71014	0.120177	2.19e-06	0	0.805199	1	TRUE	TRUE	TRUE	FALSE	TRUE
RNF113A	20.7785	20.6481	21.12	20.7611	17	17	21.4836	21.0959	17	17	O15541	O15541	sp|O15541|R113A_HUMAN;tr|A2VCQ9|A2VCQ9_HUMAN;sp|Q8IZP6|R113B_HUMAN	8	RNF113A	O15541	3.7133	0.0014086	3.73e-07	3.94053	0.0417105	2.58e-07	4.28975	0.0211109	1.52e-07	0	0.805199	1	TRUE	TRUE	TRUE	FALSE	TRUE
ETF1	20.5629	20.668	21.1313	21.5023	17	17	20.4705	21.1147	17	17	P62495	P62495-2	sp|P62495-2|ERF1_HUMAN;tr|B7Z7P8|B7Z7P8_HUMAN;sp|P62495|ERF1_HUMAN;tr|D6RJE8|D6RJE8_HUMAN;tr|I3L492|I3L492_HUMAN;tr|D6RCB3|D6RCB3_HUMAN	7	ETF1	P62495-2	3.61547	0.0250658	2.36e-06	4.31682	0.0879678	7.88e-07	3.7926	0.107508	1.76e-06	0	0.805199	1	TRUE	TRUE	TRUE	FALSE	TRUE
PITPNB	20.8771	20.337	20.1718	20.2203	17	17	20.8726	20.4627	17	17	P48739	A0A0A0MSW4	tr|A0A0A0MSW4|A0A0A0MSW4_HUMAN;sp|P48739|PIPNB_HUMAN;sp|P48739-2|PIPNB_HUMAN;sp|P48739-3|PIPNB_HUMAN;tr|B2R7P6|B2R7P6_HUMAN;tr|B3KYB6|B3KYB6_HUMAN;tr|B3KYB7|B3KYB7_HUMAN	6	PITPNB	A0A0A0MSW4	3.60706	0.0121947	1.41e-06	3.19608	0.17782	2.97e-06	3.66767	0.0924031	1.27e-06	0	0.805199	1	TRUE	TRUE	TRUE	FALSE	TRUE
MAD1L1	20.7444	20.4524	20.9904	20.8441	17	17	21.5978	21.3815	17	17	Q9Y6D9	Q9Y6D9	sp|Q9Y6D9|MD1L1_HUMAN;tr|A4D218|A4D218_HUMAN;sp|Q9Y6D9-3|MD1L1_HUMAN;tr|C9JP81|C9JP81_HUMAN;tr|C9JTA2|C9JTA2_HUMAN;tr|C9K086|C9K086_HUMAN;tr|C9JIR0|C9JIR0_HUMAN;tr|C9JKI7|C9JKI7_HUMAN;tr|C9JJ38|C9JJ38_HUMAN;tr|C9JPS1|C9JPS1_HUMAN	13	MAD1L1	Q9Y6D9	3.59843	4.59e-05	1.01e-07	3.91722	0.00848906	5.91e-08	4.48965	0.00214837	2.51e-08	0	0.805199	1	TRUE	TRUE	TRUE	FALSE	TRUE
FAM207A	20.639	20.5279	20.7369	21.3451	17	17	22.428	22.5705	17	17	Q9NSI2	Q9NSI2-2	sp|Q9NSI2-2|F207A_HUMAN;sp|Q9NSI2|F207A_HUMAN;tr|C9JJU7|C9JJU7_HUMAN	6	FAM207A	Q9NSI2-2	3.58347	0.00784223	1.02e-06	4.04103	0.0659312	4.82e-07	5.49925	0.00931307	7.03e-08	0	0.805199	1	TRUE	TRUE	TRUE	FALSE	TRUE
CSNK2A2	20.9016	20.2549	21.7725	21.8565	17	17	21.6438	21.8088	17	17	P19784	P19784	sp|P19784|CSK22_HUMAN;tr|H3BSA1|H3BSA1_HUMAN;tr|H3BNI9|H3BNI9_HUMAN;tr|H3BV19|H3BV19_HUMAN	11	CSNK2A2	P19784	3.57825	0.0121131	1.4e-06	4.81452	0.0369391	2.2e-07	4.72633	0.0327781	2.47e-07	0	0.805199	1	TRUE	TRUE	TRUE	FALSE	TRUE
TRMT1	20.5489	20.5714	20.3863	20.0918	17	17	20.4677	20.2741	17	17	Q9NXH9	Q9NXH9-2	sp|Q9NXH9-2|TRM1_HUMAN;tr|A0A024R7I5|A0A024R7I5_HUMAN;sp|Q9NXH9|TRM1_HUMAN;tr|B4DHS5|B4DHS5_HUMAN;tr|A8K8L2|A8K8L2_HUMAN;tr|K7EQQ8|K7EQQ8_HUMAN;tr|A0A024R7G3|A0A024R7G3_HUMAN;tr|K7EQU7|K7EQU7_HUMAN;tr|B4E3A3|B4E3A3_HUMAN;tr|K7EQY6|K7EQY6_HUMAN;tr|K7EMZ2|K7EMZ2_HUMAN;tr|K7ENI9|K7ENI9_HUMAN;tr|K7ERR5|K7ERR5_HUMAN	9	TRMT1	Q9NXH9-2	3.56011	1.4e-05	7.07e-08	3.23906	0.0217381	1.28e-07	3.37092	0.0139434	9.95e-08	0	0.805199	1	TRUE	TRUE	TRUE	FALSE	TRUE
ZNF865	20.1942	20.9056	19.9455	20.7026	17	17	22.6841	22.5316	17	17	P0CJ78	P0CJ78	sp|P0CJ78|ZN865_HUMAN	12	ZNF865	P0CJ78	3.54991	0.167987	1.72e-05	3.32405	0.357719	2.55e-05	5.60789	0.0832563	1.03e-06	0	0.805199	1	TRUE	TRUE	TRUE	FALSE	TRUE
UBE2S	20.493	20.5943	21.0695	20.8474	17	17	20.9139	21.1828	17	17	Q16763	Q16763	sp|Q16763|UBE2S_HUMAN	3	UBE2S	Q16763	3.54364	2.31e-05	8.14e-08	3.95844	0.00503861	4.07e-08	4.04835	0.00372118	3.53e-08	0	0.805199	1	TRUE	TRUE	TRUE	FALSE	TRUE
CSNK1A1	20.4179	20.6525	20.8645	21.2203	17	17	21.669	21.3677	17	17	P48729	P48729-3	sp|P48729-3|KC1A_HUMAN;sp|P48729|KC1A_HUMAN;tr|V9HW00|V9HW00_HUMAN;sp|P48729-2|KC1A_HUMAN;tr|Q05DL3|Q05DL3_HUMAN;tr|Q6PJ06|Q6PJ06_HUMAN;tr|B4E1D9|B4E1D9_HUMAN;tr|D6REM4|D6REM4_HUMAN;tr|E7ETM0|E7ETM0_HUMAN;tr|B4DER9|B4DER9_HUMAN;sp|Q8N752|KC1AL_HUMAN;tr|E5RG27|E5RG27_HUMAN;tr|D6RGE5|D6RGE5_HUMAN;tr|U3KPX3|U3KPX3_HUMAN;tr|H0Y9X2|H0Y9X2_HUMAN;tr|U3KQK7|U3KQK7_HUMAN;tr|B4DFH4|B4DFH4_HUMAN;tr|U3KQ83|U…	6	CSNK1A1	P48729-3	3.53519	0.00168756	4.13e-07	4.04244	0.0307648	1.79e-07	4.51831	0.0123781	8.92e-08	0	0.805199	1	TRUE	TRUE	TRUE	FALSE	TRUE
TXNRD1	20.4117	20.6496	20.2738	20.3612	17	17	20.3426	19.6418	17	17	Q16881	E2QRB9	tr|E2QRB9|E2QRB9_HUMAN;sp|Q16881-7|TRXR1_HUMAN;tr|E9PIR7|E9PIR7_HUMAN;tr|B2R5P6|B2R5P6_HUMAN;tr|F8W809|F8W809_HUMAN;sp|Q16881-5|TRXR1_HUMAN;sp|Q16881-2|TRXR1_HUMAN;tr|B7Z2S5|B7Z2S5_HUMAN;tr|A0A087WSW9|A0A087WSW9_HUMAN;sp|Q16881-4|TRXR1_HUMAN;tr|A0A182DWI3|A0A182DWI3_HUMAN;tr|Q6ZR44|Q6ZR44_HUMAN;sp|Q16881-3|TRXR1_HUMAN;sp|Q16881-6|TRXR1_HUMAN;tr|A0A024RBK9|A0A024RBK9_HUMAN;tr|A0A140VKC9|A0A140VKC9…	5	TXNRD1	E2QRB9	3.53065	0.0287787	2.63e-06	3.3175	0.200122	3.86e-06	2.99217	0.199148	7.27e-06	0	0.805199	1	TRUE	TRUE	TRUE	FALSE	TRUE
WDR12	20.3994	20.6197	20.8457	20.2236	17	17	20.6872	20.6744	17	17	Q9GZL7	Q53T99	tr|Q53T99|Q53T99_HUMAN;sp|Q9GZL7|WDR12_HUMAN;tr|B4DRY7|B4DRY7_HUMAN	6	WDR12	Q53T99	3.50954	0.0124099	1.43e-06	3.53466	0.117739	1.36e-06	3.68083	0.0843885	1.06e-06	0	0.805199	1	TRUE	TRUE	TRUE	FALSE	TRUE
TIPRL	20.3352	20.6514	20.4631	20.3212	17	17	20.6819	20.7647	17	17	O75663	O75663	sp|O75663|TIPRL_HUMAN;sp|O75663-2|TIPRL_HUMAN	7	TIPRL	O75663	3.49329	2.42e-05	8.25e-08	3.39219	0.0162006	9.92e-08	3.72329	0.00674319	5.54e-08	0	0.805199	1	TRUE	TRUE	TRUE	FALSE	TRUE
SPTY2D1	20.1061	20.8171	21.7234	21.6459	17	17	22.6546	23.0137	17	17	Q68D10	Q68D10	sp|Q68D10|SPT2_HUMAN;sp|Q68D10-2|SPT2_HUMAN;tr|B4E223|B4E223_HUMAN;sp|Q68D10-3|SPT2_HUMAN	18	SPTY2D1	Q68D10	3.46162	0.0526027	4.38e-06	4.68463	0.0809185	6.74e-07	5.83413	0.0238193	1.72e-07	0	0.805199	1	TRUE	TRUE	TRUE	FALSE	TRUE
RBM10	20.5565	20.2389	20.8822	20.4006	17	17	20.6567	20.5426	17	17	P98175	P98175-2	sp|P98175-2|RBM10_HUMAN;tr|A0A0S2Z4W4|A0A0S2Z4W4_HUMAN;sp|P98175|RBM10_HUMAN;tr|Q7Z3D7|Q7Z3D7_HUMAN;tr|A0A0A0MR66|A0A0A0MR66_HUMAN;tr|A0A0S2Z4X1|A0A0S2Z4X1_HUMAN;sp|P98175-4|RBM10_HUMAN;sp|P98175-3|RBM10_HUMAN;tr|Q6PKH5|Q6PKH5_HUMAN	8	RBM10	P98175-2	3.39767	0.00717823	9.58e-07	3.6414	0.077286	6.23e-07	3.59969	0.0645757	6.69e-07	0	0.805199	1	TRUE	TRUE	TRUE	FALSE	TRUE
ZKSCAN1	20.1941	20.5834	20.8963	21.1874	17	17	21.8012	22.1832	17	17	P17029	E9PC66	tr|E9PC66|E9PC66_HUMAN;tr|B3KNP9|B3KNP9_HUMAN;sp|P17029|ZKSC1_HUMAN;tr|B3KRF7|B3KRF7_HUMAN;tr|B3KVN6|B3KVN6_HUMAN;tr|C9JRM9|C9JRM9_HUMAN;tr|Q7Z4R1|Q7Z4R1_HUMAN	9	ZKSCAN1	E9PC66	3.38878	0.0105811	1.26e-06	4.04187	0.060158	4.21e-07	4.99218	0.0158534	1.13e-07	0	0.805199	1	TRUE	TRUE	TRUE	FALSE	TRUE
PLAA	20.1986	20.5661	20.6327	20.4348	17	17	20.0608	20.4724	17	17	Q9Y263	Q9Y263	sp|Q9Y263|PLAP_HUMAN;tr|E5RIM3|E5RIM3_HUMAN;tr|H0YBW4|H0YBW4_HUMAN;tr|H0YAU9|H0YAU9_HUMAN;tr|H0YC16|H0YC16_HUMAN	10	PLAA	Q9Y263	3.38232	0.00730991	9.7e-07	3.53377	0.085032	7.39e-07	3.26659	0.0900697	1.2e-06	0	0.805199	1	TRUE	TRUE	TRUE	FALSE	TRUE
ANP32B	20.0003	20.7005	20.9413	20.1674	17	17	20.856	20.4696	17	17	Q92688	Q92688-2	sp|Q92688-2|AN32B_HUMAN;tr|Q53F35|Q53F35_HUMAN;sp|Q92688|AN32B_HUMAN	4	ANP32B	Q92688-2	3.3504	0.246282	3.38e-05	3.55438	0.352029	2.37e-05	3.66283	0.265678	1.98e-05	0	0.805199	1	TRUE	TRUE	TRUE	FALSE	TRUE
GAR1	20.0232	20.2091	20.8776	21.0478	17	17	22.0673	22.0743	17	17	Q9NY12	Q9NY12-2	sp|Q9NY12-2|GAR1_HUMAN;tr|A0A024RDJ3|A0A024RDJ3_HUMAN;sp|Q9NY12|GAR1_HUMAN	3	GAR1	Q9NY12-2	3.11616	4.57e-06	5.23e-08	3.96271	0.000391647	1.16e-08	5.07082	5.38e-06	2.46e-09	0	0.805199	1	TRUE	TRUE	TRUE	FALSE	TRUE
PHIP	19.6994	20.5135	20.3311	19.2237	17	17	19.8141	19.3638	17	17	Q8WWQ0	Q8WWQ0	sp|Q8WWQ0|PHIP_HUMAN;tr|Q9NWP3|Q9NWP3_HUMAN	10	PHIP	Q8WWQ0	3.10644	0.463704	0.000229904	2.77739	0.523674	0.000434564	2.58895	0.441711	0.000643109	0	0.805199	1	TRUE	FALSE	TRUE	FALSE	TRUE
AP2B1	20.0192	19.8908	19.3465	20.3744	17	17	19.2088	19.1989	17	17	P63010	P63010-3	sp|P63010-3|AP2B1_HUMAN;tr|H0UID5|H0UID5_HUMAN;tr|H0UID4|H0UID4_HUMAN;sp|P63010|AP2B1_HUMAN;tr|H0UID3|H0UID3_HUMAN;tr|A8K916|A8K916_HUMAN;tr|A8K0G3|A8K0G3_HUMAN;tr|A0A140VJE8|A0A140VJE8_HUMAN;sp|P63010-2|AP2B1_HUMAN;tr|A0A087X253|A0A087X253_HUMAN;tr|Q68DI0|Q68DI0_HUMAN;tr|A0A087WU93|A0A087WU93_HUMAN;tr|A0A087WZQ6|A0A087WZQ6_HUMAN;tr|B4E261|B4E261_HUMAN;tr|B4DWG4|B4DWG4_HUMAN;tr|A0A087WYD1|A0A087W…	8	AP2B1	P63010-3	2.95498	0.288453	4.8e-05	2.86047	0.416038	5.82e-05	2.20387	0.406656	0.000266887	0	0.805199	1	TRUE	TRUE	TRUE	FALSE	TRUE
SLBP	19.7115	20.0938	20.5867	20.9994	17	17	20.996	21.1516	17	17	Q14493	Q53XR2	tr|Q53XR2|Q53XR2_HUMAN;tr|B3KST9|B3KST9_HUMAN;sp|Q14493|SLBP_HUMAN;tr|F8W8D3|F8W8D3_HUMAN;tr|H7C4H8|H7C4H8_HUMAN;tr|H0YAE8|H0YAE8_HUMAN;sp|Q14493-2|SLBP_HUMAN;tr|E7EUV9|E7EUV9_HUMAN;tr|B4DUW7|B4DUW7_HUMAN;tr|B3KSC5|B3KSC5_HUMAN	3	SLBP	Q53XR2	2.90265	0.0261856	2.44e-06	3.79308	0.0643643	4.65e-07	4.07381	0.0376619	2.98e-07	0	0.805199	1	TRUE	TRUE	TRUE	FALSE	TRUE
CCND1	19.7367	19.9895	20.0536	20.2498	17	17	19.7614	19.9837	17	17	P24385	Q6FI00	tr|Q6FI00|Q6FI00_HUMAN;sp|P24385|CCND1_HUMAN;tr|B4DR06|B4DR06_HUMAN;tr|Q14092|Q14092_HUMAN;tr|F5H437|F5H437_HUMAN;tr|Q9H014|Q9H014_HUMAN;tr|D6RDF8|D6RDF8_HUMAN;sp|P30279-2|CCND2_HUMAN;tr|Q53ER2|Q53ER2_HUMAN;sp|P30279|CCND2_HUMAN	7	CCND1	Q6FI00	2.86313	0.00166664	4.1e-07	3.15172	0.0375906	2.25e-07	2.87253	0.046763	4.02e-07	0	0.805199	1	TRUE	TRUE	TRUE	FALSE	TRUE
KDM5B	19.9649	19.6959	20.0961	19.1728	17	17	19.9128	19.6265	17	17	Q9UGL1	Q9UGL1	sp|Q9UGL1|KDM5B_HUMAN;sp|Q9UGL1-2|KDM5B_HUMAN;tr|B3KV94|B3KV94_HUMAN;tr|Q9UFD3|Q9UFD3_HUMAN;tr|Q9NSZ7|Q9NSZ7_HUMAN;tr|Q9UIW7|Q9UIW7_HUMAN;tr|Q9UFC7|Q9UFC7_HUMAN;tr|B3KMS8|B3KMS8_HUMAN;tr|B3KMS2|B3KMS2_HUMAN;tr|O94800|O94800_HUMAN;tr|C9JGA3|C9JGA3_HUMAN;tr|B4E1Y0|B4E1Y0_HUMAN;sp|Q9BY66-2|KDM5D_HUMAN;sp|Q9BY66|KDM5D_HUMAN;sp|Q9BY66-3|KDM5D_HUMAN	10	KDM5B	Q9UGL1	2.83044	0.298032	5.19e-05	2.63445	0.435853	7.95e-05	2.76967	0.331864	5.91e-05	0	0.805199	1	TRUE	TRUE	TRUE	FALSE	TRUE
PRPF3	19.7301	19.9209	20.0274	19.7828	17	17	20.1336	19.9261	17	17	O43395	B4DLS8	tr|B4DLS8|B4DLS8_HUMAN;tr|Q53GV6|Q53GV6_HUMAN;tr|B2R791|B2R791_HUMAN;sp|O43395|PRPF3_HUMAN;tr|B4DM28|B4DM28_HUMAN;sp|O43395-3|PRPF3_HUMAN	7	PRPF3	B4DLS8	2.82548	0.00141005	3.74e-07	2.9051	0.0481993	3.14e-07	3.02984	0.0321639	2.42e-07	0	0.805199	1	TRUE	TRUE	TRUE	FALSE	TRUE
FARSLA	20.0409	19.5488	20.6461	20.3902	17	17	22.0417	21.9474	17	17	Q9Y285	Q6IBR2	tr|Q6IBR2|Q6IBR2_HUMAN;sp|Q9Y285|SYFA_HUMAN;sp|Q9Y285-2|SYFA_HUMAN;tr|K7ER00|K7ER00_HUMAN;tr|K7ER16|K7ER16_HUMAN;tr|K7EPH2|K7EPH2_HUMAN;tr|K7ERS0|K7ERS0_HUMAN;tr|K7EK06|K7EK06_HUMAN	11	FARSLA	Q6IBR2	2.79486	0.0279302	2.57e-06	3.51811	0.0768525	6.17e-07	4.99454	0.00910716	6.91e-08	0	0.805199	1	TRUE	TRUE	TRUE	FALSE	TRUE
ZNF787	19.7199	19.7163	20.4389	19.5985	17	17	20.3082	20.8776	17	17	Q6DD87	A0A087WUD1	tr|A0A087WUD1|A0A087WUD1_HUMAN;sp|Q6DD87|ZN787_HUMAN	6	ZNF787	A0A087WUD1	2.71811	0.334532	7.04e-05	3.01867	0.386378	3.77e-05	3.59291	0.239163	1.32e-05	0	0.805199	1	TRUE	TRUE	TRUE	FALSE	TRUE
DNAJB4	19.8908	19.3281	19.6344	19.6385	17	17	22.3101	22.4743	17	17	Q9UDY4	Q9UDY4	sp|Q9UDY4|DNJB4_HUMAN;tr|Q59E89|Q59E89_HUMAN;tr|B4DNN2|B4DNN2_HUMAN;tr|C9JUL4|C9JUL4_HUMAN	9	DNAJB4	Q9UDY4	2.60949	0.0581154	4.82e-06	2.63644	0.213762	4.52e-06	5.39221	0.00630451	5.27e-08	0	0.805199	1	TRUE	TRUE	TRUE	FALSE	TRUE
PTRHD1	19.583	19.4808	20.0933	20.5317	17	17	21.0881	21.3128	17	17	Q6GMV3	Q6GMV3	sp|Q6GMV3|PTRD1_HUMAN	3	PTRHD1	Q6GMV3	2.53189	0.0304663	2.75e-06	3.3125	0.0691208	5.19e-07	4.20045	0.0166199	1.18e-07	0	0.805199	1	TRUE	TRUE	TRUE	FALSE	TRUE
PTOV1	19.2762	18.971	18.4098	18.8376	17	17	18.9301	19.5683	17	17	Q86YD1	M0QYH6	tr|M0QYH6|M0QYH6_HUMAN;sp|Q86YD1-3|PTOV1_HUMAN;tr|M0QY25|M0QY25_HUMAN;sp|Q86YD1|PTOV1_HUMAN;tr|M0QX53|M0QX53_HUMAN;sp|Q86YD1-2|PTOV1_HUMAN	2	PTOV1	M0QYH6	2.12358	0.374819	9.96e-05	1.62371	0.52665	0.000466261	2.24922	0.34199	7.1e-05	0	0.805199	1	TRUE	FALSE	TRUE	FALSE	TRUE
EIF3S8	18.9013	18.413	18.8768	18.5772	17	17	17	17	17	17	Q99613	A0A024QYX7	tr|A0A024QYX7|A0A024QYX7_HUMAN;tr|B3KNZ4|B3KNZ4_HUMAN;tr|B4DRU0|B4DRU0_HUMAN;tr|B4DVU3|B4DVU3_HUMAN;tr|B4E2Z6|B4E2Z6_HUMAN;tr|B4DDN4|B4DDN4_HUMAN;tr|B4DVQ5|B4DVQ5_HUMAN;sp|Q99613-2|EIF3C_HUMAN;tr|A1KYQ7|A1KYQ7_HUMAN;tr|A0A024QYU9|A0A024QYU9_HUMAN;sp|Q99613|EIF3C_HUMAN;sp|B5ME19|EIFCL_HUMAN	3	EIF3S8	A0A024QYX7	1.65713	0.328652	6.7e-05	1.72699	0.409139	5.24e-05	0	0.606696	1	0	0.805199	1	TRUE	TRUE	FALSE	FALSE	TRUE
PHB2	19.8388	20.3954	19.0166	20.8077	17	17	19.7104	19.7689	17	17	Q99623	F5GY37	tr|F5GY37|F5GY37_HUMAN;tr|J3KPX7|J3KPX7_HUMAN;sp|Q99623|PHB2_HUMAN;tr|F5H0C5|F5H0C5_HUMAN;tr|B4DW05|B4DW05_HUMAN;sp|Q99623-2|PHB2_HUMAN;tr|F5H2D2|F5H2D2_HUMAN;tr|F5H3X6|F5H3X6_HUMAN;tr|F5GWA7|F5GWA7_HUMAN	4	PHB2	F5GY37	3.11708	0.579514	0.000931796	2.91215	0.566218	0.001344	2.73967	0.476855	0.00185548	0	0.805199	1	FALSE	FALSE	TRUE	FALSE	TRUE
PPP2CB	19.9511	19.451	19.8875	21.2339	17	17	19.294	19.6916	17	17	P62714	Q8WZ56	tr|Q8WZ56|Q8WZ56_HUMAN;tr|Q5U0I7|Q5U0I7_HUMAN;tr|B3KUN1|B3KUN1_HUMAN;tr|B3KRM2|B3KRM2_HUMAN;tr|A0A140VJS0|A0A140VJS0_HUMAN;sp|P67775|PP2AA_HUMAN;sp|P62714|PP2AB_HUMAN;tr|B3KQ51|B3KQ51_HUMAN;tr|Q6I9T8|Q6I9T8_HUMAN;sp|P67775-2|PP2AA_HUMAN;tr|H0YC23|H0YC23_HUMAN;tr|E7ESG8|E7ESG8_HUMAN;tr|E5RHC1|E5RHC1_HUMAN;tr|E5RFI3|E5RFI3_HUMAN;tr|E5RHP4|E5RHP4_HUMAN;tr|B7Z2C5|B7Z2C5_HUMAN;tr|H0YBN9|H0YBN9_HUMAN	7	PPP2CB	Q8WZ56	2.70103	0.547107	0.000596936	3.56069	0.46171	0.000123241	2.49282	0.454671	0.000927706	0	0.805199	1	FALSE	TRUE	TRUE	FALSE	TRUE
AKT2	17	17	19.8121	20.1565	17	17	20.3316	19.8866	17	17	P31751	P31751	sp|P31751|AKT2_HUMAN;tr|B4DG79|B4DG79_HUMAN;sp|P31751-2|AKT2_HUMAN;tr|A0A0U4CQG9|A0A0U4CQG9_HUMAN;tr|B3KP61|B3KP61_HUMAN;tr|M0R0P9|M0R0P9_HUMAN;tr|J3QKW1|J3QKW1_HUMAN;tr|J3KSY8|J3KSY8_HUMAN;tr|C9JC83|C9JC83_HUMAN;tr|C9JIJ1|C9JIJ1_HUMAN;tr|J3KRI8|J3KRI8_HUMAN;tr|A0A1B0GXA2|A0A1B0GXA2_HUMAN;tr|A8MX96|A8MX96_HUMAN;tr|E7EVP8|E7EVP8_HUMAN;tr|Q6P4H3|Q6P4H3_HUMAN;tr|M0QZK3|M0QZK3_HUMAN;tr|J3QLS6|J3QLS6_…	7	AKT2	P31751	-1.07e-14	0.813088	1	2.98427	0.133414	1.71e-06	3.10907	0.0945975	1.33e-06	0	0.805199	1	FALSE	TRUE	TRUE	FALSE	TRUE
ALKBH5	17	17	20.9707	20.7494	17	17	20.8616	20.8737	17	17	Q6P6C2	Q6P6C2	sp|Q6P6C2|ALKB5_HUMAN;sp|Q6P6C2-3|ALKB5_HUMAN;sp|Q6P6C2-1|ALKB5_HUMAN;tr|K7ER58|K7ER58_HUMAN	8	ALKBH5	Q6P6C2	-1.07e-14	0.813088	1	3.86003	0.00025577	9.71e-09	3.86766	0.000291061	9.59e-09	0	0.805199	1	FALSE	TRUE	TRUE	FALSE	TRUE
ANKRD54	17	17	21.0905	21.0374	17	17	21.6126	21.6526	17	17	Q6NXT1	Q6NXT1	sp|Q6NXT1|ANR54_HUMAN;tr|C9JU48|C9JU48_HUMAN;tr|D3YTC9|D3YTC9_HUMAN;tr|H7BZV9|H7BZV9_HUMAN;tr|H7C3L3|H7C3L3_HUMAN;tr|F8WB76|F8WB76_HUMAN;sp|Q6NXT1-2|ANR54_HUMAN;tr|B5MCX7|B5MCX7_HUMAN	6	ANKRD54	Q6NXT1	-1.07e-14	0.813088	1	4.06393	8.56e-07	1.76e-09	4.6326	4e-08	7.71e-10	0	0.805199	1	FALSE	TRUE	TRUE	FALSE	TRUE
ARIH2	17	17	20.0828	20.1572	17	17	20.3848	20.5472	17	17	O95376	Q6IBL8	tr|Q6IBL8|Q6IBL8_HUMAN;sp|O95376|ARI2_HUMAN;tr|B3KMG5|B3KMG5_HUMAN;tr|Q53ET9|Q53ET9_HUMAN;tr|Q59HA2|Q59HA2_HUMAN;tr|C9JZ71|C9JZ71_HUMAN;tr|C9JCL4|C9JCL4_HUMAN;tr|F8WCS4|F8WCS4_HUMAN;tr|C9JBC5|C9JBC5_HUMAN	8	ARIH2	Q6IBL8	-1.07e-14	0.813088	1	3.12	0.00182592	2.33e-08	3.46598	0.000484613	1.2e-08	0	0.805199	1	FALSE	TRUE	TRUE	FALSE	TRUE
ATF7	17	17	19.369	19.5056	17	17	20.336	20.3983	17	17	P17544	P17544-4	sp|P17544-4|ATF7_HUMAN;sp|P17544-2|ATF7_HUMAN;sp|P17544-3|ATF7_HUMAN;tr|B2R8U0|B2R8U0_HUMAN;sp|P17544-6|ATF7_HUMAN;sp|P17544|ATF7_HUMAN;sp|P17544-5|ATF7_HUMAN;tr|K7ESA4|K7ESA4_HUMAN;tr|K7ELQ4|K7ELQ4_HUMAN	3	ATF7	P17544-4	-1.07e-14	0.813088	1	2.4373	0.0131617	8.24e-08	3.36718	0.000387968	1.08e-08	0	0.805199	1	FALSE	TRUE	TRUE	FALSE	TRUE
BCL6	17	17	20.5439	20.2492	17	17	21.5278	21.3805	17	17	P41182	P41182	sp|P41182|BCL6_HUMAN;tr|B5B0A5|B5B0A5_HUMAN;sp|P41182-2|BCL6_HUMAN;tr|B4E2L2|B4E2L2_HUMAN;tr|A5PL18|A5PL18_HUMAN;tr|A0A0C4DH53|A0A0C4DH53_HUMAN;tr|Q15924|Q15924_HUMAN;tr|C9JL16|C9JL16_HUMAN;tr|C9JCS5|C9JCS5_HUMAN;tr|H0YGW0|H0YGW0_HUMAN;sp|Q8N143|BCL6B_HUMAN;tr|A8KA13|A8KA13_HUMAN	9	BCL6	P41182	-1.07e-14	0.813088	1	3.39655	0.0113421	7.3e-08	4.45413	0.000602989	1.33e-08	0	0.805199	1	FALSE	TRUE	TRUE	FALSE	TRUE
BYSL	17	17	20.5376	20.5055	17	17	21.2353	21.2973	17	17	Q13895	Q13895	sp|Q13895|BYST_HUMAN;tr|H7BY94|H7BY94_HUMAN;tr|F8WBL2|F8WBL2_HUMAN	6	BYSL	Q13895	-1.07e-14	0.813088	1	3.52158	3.09e-05	4.41e-09	4.26629	4.46e-07	1.32e-09	0	0.805199	1	FALSE	TRUE	TRUE	FALSE	TRUE
CAMK2D	17	17	19.7008	19.5048	17	17	17	17	17	17	Q13557	Q13557-8	sp|Q13557-8|KCC2D_HUMAN;sp|Q13557-12|KCC2D_HUMAN;sp|Q13557-9|KCC2D_HUMAN;sp|Q13557-10|KCC2D_HUMAN;tr|D6R938|D6R938_HUMAN;sp|Q13557-5|KCC2D_HUMAN;tr|A0A024RDK3|A0A024RDK3_HUMAN;sp|Q13557|KCC2D_HUMAN;sp|Q13557-3|KCC2D_HUMAN;tr|E9PBG7|E9PBG7_HUMAN;sp|Q13557-6|KCC2D_HUMAN;sp|Q13557-4|KCC2D_HUMAN;sp|Q13557-11|KCC2D_HUMAN;tr|E9PF82|E9PF82_HUMAN;tr|Q4G1A8|Q4G1A8_HUMAN;tr|B7Z2B0|B7Z2B0_HUMAN;tr|Q92991|Q9…	4	CAMK2D	Q13557-8	-1.07e-14	0.813088	1	2.60281	0.0140254	8.7e-08	0	0.606696	1	0	0.805199	1	FALSE	TRUE	FALSE	FALSE	TRUE
CCDC82	17	17	18.8964	18.8512	17	17	20.7851	20.9756	17	17	Q8N4S0	B2RBH9	tr|B2RBH9|B2RBH9_HUMAN;tr|A0A024R3B3|A0A024R3B3_HUMAN;sp|Q8N4S0|CCD82_HUMAN;tr|F5H777|F5H777_HUMAN;sp|Q8N4S0-2|CCD82_HUMAN;tr|A0A024R3B8|A0A024R3B8_HUMAN	8	CCDC82	B2RBH9	-1.07e-14	0.813088	1	1.8738	0.080983	6.75e-07	3.88035	0.000134908	7.08e-09	0	0.805199	1	FALSE	TRUE	TRUE	FALSE	TRUE
CCNT1	17	17	19.4754	19.7431	17	17	19.7143	19.576	17	17	O60563	A8K4M5	tr|A8K4M5|A8K4M5_HUMAN;sp|O60563|CCNT1_HUMAN;tr|Q9NR57|Q9NR57_HUMAN;tr|A0A1W2PQ16|A0A1W2PQ16_HUMAN;sp|O60563-2|CCNT1_HUMAN	6	CCNT1	A8K4M5	-1.07e-14	0.813088	1	2.60923	0.0439522	2.77e-07	2.64514	0.0335125	2.55e-07	0	0.805199	1	FALSE	TRUE	TRUE	FALSE	TRUE
CD2BP2	17	17	21.0417	21.3245	17	17	21.9461	22.2121	17	17	O95400	A0A024QZC1	tr|A0A024QZC1|A0A024QZC1_HUMAN;sp|O95400|CD2B2_HUMAN;tr|A0A0S2Z5J7|A0A0S2Z5J7_HUMAN;tr|Q5QTR6|Q5QTR6_HUMAN	7	CD2BP2	A0A024QZC1	-1.07e-14	0.813088	1	4.18314	0.00445292	3.77e-08	5.07911	0.000412946	1.11e-08	0	0.805199	1	FALSE	TRUE	TRUE	FALSE	TRUE
CDC20	17	17	21.2799	20.7922	17	17	21.1721	21.3574	17	17	Q12834	Q12834	sp|Q12834|CDC20_HUMAN;tr|B4E1H5|B4E1H5_HUMAN;tr|B4DYP9|B4DYP9_HUMAN;tr|Q2VIM1|Q2VIM1_HUMAN	6	CDC20	Q12834	-1.07e-14	0.813088	1	4.03602	0.031003	1.8e-07	4.26473	0.0179669	1.28e-07	0	0.805199	1	FALSE	TRUE	TRUE	FALSE	TRUE
CDKN2AIP	17	17	20.7894	20.6279	17	17	21.4365	21.1145	17	17	Q9NXV6	Q9NXV6	sp|Q9NXV6|CARF_HUMAN;tr|B3KTW3|B3KTW3_HUMAN;tr|J3KNE1|J3KNE1_HUMAN;tr|D6RGD2|D6RGD2_HUMAN	13	CDKN2AIP	Q9NXV6	-1.07e-14	0.813088	1	3.70865	0.00850879	5.92e-08	4.27547	0.00201777	2.43e-08	0	0.805199	1	FALSE	TRUE	TRUE	FALSE	TRUE
CDYL	17	17	20.7665	19.8865	17	17	20.1661	19.9021	17	17	Q9Y232	Q9Y232-2	sp|Q9Y232-2|CDYL_HUMAN;sp|Q9Y232|CDYL_HUMAN;sp|Q9Y232-4|CDYL_HUMAN;sp|Q9Y232-3|CDYL_HUMAN;tr|C9JQG7|C9JQG7_HUMAN;tr|A8K8L0|A8K8L0_HUMAN;sp|Q9Y6F8|CDY1_HUMAN;tr|A1L473|A1L473_HUMAN;sp|Q9Y6F7|CDY2_HUMAN;tr|A8K8F3|A8K8F3_HUMAN;sp|Q9Y6F8-2|CDY1_HUMAN;tr|C9JMH9|C9JMH9_HUMAN	8	CDYL	Q9Y232-2	-1.07e-14	0.813088	1	3.32651	0.297553	1.2e-05	3.03408	0.269567	2.1e-05	0	0.805199	1	FALSE	TRUE	TRUE	FALSE	TRUE
CGGBP1	17	17	20.3819	20.0721	17	17	20.0971	19.6918	17	17	Q9UFW8	Q9UFW8	sp|Q9UFW8|CGBP1_HUMAN;tr|C9JUJ0|C9JUJ0_HUMAN	4	CGGBP1	Q9UFW8	-1.07e-14	0.813088	1	3.22702	0.0794443	6.53e-07	2.89449	0.0929555	1.28e-06	0	0.805199	1	FALSE	TRUE	TRUE	FALSE	TRUE
CHD8	17	17	19.9043	20.532	17	17	20.3002	20.3707	17	17	Q9HCK8	Q9HCK8	sp|Q9HCK8|CHD8_HUMAN;sp|Q9HCK8-2|CHD8_HUMAN;tr|H0YJG4|H0YJG4_HUMAN;tr|H0YJA4|H0YJA4_HUMAN;tr|G3V2T9|G3V2T9_HUMAN	16	CHD8	Q9HCK8	-1.07e-14	0.813088	1	3.21815	0.142951	1.94e-06	3.33544	0.101583	1.55e-06	0	0.805199	1	FALSE	TRUE	TRUE	FALSE	TRUE
CIZ1	17	17	20.1777	19.9301	17	17	17	17	17	17	Q9ULV3	Q9ULV3-5	sp|Q9ULV3-5|CIZ1_HUMAN;sp|Q9ULV3-3|CIZ1_HUMAN;tr|Q9BTG3|Q9BTG3_HUMAN;sp|Q9ULV3-4|CIZ1_HUMAN;tr|Q5SYW2|Q5SYW2_HUMAN;tr|A0A024R885|A0A024R885_HUMAN;sp|Q9ULV3|CIZ1_HUMAN;tr|B7Z3U7|B7Z3U7_HUMAN;tr|F5H2X7|F5H2X7_HUMAN;tr|H0Y5D5|H0Y5D5_HUMAN;tr|B4E0A3|B4E0A3_HUMAN;sp|Q9ULV3-2|CIZ1_HUMAN;tr|Q96KB7|Q96KB7_HUMAN;tr|B0EXJ7|B0EXJ7_HUMAN;tr|F6VD24|F6VD24_HUMAN	6	CIZ1	Q9ULV3-5	-1.07e-14	0.813088	1	3.05388	0.0080275	5.65e-08	0	0.606696	1	0	0.805199	1	FALSE	TRUE	FALSE	FALSE	TRUE
CPSF3L	17	17	19.5595	19.3333	17	17	19.3423	19.7984	17	17	Q5TA45	A0A024R073	tr|A0A024R073|A0A024R073_HUMAN;sp|Q5TA45-2|INT11_HUMAN;tr|C9IYS7|C9IYS7_HUMAN;tr|A0A087WYI0|A0A087WYI0_HUMAN;sp|Q5TA45-4|INT11_HUMAN;sp|Q5TA45-3|INT11_HUMAN;tr|A0A024R0F2|A0A024R0F2_HUMAN;sp|Q5TA45|INT11_HUMAN;sp|Q5TA45-5|INT11_HUMAN;tr|J3QRY6|J3QRY6_HUMAN;tr|C9J979|C9J979_HUMAN;tr|Q96HV7|Q96HV7_HUMAN	4	CPSF3L	A0A024R073	-1.07e-14	0.813088	1	2.44643	0.194003	3.59e-06	2.57036	0.132152	2.65e-06	0	0.805199	1	FALSE	TRUE	TRUE	FALSE	TRUE
CRTC3	17	17	21.264	20.7046	17	17	21.5859	21.534	17	17	Q6UUV7	Q6UUV7-3	sp|Q6UUV7-3|CRTC3_HUMAN;sp|Q6UUV7|CRTC3_HUMAN;tr|H0YK33|H0YK33_HUMAN;tr|Q8TEF4|Q8TEF4_HUMAN;tr|H0YK64|H0YK64_HUMAN;tr|A7LNP1|A7LNP1_HUMAN	7	CRTC3	Q6UUV7-3	-1.07e-14	0.813088	1	3.98429	0.0445126	2.82e-07	4.55995	0.0171089	1.21e-07	0	0.805199	1	FALSE	TRUE	TRUE	FALSE	TRUE
CTNNA1	17	17	19.9026	20.1484	17	17	17	17	17	17	P35221	G3XAM7	tr|G3XAM7|G3XAM7_HUMAN;sp|P35221|CTNA1_HUMAN;sp|P35221-2|CTNA1_HUMAN;tr|B4DU00|B4DU00_HUMAN;tr|B4E2G8|B4E2G8_HUMAN;tr|E5RG03|E5RG03_HUMAN;tr|E5RJ41|E5RJ41_HUMAN;tr|E5RIB1|E5RIB1_HUMAN;tr|B4DKT9|B4DKT9_HUMAN;tr|E5RHV7|E5RHV7_HUMAN;tr|E5RGY6|E5RGY6_HUMAN;tr|E5RJZ2|E5RJZ2_HUMAN;tr|E5RIT8|E5RIT8_HUMAN;tr|E5RFM3|E5RFM3_HUMAN;tr|E5RJL0|E5RJL0_HUMAN;tr|E5RIE0|E5RIE0_HUMAN;sp|P35221-3|CTNA1_HUMAN;tr|B3KS…	5	CTNNA1	G3XAM7	-1.07e-14	0.813088	1	3.0255	0.00842283	5.87e-08	0	0.606696	1	0	0.805199	1	FALSE	TRUE	FALSE	FALSE	TRUE
CWF19L1	17	17	19.7003	19.6483	17	17	19.6017	19.2974	17	17	Q69YN2	Q69YN2-3	sp|Q69YN2-3|C19L1_HUMAN;tr|A0A0S2Z5E9|A0A0S2Z5E9_HUMAN;sp|Q69YN2|C19L1_HUMAN;sp|Q69YN2-2|C19L1_HUMAN;tr|D3DR67|D3DR67_HUMAN	4	CWF19L1	Q69YN2-3	-1.07e-14	0.813088	1	2.67429	0.0417971	2.58e-07	2.44958	0.0501678	4.47e-07	0	0.805199	1	FALSE	TRUE	TRUE	FALSE	TRUE
DDOST	17	17	19.9004	21.4879	17	17	17	17	17	17	P39656	P39656-2	sp|P39656-2|OST48_HUMAN;sp|P39656-3|OST48_HUMAN;tr|A0A0C4DGS1|A0A0C4DGS1_HUMAN;tr|A0A024RAD5|A0A024RAD5_HUMAN;sp|P39656|OST48_HUMAN;tr|U3KQ84|U3KQ84_HUMAN	5	DDOST	P39656-2	-1.07e-14	0.813088	1	3.69416	0.469601	0.000142105	0	0.606696	1	0	0.805199	1	FALSE	TRUE	FALSE	FALSE	TRUE
DR1	17	17	21.2228	20.5317	17	17	21.6206	21.7218	17	17	Q01658	Q658N3	tr|Q658N3|Q658N3_HUMAN;tr|Q53F47|Q53F47_HUMAN;sp|Q01658|NC2B_HUMAN	4	DR1	Q658N3	-1.07e-14	0.813088	1	3.87728	0.101002	1.04e-06	4.6712	0.0403174	3.26e-07	0	0.805199	1	FALSE	TRUE	TRUE	FALSE	TRUE
DTX2	17	17	21.1394	21.4265	17	17	22.8114	23.1109	17	17	Q86UW9	B4DDK4	tr|B4DDK4|B4DDK4_HUMAN	11	DTX2	B4DDK4	-1.07e-14	0.813088	1	4.28295	0.00551275	4.31e-08	5.96114	6.79e-05	5.4e-09	0	0.805199	1	FALSE	TRUE	TRUE	FALSE	TRUE
EBF3	17	17	20.1998	20.2227	17	17	20.0284	20.2774	17	17	Q9H4W6	Q9H4W6-2	sp|Q9H4W6-2|COE3_HUMAN;sp|Q9H4W6|COE3_HUMAN;tr|Q658Y5|Q658Y5_HUMAN;tr|A0A0A0MSW2|A0A0A0MSW2_HUMAN;tr|E9PEI2|E9PEI2_HUMAN;sp|Q9BQW3|COE4_HUMAN;tr|X6R549|X6R549_HUMAN;sp|Q9BQW3-1|COE4_HUMAN;tr|B2RNT0|B2RNT0_HUMAN	13	EBF3	Q9H4W6-2	-1.07e-14	0.813088	1	3.21123	0.00537624	4.24e-08	3.15289	0.0055402	4.76e-08	0	0.805199	1	FALSE	TRUE	TRUE	FALSE	TRUE
EGR2	17	17	19.511	19.7668	17	17	19.9659	20.336	17	17	P11161	P11161-2	sp|P11161-2|EGR2_HUMAN;sp|P11161|EGR2_HUMAN;tr|A0A0S2Z3Q5|A0A0S2Z3Q5_HUMAN;tr|A0A1B0GUL0|A0A1B0GUL0_HUMAN;tr|A0A0S2Z3U4|A0A0S2Z3U4_HUMAN;tr|B4DIY6|B4DIY6_HUMAN;tr|B4DH80|B4DH80_HUMAN;sp|Q06889-2|EGR3_HUMAN;sp|Q06889|EGR3_HUMAN	4	EGR2	P11161-2	-1.07e-14	0.813088	1	2.63891	0.113214	1.27e-06	3.15098	0.048228	4.21e-07	0	0.805199	1	FALSE	TRUE	TRUE	FALSE	TRUE
EIF3E	17	17	20.6088	21.2167	17	17	21.4054	21.2863	17	17	P60228	Q6IAX5	tr|Q6IAX5|Q6IAX5_HUMAN;sp|P60228|EIF3E_HUMAN;tr|B3KW56|B3KW56_HUMAN;tr|B2R806|B2R806_HUMAN;tr|H0YBR5|H0YBR5_HUMAN;tr|A0A161SXE1|A0A161SXE1_HUMAN;tr|E5RGA2|E5RGA2_HUMAN;tr|E5RIT4|E5RIT4_HUMAN;tr|H0YAW4|H0YAW4_HUMAN;tr|H0YBP5|H0YBP5_HUMAN;tr|E5RII3|E5RII3_HUMAN;tr|E5RHS5|E5RHS5_HUMAN	6	EIF3E	Q6IAX5	-1.07e-14	0.813088	1	3.91275	0.0691728	5.2e-07	4.34586	0.0350885	2.7e-07	0	0.805199	1	FALSE	TRUE	TRUE	FALSE	TRUE
ETV5	17	17	21.4138	21.4747	17	17	22.0673	22.3087	17	17	P41161	P41161	sp|P41161|ETV5_HUMAN;sp|P41161-2|ETV5_HUMAN;tr|H7C1D2|H7C1D2_HUMAN;tr|C9J5A5|C9J5A5_HUMAN;tr|C9J0Z2|C9J0Z2_HUMAN;tr|C9JMF0|C9JMF0_HUMAN	7	ETV5	P41161	-1.07e-14	0.813088	1	4.44423	5.76e-05	5.44e-09	5.18802	2.74e-06	2.05e-09	0	0.805199	1	FALSE	TRUE	TRUE	FALSE	TRUE
EYA3	17	17	21.0627	20.856	17	17	21.2931	21.4012	17	17	Q99504	Q99504-5	sp|Q99504-5|EYA3_HUMAN;sp|Q99504-3|EYA3_HUMAN;sp|Q99504|EYA3_HUMAN;sp|Q99504-4|EYA3_HUMAN;sp|Q99504-2|EYA3_HUMAN;tr|Q0P685|Q0P685_HUMAN;tr|B1APR7|B1APR7_HUMAN;tr|B4E151|B4E151_HUMAN	9	EYA3	Q99504-5	-1.07e-14	0.813088	1	3.95937	0.000238778	9.41e-09	4.34718	6.27e-05	5.23e-09	0	0.805199	1	FALSE	TRUE	TRUE	FALSE	TRUE
FAM222B	17	17	20.3497	19.9742	17	17	21.7485	21.6909	17	17	Q8WU58	B3KTH5	tr|B3KTH5|B3KTH5_HUMAN;tr|A0A024QZ60|A0A024QZ60_HUMAN;sp|Q8WU58|F222B_HUMAN;tr|B4DRX9|B4DRX9_HUMAN;tr|B3KQ88|B3KQ88_HUMAN;tr|J3QRR9|J3QRR9_HUMAN;tr|J3QKY8|J3QKY8_HUMAN	4	FAM222B	B3KTH5	-1.07e-14	0.813088	1	3.16196	0.0338437	1.99e-07	4.71972	0.000892773	1.62e-08	0	0.805199	1	FALSE	TRUE	TRUE	FALSE	TRUE
FAM64A	17	17	19.5412	19.2515	17	17	19.4883	19.6881	17	17	Q9BSJ6	A0A0S2Z5C7	tr|A0A0S2Z5C7|A0A0S2Z5C7_HUMAN;sp|Q9BSJ6-2|PIMRE_HUMAN;tr|I3L419|I3L419_HUMAN;tr|A0A0S2Z5F0|A0A0S2Z5F0_HUMAN;sp|Q9BSJ6|PIMRE_HUMAN;tr|I3L156|I3L156_HUMAN;tr|I3L427|I3L427_HUMAN;tr|I3L2R2|I3L2R2_HUMAN	5	FAM64A	A0A0S2Z5C7	-1.07e-14	0.813088	1	2.39638	0.0900789	8.26e-07	2.58821	0.05493	5.12e-07	0	0.805199	1	FALSE	TRUE	TRUE	FALSE	TRUE
GALK1	17	17	21.0955	20.6592	17	17	21.7658	21.2956	17	17	P51570	V9HWE7	tr|V9HWE7|V9HWE7_HUMAN;sp|P51570|GALK1_HUMAN;tr|Q6ZP37|Q6ZP37_HUMAN;sp|P51570-2|GALK1_HUMAN;tr|Q71UH7|Q71UH7_HUMAN;tr|K7EII7|K7EII7_HUMAN;tr|C8CHJ6|C8CHJ6_HUMAN;tr|K7ERJ9|K7ERJ9_HUMAN;tr|B4E1A8|B4E1A8_HUMAN;tr|C8CHJ5|C8CHJ5_HUMAN	7	GALK1	V9HWE7	-1.07e-14	0.813088	1	3.87735	0.0799796	6.61e-07	4.53069	0.0330815	2.5e-07	0	0.805199	1	FALSE	TRUE	TRUE	FALSE	TRUE
GGH	17	17	20.1264	20.8849	17	17	17	17	17	17	Q92820	A8K335	tr|A8K335|A8K335_HUMAN;sp|Q92820|GGH_HUMAN;tr|B4DVI2|B4DVI2_HUMAN	4	GGH	A8K335	-1.07e-14	0.813088	1	3.50564	0.179365	3.02e-06	0	0.606696	1	0	0.805199	1	FALSE	TRUE	FALSE	FALSE	TRUE
GNL3L	17	17	21.1743	20.3712	17	17	22.3172	23.0061	17	17	Q9NVN8	Q05DU1	tr|Q05DU1|Q05DU1_HUMAN;tr|A0A024R9Y6|A0A024R9Y6_HUMAN;sp|Q9NVN8|GNL3L_HUMAN	12	GNL3L	Q05DU1	-1.07e-14	0.813088	1	3.77275	0.300065	1.24e-05	5.66164	0.0825972	1.02e-06	0	0.805199	1	FALSE	TRUE	TRUE	FALSE	TRUE
GPANK1	17	17	20.8231	20.5614	17	17	23.241	22.5175	17	17	O95872	A0A0G2JHL1	tr|A0A0G2JHL1|A0A0G2JHL1_HUMAN;tr|A0A024RCU2|A0A024RCU2_HUMAN;sp|O95872|GPAN1_HUMAN;tr|A0A0G2JK30|A0A0G2JK30_HUMAN;tr|A0A1U9X7R4|A0A1U9X7R4_HUMAN;tr|B2RA66|B2RA66_HUMAN;tr|A0A0G2JK37|A0A0G2JK37_HUMAN;tr|F6QYZ9|F6QYZ9_HUMAN;tr|A0A0A0MSL4|A0A0A0MSL4_HUMAN;tr|A0A0G2JHT6|A0A0G2JHT6_HUMAN;tr|A0A0G2JKD0|A0A0G2JKD0_HUMAN;tr|A0A0G2JJ73|A0A0G2JJ73_HUMAN;tr|A0A0A0MSL5|A0A0A0MSL5_HUMAN;tr|A0A0G2JJ08|A0A0G2J…	11	GPANK1	A0A0G2JHL1	-1.07e-14	0.813088	1	3.69228	0.159248	2.37e-06	5.87925	0.0184339	1.31e-07	0	0.805199	1	FALSE	TRUE	TRUE	FALSE	TRUE
GPS2	17	17	19.446	19.4403	17	17	19.6658	20.0773	17	17	Q13227	I3L4X7	tr|I3L4X7|I3L4X7_HUMAN;sp|Q13227-2|GPS2_HUMAN;tr|I3L3Y9|I3L3Y9_HUMAN;sp|Q13227|GPS2_HUMAN;tr|A0A0G2R4E5|A0A0G2R4E5_HUMAN;tr|Q3SY98|Q3SY98_HUMAN	4	GPS2	I3L4X7	-1.07e-14	0.813088	1	2.44318	0.118657	1.38e-06	2.87155	0.0546105	5.07e-07	0	0.805199	1	FALSE	TRUE	TRUE	FALSE	TRUE
GTF2E1	17	17	19.9413	19.2405	17	17	20.0367	20.5615	17	17	P29083	Q53F88	tr|Q53F88|Q53F88_HUMAN;sp|P29083|T2EA_HUMAN;tr|C9IYL4|C9IYL4_HUMAN;tr|Q05DN6|Q05DN6_HUMAN;tr|E9PER7|E9PER7_HUMAN	6	GTF2E1	Q53F88	-1.07e-14	0.813088	1	2.59092	0.393378	4.17e-05	3.29911	0.218408	9.67e-06	0	0.805199	1	FALSE	TRUE	TRUE	FALSE	TRUE
GTF2H1	17	17	20.7921	20.4025	17	17	20.6322	20.3284	17	17	P32780	P32780-2	sp|P32780-2|TF2H1_HUMAN;tr|B4DSG6|B4DSG6_HUMAN;tr|B2R7G4|B2R7G4_HUMAN;sp|P32780|TF2H1_HUMAN;tr|E9PM51|E9PM51_HUMAN	5	GTF2H1	P32780-2	-1.07e-14	0.813088	1	3.5973	0.0447695	2.85e-07	3.48029	0.0424904	3.5e-07	0	0.805199	1	FALSE	TRUE	TRUE	FALSE	TRUE
HIC1	17	17	20.3736	20.0791	17	17	20.432	20.5672	17	17	Q14526	Q14526-2	sp|Q14526-2|HIC1_HUMAN;sp|Q14526|HIC1_HUMAN;tr|O95459|O95459_HUMAN;tr|I3L388|I3L388_HUMAN;tr|A0PJI1|A0PJI1_HUMAN;tr|V9GYA4|V9GYA4_HUMAN;tr|K7ENQ1|K7ENQ1_HUMAN	7	HIC1	Q14526-2	-1.07e-14	0.813088	1	3.22636	0.0154513	9.49e-08	3.49957	0.00702967	5.7e-08	0	0.805199	1	FALSE	TRUE	TRUE	FALSE	TRUE
HIPK1	17	17	22.2447	22.5783	17	17	23.6764	23.9122	17	17	Q86Z02	Q5SQL3	tr|Q5SQL3|Q5SQL3_HUMAN;sp|Q86Z02|HIPK1_HUMAN;tr|B3KV38|B3KV38_HUMAN;sp|Q86Z02-2|HIPK1_HUMAN;tr|J3KP92|J3KP92_HUMAN;tr|B4DZ33|B4DZ33_HUMAN;sp|Q86Z02-4|HIPK1_HUMAN;tr|A0A024R0H9|A0A024R0H9_HUMAN;sp|Q86Z02-3|HIPK1_HUMAN;tr|H3BLW0|H3BLW0_HUMAN	16	HIPK1	Q5SQL3	-1.07e-14	0.813088	1	5.41149	0.000231851	9.29e-09	6.7943	3.72e-06	2.22e-09	0	0.805199	1	FALSE	TRUE	TRUE	FALSE	TRUE
HIPK2	17	17	20.9665	20.3204	17	17	23.8405	23.5623	17	17	Q9H2X6	Q9H2X6-3	sp|Q9H2X6-3|HIPK2_HUMAN;sp|Q9H2X6|HIPK2_HUMAN;tr|H7BXX9|H7BXX9_HUMAN;sp|Q9H2X6-2|HIPK2_HUMAN;tr|A4D1R9|A4D1R9_HUMAN;tr|Q9UI21|Q9UI21_HUMAN	18	HIPK2	Q9H2X6-3	-1.07e-14	0.813088	1	3.64343	0.12746	1.59e-06	6.7014	0.00372748	3.54e-08	0	0.805199	1	FALSE	TRUE	TRUE	FALSE	TRUE
HLX	17	17	19.3696	19.2924	17	17	20.31	19.9091	17	17	Q14774	B3KXT6	tr|B3KXT6|B3KXT6_HUMAN;sp|Q14774|HLX_HUMAN	3	HLX	B3KXT6	-1.07e-14	0.813088	1	2.33099	0.13666	1.79e-06	3.10954	0.0376923	2.98e-07	0	0.805199	1	FALSE	TRUE	TRUE	FALSE	TRUE
HMBS	17	17	18.1602	18.188	17	17	18.2816	18.7341	17	17	P08397	F5GY90	tr|F5GY90|F5GY90_HUMAN;tr|A0A1W2PNU5|A0A1W2PNU5_HUMAN;tr|F5H226|F5H226_HUMAN;sp|P08397-4|HEM3_HUMAN;sp|P08397-3|HEM3_HUMAN;tr|F5H345|F5H345_HUMAN;sp|P08397-2|HEM3_HUMAN;sp|P08397|HEM3_HUMAN;tr|Q6LER4|Q6LER4_HUMAN;tr|F5H4W5|F5H4W5_HUMAN;tr|F5H4X2|F5H4X2_HUMAN;tr|F5H0P4|F5H0P4_HUMAN	2	HMBS	F5GY90	-1.07e-14	0.813088	1	1.17412	0.480824	0.000175384	1.50785	0.309557	4.01e-05	0	0.805199	1	FALSE	TRUE	TRUE	FALSE	TRUE
HOXA10	17	17	22.237	22.1324	17	17	22.6577	22.8544	17	17	P31260	P31260	sp|P31260|HXA10_HUMAN;sp|P31260-2|HXA10_HUMAN;sp|P28358|HXD10_HUMAN	11	HOXA10	P31260	-1.07e-14	0.813088	1	5.18469	4.99e-07	1.54e-09	5.75605	4.54e-08	7.95e-10	0	0.805199	1	FALSE	TRUE	TRUE	FALSE	TRUE
HOXB6	17	17	21.1565	21.1876	17	17	22.0279	22.1949	17	17	P17509	P17509	sp|P17509|HXB6_HUMAN;sp|P17509-2|HXB6_HUMAN	7	HOXB6	P17509	-1.07e-14	0.813088	1	4.17207	1.32e-05	3.42e-09	5.11143	1.05e-07	9.53e-10	0	0.805199	1	FALSE	TRUE	TRUE	FALSE	TRUE
HOXC5	17	17	21.6305	21.7659	17	17	22.0362	22.173	17	17	Q00444	Q00444	sp|Q00444|HXC5_HUMAN	7	HOXC5	Q00444	-1.07e-14	0.813088	1	4.69821	1.71e-06	2.05e-09	5.10461	3.14e-07	1.22e-09	0	0.805199	1	FALSE	TRUE	TRUE	FALSE	TRUE
HOXD3	17	17	20.2337	19.9855	17	17	21.0908	20.3925	17	17	P31249	P31249	sp|P31249|HXD3_HUMAN;tr|A4D182|A4D182_HUMAN;tr|F8VXG0|F8VXG0_HUMAN;sp|P14651-3|HXB3_HUMAN;sp|P14651-2|HXB3_HUMAN;tr|B3KNJ7|B3KNJ7_HUMAN;sp|P14651|HXB3_HUMAN;tr|B3KPN8|B3KPN8_HUMAN;tr|A0A024RA33|A0A024RA33_HUMAN;sp|O43365|HXA3_HUMAN	3	HOXD3	P31249	-1.07e-14	0.813088	1	3.10963	0.231924	5.58e-06	3.74164	0.108154	1.78e-06	0	0.805199	1	FALSE	TRUE	TRUE	FALSE	TRUE
HOXD9	17	17	21.1196	20.9172	17	17	22.0602	22.1933	17	17	P28356	P28356	sp|P28356|HXD9_HUMAN	10	HOXD9	P28356	-1.07e-14	0.813088	1	4.0184	0.000242984	9.49e-09	5.12675	2.72e-06	2.05e-09	0	0.805199	1	FALSE	TRUE	TRUE	FALSE	TRUE
HSD17B12	17	17	18.6454	19.5535	17	17	17	17	17	17	Q53GQ0	B4DWS6	tr|B4DWS6|B4DWS6_HUMAN;tr|B3KQJ0|B3KQJ0_HUMAN;sp|Q53GQ0|DHB12_HUMAN;tr|D3DR22|D3DR22_HUMAN;tr|E9PI21|E9PI21_HUMAN;tr|A0A1B0GVY6|A0A1B0GVY6_HUMAN;tr|A0A1B0GV93|A0A1B0GV93_HUMAN	2	HSD17B12	B4DWS6	-1.07e-14	0.813088	1	2.09948	0.480711	0.000175007	0	0.606696	1	0	0.805199	1	FALSE	TRUE	FALSE	FALSE	TRUE
HSP90B1	17	17	19.7202	19.9116	17	17	20.5372	20.2044	17	17	P14625	B2RD36	tr|B2RD36|B2RD36_HUMAN;sp|Q96DG6|CMBL_HUMAN	6	HSP90B1	B2RD36	-1.07e-14	0.813088	1	2.81589	0.0608252	4.28e-07	3.37079	0.0194711	1.39e-07	0	0.805199	1	FALSE	TRUE	TRUE	FALSE	TRUE
IGBP1	17	17	19.259	18.9316	17	17	19.508	19.8808	17	17	P78318	P78318	sp|P78318|IGBP1_HUMAN;tr|A0A1W2PR95|A0A1W2PR95_HUMAN	4	IGBP1	P78318	-1.07e-14	0.813088	1	2.09534	0.265478	8.23e-06	2.69441	0.107266	1.75e-06	0	0.805199	1	FALSE	TRUE	TRUE	FALSE	TRUE
ILKAP	17	17	19.5791	19.1085	17	17	17	17	17	17	Q9H0C8	Q9H0C8	sp|Q9H0C8|ILKAP_HUMAN;tr|F8SNU7|F8SNU7_HUMAN;tr|E9PC05|E9PC05_HUMAN;tr|H7C2I8|H7C2I8_HUMAN	5	ILKAP	Q9H0C8	-1.07e-14	0.813088	1	2.34381	0.185226	3.24e-06	0	0.606696	1	0	0.805199	1	FALSE	TRUE	FALSE	FALSE	TRUE
INTS4	17	17	20.2913	20.4457	17	17	20.7182	20.2922	17	17	Q96HW7	A8K4A1	tr|A8K4A1|A8K4A1_HUMAN;sp|Q96HW7|INT4_HUMAN;sp|Q96HW7-2|INT4_HUMAN;sp|Q96HW7-3|INT4_HUMAN;tr|F8WAA7|F8WAA7_HUMAN;tr|E9PIM3|E9PIM3_HUMAN;sp|Q96HW7-4|INT4_HUMAN	9	INTS4	A8K4A1	-1.07e-14	0.813088	1	3.36849	0.0449921	2.87e-07	3.50519	0.0301965	2.24e-07	0	0.805199	1	FALSE	TRUE	TRUE	FALSE	TRUE
INTS8	17	17	20.3062	20.1234	17	17	20.1596	20.9004	17	17	Q75QN2	B3KRB0	tr|B3KRB0|B3KRB0_HUMAN;sp|Q75QN2-2|INT8_HUMAN;sp|Q75QN2|INT8_HUMAN;tr|J3KNV5|J3KNV5_HUMAN;tr|H0YBS1|H0YBS1_HUMAN;tr|H0YC12|H0YC12_HUMAN;tr|E5RJL5|E5RJL5_HUMAN;tr|H0YBQ1|H0YBQ1_HUMAN;tr|E5RIN8|E5RIN8_HUMAN;tr|E5RG48|E5RG48_HUMAN;tr|E5RJF0|E5RJF0_HUMAN	7	INTS8	B3KRB0	-1.07e-14	0.813088	1	3.21479	0.227913	5.32e-06	3.52999	0.139997	2.99e-06	0	0.805199	1	FALSE	TRUE	TRUE	FALSE	TRUE
INTS9	17	17	20.4493	19.7755	17	17	20.076	20.6677	17	17	Q9NV88	G3XAN1	tr|G3XAN1|G3XAN1_HUMAN;sp|Q9NV88-3|INT9_HUMAN;sp|Q9NV88-2|INT9_HUMAN;sp|Q9NV88|INT9_HUMAN;tr|B7Z970|B7Z970_HUMAN;tr|H0YBH8|H0YBH8_HUMAN;tr|E5RG70|E5RG70_HUMAN;tr|B7Z3J7|B7Z3J7_HUMAN;tr|E5RK47|E5RK47_HUMAN;tr|E5RJ88|E5RJ88_HUMAN	6	INTS9	G3XAN1	-1.07e-14	0.813088	1	3.11238	0.319708	1.57e-05	3.37185	0.218399	9.66e-06	0	0.805199	1	FALSE	TRUE	TRUE	FALSE	TRUE
IRF2BPL	17	17	18.8637	18.5656	17	17	17	17	17	17	Q9H1B7	Q9H1B7	sp|Q9H1B7|I2BPL_HUMAN	7	IRF2BPL	Q9H1B7	-1.07e-14	0.813088	1	1.71467	0.194633	3.62e-06	0	0.606696	1	0	0.805199	1	FALSE	TRUE	FALSE	FALSE	TRUE
IRX2	17	17	21.2053	21.294	17	17	21.1761	21.2421	17	17	Q9BZI1	Q9BZI1	sp|Q9BZI1|IRX2_HUMAN;sp|P78412|IRX6_HUMAN;sp|P78415|IRX3_HUMAN;sp|P78413|IRX4_HUMAN;sp|P78413-2|IRX4_HUMAN;tr|Q9BZI2|Q9BZI2_HUMAN;tr|D6RAS8|D6RAS8_HUMAN	8	IRX2	Q9BZI1	-1.07e-14	0.813088	1	4.24964	8.84e-07	1.77e-09	4.20912	1.97e-06	1.88e-09	0	0.805199	1	FALSE	TRUE	TRUE	FALSE	TRUE
KCTD5	17	17	20.0742	20.4948	17	17	19.6109	20.0885	17	17	Q9NXV2	Q9NXV2	sp|Q9NXV2|KCTD5_HUMAN;tr|H3BSS5|H3BSS5_HUMAN	5	KCTD5	Q9NXV2	-1.07e-14	0.813088	1	3.2845	0.136098	1.78e-06	2.84968	0.163176	4.26e-06	0	0.805199	1	FALSE	TRUE	TRUE	FALSE	TRUE
KDM2B	17	17	20.2839	20.3001	17	17	20.3395	20.3216	17	17	Q8NHM5	A0A0C4DGG3	tr|A0A0C4DGG3|A0A0C4DGG3_HUMAN;tr|B4DSN4|B4DSN4_HUMAN;sp|Q8NHM5-4|KDM2B_HUMAN;sp|Q8NHM5-3|KDM2B_HUMAN;sp|Q8NHM5|KDM2B_HUMAN;tr|B7ZB05|B7ZB05_HUMAN;sp|Q8NHM5-2|KDM2B_HUMAN	8	KDM2B	A0A0C4DGG3	-1.07e-14	0.813088	1	3.29197	6.44e-05	5.68e-09	3.33055	6.41e-05	5.28e-09	0	0.805199	1	FALSE	TRUE	TRUE	FALSE	TRUE
KDM6B	17	17	21.3742	21.0122	17	17	23.4082	24.027	17	17	O15054	O15054	sp|O15054|KDM6B_HUMAN;sp|O15054-1|KDM6B_HUMAN;tr|D3DTQ7|D3DTQ7_HUMAN;tr|I3L0Z0|I3L0Z0_HUMAN	22	KDM6B	O15054	-1.07e-14	0.813088	1	4.19319	0.084778	7.34e-07	6.7176	0.004222	3.86e-08	0	0.805199	1	FALSE	TRUE	TRUE	FALSE	TRUE
KHDRBS3	17	17	20.0363	19.3567	17	17	19.559	19.45	17	17	O75525	O75525-2	sp|O75525-2|KHDR3_HUMAN;sp|O75525|KHDR3_HUMAN;tr|E5RG12|E5RG12_HUMAN;tr|H0YAQ1|H0YAQ1_HUMAN;tr|H0YAQ3|H0YAQ3_HUMAN;tr|E5RJZ9|E5RJZ9_HUMAN	3	KHDRBS3	O75525-2	-1.07e-14	0.813088	1	2.69653	0.273132	9e-06	2.50446	0.243687	1.41e-05	0	0.805199	1	FALSE	TRUE	TRUE	FALSE	TRUE
KLHL21	17	17	19.5834	19.3948	17	17	20.1442	21.0836	17	17	Q9UJP4	Q9UJP4	sp|Q9UJP4|KLH21_HUMAN;sp|Q9UJP4-2|KLH21_HUMAN;tr|K7ESH2|K7ESH2_HUMAN;tr|K7ELI0|K7ELI0_HUMAN;tr|K7EMF2|K7EMF2_HUMAN	7	KLHL21	Q9UJP4	-1.07e-14	0.813088	1	2.48909	0.440918	8.63e-05	3.61391	0.214908	9.18e-06	0	0.805199	1	FALSE	TRUE	TRUE	FALSE	TRUE
LIG3	17	17	19.8063	20.1401	17	17	19.9321	19.9819	17	17	P49916	P49916-4	sp|P49916-4|DNLI3_HUMAN;sp|P49916-3|DNLI3_HUMAN;sp|P49916-2|DNLI3_HUMAN;sp|P49916|DNLI3_HUMAN;tr|B7Z6I3|B7Z6I3_HUMAN;tr|K7ERZ5|K7ERZ5_HUMAN;tr|K7EQB6|K7EQB6_HUMAN;tr|K7ENR9|K7ENR9_HUMAN;tr|Q96DF0|Q96DF0_HUMAN;tr|C4B7Q3|C4B7Q3_HUMAN	8	LIG3	P49916-4	-1.07e-14	0.813088	1	2.97318	0.0315471	1.84e-07	2.95702	0.026212	1.9e-07	0	0.805199	1	FALSE	TRUE	TRUE	FALSE	TRUE
LRRC41	17	17	20.2166	19.9904	17	17	20.3712	20.0808	17	17	Q15345	A0A0B4J2G4	tr|A0A0B4J2G4|A0A0B4J2G4_HUMAN;sp|Q15345|LRC41_HUMAN;tr|Q53F69|Q53F69_HUMAN;tr|A0A087WTU1|A0A087WTU1_HUMAN;sp|Q15345-3|LRC41_HUMAN;tr|A0A0C4DH00|A0A0C4DH00_HUMAN;tr|Q562F1|Q562F1_HUMAN;tr|B4DK79|B4DK79_HUMAN;tr|A0A087X0S7|A0A087X0S7_HUMAN;tr|Q9H822|Q9H822_HUMAN;tr|A0A087WTI9|A0A087WTI9_HUMAN	7	LRRC41	A0A0B4J2G4	-1.07e-14	0.813088	1	3.10346	0.0335334	1.97e-07	3.22604	0.0214638	1.54e-07	0	0.805199	1	FALSE	TRUE	TRUE	FALSE	TRUE
LYPLA2	17	17	20.7902	20.801	17	17	21.3601	21.1226	17	17	O95372	A0A140VJC9	tr|A0A140VJC9|A0A140VJC9_HUMAN;sp|O95372|LYPA2_HUMAN;tr|Q5QPQ0|Q5QPQ0_HUMAN;tr|Q5QPN5|Q5QPN5_HUMAN;tr|Q5QPN9|Q5QPN9_HUMAN;tr|Q5QPQ1|Q5QPQ1_HUMAN;tr|Q5QPQ3|Q5QPQ3_HUMAN;tr|Q5QPQ2|Q5QPQ2_HUMAN	3	LYPLA2	A0A140VJC9	-1.07e-14	0.813088	1	3.79558	0.000508589	1.29e-08	4.24132	0.000105218	6.43e-09	0	0.805199	1	FALSE	TRUE	TRUE	FALSE	TRUE
MAFG	17	17	20.7439	19.9783	17	17	20.4128	20.4943	17	17	O15525	A0A024R8X1	tr|A0A024R8X1|A0A024R8X1_HUMAN;sp|O15525|MAFG_HUMAN;tr|I3L2F8|I3L2F8_HUMAN	4	MAFG	A0A024R8X1	-1.07e-14	0.813088	1	3.36107	0.208464	4.25e-06	3.45355	0.151947	3.6e-06	0	0.805199	1	FALSE	TRUE	TRUE	FALSE	TRUE
MAMLD1	17	17	20.2644	20.7298	17	17	21.5699	21.6522	17	17	Q13495	Q13495-4	sp|Q13495-4|MAMD1_HUMAN;sp|Q13495|MAMD1_HUMAN;tr|B4DYU7|B4DYU7_HUMAN;sp|Q13495-3|MAMD1_HUMAN;tr|B4DMK5|B4DMK5_HUMAN	7	MAMLD1	Q13495-4	-1.07e-14	0.813088	1	3.49712	0.0437777	2.76e-07	4.61101	0.0057322	4.89e-08	0	0.805199	1	FALSE	TRUE	TRUE	FALSE	TRUE
MAPK14	17	17	21.0365	21.3238	17	17	21.5476	21.6247	17	17	Q16539	B4E0K5	tr|B4E0K5|B4E0K5_HUMAN;tr|A0A024RD15|A0A024RD15_HUMAN;sp|Q16539|MK14_HUMAN;sp|Q16539-5|MK14_HUMAN;sp|Q16539-3|MK14_HUMAN;sp|Q16539-4|MK14_HUMAN;tr|L7RSM2|L7RSM2_HUMAN;sp|Q16539-2|MK14_HUMAN;tr|E7EX54|E7EX54_HUMAN;tr|B5TY33|B5TY33_HUMAN;tr|H7C4E2|H7C4E2_HUMAN	8	MAPK14	B4E0K5	-1.07e-14	0.813088	1	4.18014	0.000601512	1.39e-08	4.58618	0.000170758	7.74e-09	0	0.805199	1	FALSE	TRUE	TRUE	FALSE	TRUE
MAZ	17	17	20.2456	19.903	17	17	20.012	20.2107	17	17	P56270	P56270-3	sp|P56270-3|MAZ_HUMAN;sp|P56270|MAZ_HUMAN;sp|P56270-2|MAZ_HUMAN;tr|I3L2Z5|I3L2Z5_HUMAN;tr|Q8IUI2|Q8IUI2_HUMAN;tr|A0A087WWR2|A0A087WWR2_HUMAN;tr|Q8WZ46|Q8WZ46_HUMAN;tr|Q59GP8|Q59GP8_HUMAN;tr|H3BQI4|H3BQI4_HUMAN;tr|Q9UJ31|Q9UJ31_HUMAN;tr|H3BQS2|H3BQS2_HUMAN;sp|P56270-4|MAZ_HUMAN;tr|I3L411|I3L411_HUMAN;tr|I3L4Y2|I3L4Y2_HUMAN;tr|H3BPU3|H3BPU3_HUMAN;tr|I3L0M3|I3L0M3_HUMAN	8	MAZ	P56270-3	-1.07e-14	0.813088	1	3.07433	0.0444507	2.82e-07	3.11135	0.0342117	2.61e-07	0	0.805199	1	FALSE	TRUE	TRUE	FALSE	TRUE
MED14	17	17	18.7577	19.3224	17	17	20.9896	20.3626	17	17	O60244	A8KAK5	tr|A8KAK5|A8KAK5_HUMAN;sp|O60244|MED14_HUMAN;tr|H7C3E5|H7C3E5_HUMAN;tr|H7C017|H7C017_HUMAN	7	MED14	A8KAK5	-1.07e-14	0.813088	1	2.04002	0.468914	0.000140329	3.67611	0.159892	4.06e-06	0	0.805199	1	FALSE	TRUE	TRUE	FALSE	TRUE
METTL3	17	17	20.2587	20.0329	17	17	20.0227	20.2318	17	17	Q86U44	Q86U44	sp|Q86U44|MTA70_HUMAN;tr|B4E2F6|B4E2F6_HUMAN;tr|F5H6D8|F5H6D8_HUMAN;tr|B4DTN4|B4DTN4_HUMAN;tr|H0YFV6|H0YFV6_HUMAN;tr|B4E349|B4E349_HUMAN;tr|B3KSH0|B3KSH0_HUMAN;sp|Q86U44-2|MTA70_HUMAN	8	METTL3	Q86U44	-1.07e-14	0.813088	1	3.14582	0.0150341	9.25e-08	3.12722	0.0134209	9.6e-08	0	0.805199	1	FALSE	TRUE	TRUE	FALSE	TRUE
MIB2	17	17	20.078	20.5847	17	17	20.6221	21.2661	17	17	Q96AX9	F2Z2L2	tr|F2Z2L2|F2Z2L2_HUMAN;tr|B4DEI6|B4DEI6_HUMAN;tr|E9PD12|E9PD12_HUMAN;sp|Q96AX9-6|MIB2_HUMAN;sp|Q96AX9-5|MIB2_HUMAN;sp|Q96AX9-2|MIB2_HUMAN;sp|Q96AX9-3|MIB2_HUMAN;sp|Q96AX9|MIB2_HUMAN;sp|Q96AX9-11|MIB2_HUMAN;sp|Q96AX9-13|MIB2_HUMAN;sp|Q96AX9-14|MIB2_HUMAN;tr|H0YAM8|H0YAM8_HUMAN;sp|Q96AX9-7|MIB2_HUMAN;sp|Q96AX9-4|MIB2_HUMAN;sp|Q96AX9-12|MIB2_HUMAN;sp|Q96AX9-8|MIB2_HUMAN;tr|D6RAZ0|D6RAZ0_HUMAN;sp|Q96…	8	MIB2	F2Z2L2	-1.07e-14	0.813088	1	3.33134	0.242711	6.32e-06	3.9441	0.121485	2.23e-06	0	0.805199	1	FALSE	TRUE	TRUE	FALSE	TRUE
MIER1	17	17	20.462	20.17	17	17	20.2212	20.7708	17	17	P03971	Q8N108-16	sp|Q8N108-16|MIER1_HUMAN;sp|Q8N108-14|MIER1_HUMAN;sp|Q8N108-18|MIER1_HUMAN;sp|Q8N108-17|MIER1_HUMAN;sp|Q8N108-15|MIER1_HUMAN;sp|Q8N108|MIER1_HUMAN;sp|Q8N108-13|MIER1_HUMAN;sp|Q8N108-12|MIER1_HUMAN;sp|Q8N108-19|MIER1_HUMAN	7	MIER1	Q8N108-16	-1.07e-14	0.813088	1	3.31601	0.123331	1.49e-06	3.49598	0.0849581	1.07e-06	0	0.805199	1	FALSE	TRUE	TRUE	FALSE	TRUE
MLLT1	17	17	19.8229	19.8469	17	17	20.082	20.5002	17	17	Q03111	Q03111	sp|Q03111|ENL_HUMAN	5	MLLT1	Q03111	-1.07e-14	0.813088	1	2.83489	0.0750531	5.93e-07	3.29109	0.0313228	2.34e-07	0	0.805199	1	FALSE	TRUE	TRUE	FALSE	TRUE
MN1	17	17	18.8939	18.9771	17	17	17	17	17	17	Q10571	A0A024R1C3	tr|A0A024R1C3|A0A024R1C3_HUMAN;sp|Q10571|MN1_HUMAN;tr|A5HML1|A5HML1_HUMAN;tr|H7C105|H7C105_HUMAN	4	MN1	A0A024R1C3	-1.07e-14	0.813088	1	1.93548	0.0345542	2.04e-07	0	0.606696	1	0	0.805199	1	FALSE	TRUE	FALSE	FALSE	TRUE
MOCS3	17	17	19.4627	18.9947	17	17	19.4366	19.6657	17	17	O95396	O95396	sp|O95396|MOCS3_HUMAN	3	MOCS3	O95396	-1.07e-14	0.813088	1	2.2287	0.252867	7.1e-06	2.55118	0.142168	3.1e-06	0	0.805199	1	FALSE	TRUE	TRUE	FALSE	TRUE
MORC2	17	17	19.0778	19.3967	17	17	19.519	20.0483	17	17	Q9Y6X9	Q9Y6X9	sp|Q9Y6X9|MORC2_HUMAN;sp|Q9Y6X9-2|MORC2_HUMAN;tr|H7C3M1|H7C3M1_HUMAN;tr|H7C1V1|H7C1V1_HUMAN	8	MORC2	Q9Y6X9	-1.07e-14	0.813088	1	2.2372	0.3215	1.61e-05	2.78366	0.162688	4.23e-06	0	0.805199	1	FALSE	TRUE	TRUE	FALSE	TRUE
MRI1	17	17	20.8471	21.319	17	17	20.8268	21.4973	17	17	Q9BV20	Q9BV20	sp|Q9BV20|MTNA_HUMAN;sp|Q9BV20-2|MTNA_HUMAN	5	MRI1	Q9BV20	-1.07e-14	0.813088	1	4.08306	0.137569	1.81e-06	4.16203	0.103137	1.61e-06	0	0.805199	1	FALSE	TRUE	TRUE	FALSE	TRUE
MRNIP	17	17	19.6538	19.4447	17	17	20.5511	21.4643	17	17	Q6NTE8	Q6NTE8	sp|Q6NTE8|MRNIP_HUMAN;sp|Q6NTE8-3|MRNIP_HUMAN;tr|E5RJC6|E5RJC6_HUMAN;tr|A0A087WZ47|A0A087WZ47_HUMAN;tr|B7Z1T6|B7Z1T6_HUMAN;sp|Q6NTE8-2|MRNIP_HUMAN;tr|E5RI52|E5RI52_HUMAN;tr|E7EMV9|E7EMV9_HUMAN;tr|B7Z5H5|B7Z5H5_HUMAN;tr|B7Z2T8|B7Z2T8_HUMAN;tr|E5RHY8|E5RHY8_HUMAN;tr|E5RHV0|E5RHV0_HUMAN	10	MRNIP	Q6NTE8	-1.07e-14	0.813088	1	2.54922	0.424492	6.63e-05	4.00773	0.163569	4.29e-06	0	0.805199	1	FALSE	TRUE	TRUE	FALSE	TRUE
NCOA1	17	17	20.6387	20.5762	17	17	21.0041	20.9182	17	17	Q15788	A8K1V4	tr|A8K1V4|A8K1V4_HUMAN;sp|Q15788-2|NCOA1_HUMAN;sp|Q15788-3|NCOA1_HUMAN;sp|Q15788|NCOA1_HUMAN;tr|B5MCN7|B5MCN7_HUMAN	9	NCOA1	A8K1V4	-1.07e-14	0.813088	1	3.60741	4.06e-05	4.81e-09	3.96112	7.13e-06	2.67e-09	0	0.805199	1	FALSE	TRUE	TRUE	FALSE	TRUE
NCOA2	17	17	22.2007	21.2464	17	17	22.0833	22.1408	17	17	Q15596	Q15596	sp|Q15596|NCOA2_HUMAN;tr|E7EWM1|E7EWM1_HUMAN;tr|Q569J4|Q569J4_HUMAN;tr|B4DPW8|B4DPW8_HUMAN;tr|H0YBB6|H0YBB6_HUMAN;tr|A3FFT2|A3FFT2_HUMAN	23	NCOA2	Q15596	-1.07e-14	0.813088	1	4.72355	0.134769	1.74e-06	5.11203	0.0847544	1.07e-06	0	0.805199	1	FALSE	TRUE	TRUE	FALSE	TRUE
NKX2-6	17	17	19.8912	20.2624	17	17	19.4856	19.6945	17	17	A6NCS4	A6NCS4	sp|A6NCS4|NKX26_HUMAN	2	NKX2-6	A6NCS4	-1.07e-14	0.813088	1	3.07676	0.056201	3.83e-07	2.59001	0.0867396	1.12e-06	0	0.805199	1	FALSE	TRUE	TRUE	FALSE	TRUE
NOC4L	17	17	20.9857	20.6687	17	17	21.4995	22.1892	17	17	Q9BVI4	Q9BVI4	sp|Q9BVI4|NOC4L_HUMAN;tr|F5H303|F5H303_HUMAN	9	NOC4L	Q9BVI4	-1.07e-14	0.813088	1	3.82723	0.135655	1.76e-06	4.84433	0.0472654	4.08e-07	0	0.805199	1	FALSE	TRUE	TRUE	FALSE	TRUE
NR1B3	17	17	19.3062	19.4796	17	17	19.9739	20.3534	17	17	P13631	F1D8P1	tr|F1D8P1|F1D8P1_HUMAN;tr|B7Z4T4|B7Z4T4_HUMAN;sp|P13631-2|RARG_HUMAN;tr|E3VSK7|E3VSK7_HUMAN;sp|P13631-3|RARG_HUMAN;tr|B7Z6W3|B7Z6W3_HUMAN;sp|P13631-4|RARG_HUMAN;tr|A8K3H3|A8K3H3_HUMAN;sp|P13631|RARG_HUMAN;tr|B7Z4B4|B7Z4B4_HUMAN;tr|Q9BZI0|Q9BZI0_HUMAN	5	NR1B3	F1D8P1	-1.07e-14	0.813088	1	2.3929	0.131319	1.67e-06	3.16365	0.0373219	2.94e-07	0	0.805199	1	FALSE	TRUE	TRUE	FALSE	TRUE
NR1D1	17	17	21.5259	21.7263	17	17	22.7779	22.6743	17	17	P20393	F1D8S3	tr|F1D8S3|F1D8S3_HUMAN;sp|P20393|NR1D1_HUMAN;tr|B4DTC7|B4DTC7_HUMAN	8	NR1D1	F1D8S3	-1.07e-14	0.813088	1	4.62607	1.1e-05	3.25e-09	5.72609	5.9e-08	8.48e-10	0	0.805199	1	FALSE	TRUE	TRUE	FALSE	TRUE
NR4A3	17	17	21.4837	21.6837	17	17	21.5767	22.1887	17	17	Q92570	A0A024R168	tr|A0A024R168|A0A024R168_HUMAN;sp|Q92570|NR4A3_HUMAN;sp|Q92570-3|NR4A3_HUMAN;sp|Q92570-2|NR4A3_HUMAN;tr|Q6AW80|Q6AW80_HUMAN	11	NR4A3	A0A024R168	-1.07e-14	0.813088	1	4.58369	0.0391871	2.37e-07	4.88267	0.0222277	1.6e-07	0	0.805199	1	FALSE	TRUE	TRUE	FALSE	TRUE
NSUN5	17	17	21.0614	21.2004	17	17	21.7486	21.7049	17	17	Q96P11	Q96P11-2	sp|Q96P11-2|NSUN5_HUMAN;sp|Q96P11-5|NSUN5_HUMAN;sp|Q96P11|NSUN5_HUMAN;tr|B2RD09|B2RD09_HUMAN;sp|Q96P11-4|NSUN5_HUMAN;sp|Q96P11-3|NSUN5_HUMAN;sp|Q63ZY6-4|NSN5C_HUMAN;sp|Q63ZY6-5|NSN5C_HUMAN;sp|Q63ZY6|NSN5C_HUMAN	11	NSUN5	Q96P11-2	-1.07e-14	0.813088	1	4.13087	7.02e-06	2.87e-09	4.72673	3.29e-07	1.23e-09	0	0.805199	1	FALSE	TRUE	TRUE	FALSE	TRUE
OSR1	17	17	20.8809	21.0395	17	17	21.9781	22.0693	17	17	Q8TAX0	Q8TAX0	sp|Q8TAX0|OSR1_HUMAN	4	OSR1	Q8TAX0	-1.07e-14	0.813088	1	3.96022	5.76e-05	5.44e-09	5.0237	3.14e-07	1.22e-09	0	0.805199	1	FALSE	TRUE	TRUE	FALSE	TRUE
PA2G4	17	17	19.3707	19.9599	17	17	17	17	17	17	Q9UQ80	Q9UQ80-2	sp|Q9UQ80-2|PA2G4_HUMAN;tr|A8K6Y1|A8K6Y1_HUMAN;tr|Q6PIN5|Q6PIN5_HUMAN;tr|A0A024RB85|A0A024RB85_HUMAN;sp|Q9UQ80|PA2G4_HUMAN;tr|Q05D08|Q05D08_HUMAN;tr|F8VR77|F8VR77_HUMAN;tr|H0YIN7|H0YIN7_HUMAN;tr|F8W0A3|F8W0A3_HUMAN	3	PA2G4	Q9UQ80-2	-1.07e-14	0.813088	1	2.66529	0.210137	4.33e-06	0	0.606696	1	0	0.805199	1	FALSE	TRUE	FALSE	FALSE	TRUE
Pax9	17	17	20.2946	20.6682	17	17	22.3664	22.8269	17	17	P55771	Q2L4T1	tr|Q2L4T1|Q2L4T1_HUMAN;tr|B2R940|B2R940_HUMAN;sp|P55771|PAX9_HUMAN;tr|E9KY40|E9KY40_HUMAN;tr|A0A1P8LI09|A0A1P8LI09_HUMAN;sp|P15863-2|PAX1_HUMAN;tr|A0A087WXV5|A0A087WXV5_HUMAN;sp|P15863-3|PAX1_HUMAN;sp|P15863|PAX1_HUMAN;tr|G3V233|G3V233_HUMAN;tr|Q7Z4A7|Q7Z4A7_HUMAN;tr|E9KY68|E9KY68_HUMAN;tr|E9KY20|E9KY20_HUMAN	11	Pax9	Q2L4T1	-1.07e-14	0.813088	1	3.48139	0.0918343	8.59e-07	5.59665	0.00505018	4.43e-08	0	0.805199	1	FALSE	TRUE	TRUE	FALSE	TRUE
PAXIP1	17	17	20.4297	20.7845	17	17	20.9144	20.9141	17	17	Q6ZW49	Q6ZW49	sp|Q6ZW49|PAXI1_HUMAN;sp|Q6ZW49-2|PAXI1_HUMAN;tr|B4DEQ6|B4DEQ6_HUMAN;sp|Q6ZW49-1|PAXI1_HUMAN;tr|B3KX43|B3KX43_HUMAN;tr|F8WC23|F8WC23_HUMAN	9	PAXIP1	Q6ZW49	-1.07e-14	0.813088	1	3.60712	0.0099883	6.64e-08	3.91422	0.00439068	3.98e-08	0	0.805199	1	FALSE	TRUE	TRUE	FALSE	TRUE
PBEF1	17	17	21.8365	22.5593	17	17	20.6145	20.4952	17	17	P43490	A0A024R718	tr|A0A024R718|A0A024R718_HUMAN;sp|P43490|NAMPT_HUMAN;tr|A0A0C4DFS8|A0A0C4DFS8_HUMAN;tr|B7Z8W6|B7Z8W6_HUMAN;tr|Q658Z1|Q658Z1_HUMAN;tr|C9JF35|C9JF35_HUMAN;tr|C9JG65|C9JG65_HUMAN	11	PBEF1	A0A024R718	-1.07e-14	0.813088	1	5.19789	0.0364057	2.17e-07	3.55486	0.123214	2.3e-06	0	0.805199	1	FALSE	TRUE	TRUE	FALSE	TRUE
PCGF3	17	17	20.6348	20.6089	17	17	22.0466	21.8928	17	17	Q3KNV8	Q3KNV8	sp|Q3KNV8|PCGF3_HUMAN;sp|Q3KNV8-2|PCGF3_HUMAN;tr|B4DTN5|B4DTN5_HUMAN;tr|B3KQ06|B3KQ06_HUMAN;tr|B3KWT8|B3KWT8_HUMAN;tr|C9J3G7|C9J3G7_HUMAN;tr|C9JYD0|C9JYD0_HUMAN;tr|C9JGV3|C9JGV3_HUMAN;tr|F2Z3P3|F2Z3P3_HUMAN;tr|B5MEC4|B5MEC4_HUMAN	9	PCGF3	Q3KNV8	-1.07e-14	0.813088	1	3.62188	0.000122568	7.25e-09	4.96973	1.25e-07	9.91e-10	0	0.805199	1	FALSE	TRUE	TRUE	FALSE	TRUE
PCID2	17	17	20.6231	20.116	17	17	22.2679	22.9406	17	17	Q5JVF3	Q5JVF3-3	sp|Q5JVF3-3|PCID2_HUMAN;tr|A8K097|A8K097_HUMAN;sp|Q5JVF3|PCID2_HUMAN;sp|Q5JVF3-2|PCID2_HUMAN;tr|A0A024RE04|A0A024RE04_HUMAN;sp|Q5JVF3-4|PCID2_HUMAN;tr|A0A024RDZ9|A0A024RDZ9_HUMAN	12	PCID2	Q5JVF3-3	-1.07e-14	0.813088	1	3.36957	0.249831	6.86e-06	5.60422	0.0373234	2.94e-07	0	0.805199	1	FALSE	TRUE	TRUE	FALSE	TRUE
PHF5A	17	17	19.6827	19.4526	17	17	19.459	19.4718	17	17	Q7RTV0	A0A024R1U2	tr|A0A024R1U2|A0A024R1U2_HUMAN;sp|Q7RTV0|PHF5A_HUMAN	3	PHF5A	A0A024R1U2	-1.07e-14	0.813088	1	2.56765	0.0237096	1.38e-07	2.4654	0.0246759	1.78e-07	0	0.805199	1	FALSE	TRUE	TRUE	FALSE	TRUE
PIAS2	17	17	20.5192	20.2063	17	17	21.705	21.3835	17	17	O75928	O75928	sp|O75928|PIAS2_HUMAN;tr|Q2TA77|Q2TA77_HUMAN;sp|O75928-2|PIAS2_HUMAN;tr|A0A024RC49|A0A024RC49_HUMAN;tr|A0A087WUY7|A0A087WUY7_HUMAN;sp|O75928-3|PIAS2_HUMAN;tr|B4DGW0|B4DGW0_HUMAN;tr|A0A0A0MS92|A0A0A0MS92_HUMAN;tr|K7ER97|K7ER97_HUMAN;tr|K7EMP6|K7EMP6_HUMAN;tr|U3KQV1|U3KQV1_HUMAN;tr|K7EQX5|K7EQX5_HUMAN;tr|K7EJT4|K7EJT4_HUMAN;tr|B4DFS2|B4DFS2_HUMAN	13	PIAS2	O75928	-1.07e-14	0.813088	1	3.36278	0.0439419	2.77e-07	4.54423	0.00473069	4.21e-08	0	0.805199	1	FALSE	TRUE	TRUE	FALSE	TRUE
PPA1	17	17	20.5848	21.5038	17	17	20.3968	20.6285	17	17	Q15181	V9HWB5	tr|V9HWB5|V9HWB5_HUMAN;sp|Q15181|IPYR_HUMAN;tr|Q5SQT6|Q5SQT6_HUMAN	6	PPA1	V9HWB5	-1.07e-14	0.813088	1	4.0443	0.210012	4.33e-06	3.51261	0.222435	1.03e-05	0	0.805199	1	FALSE	TRUE	TRUE	FALSE	TRUE
PPP1CB	17	17	20.0714	20.9855	17	17	17	17	17	17	P62140	V9HW04	tr|V9HW04|V9HW04_HUMAN;sp|P62140|PP1B_HUMAN;tr|B7ZB67|B7ZB67_HUMAN;tr|B4DJ75|B4DJ75_HUMAN;tr|E7ETD8|E7ETD8_HUMAN;tr|B4E163|B4E163_HUMAN;tr|C9JP48|C9JP48_HUMAN;tr|C9J9S3|C9J9S3_HUMAN	12	PPP1CB	V9HW04	-1.07e-14	0.813088	1	3.52847	0.264695	8.15e-06	0	0.606696	1	0	0.805199	1	FALSE	TRUE	FALSE	FALSE	TRUE
PQBP1	17	17	20.7766	20.8935	17	17	20.8676	20.7487	17	17	O60828	O60828-4	sp|O60828-4|PQBP1_HUMAN;sp|O60828-2|PQBP1_HUMAN;tr|A0A0S2Z4V5|A0A0S2Z4V5_HUMAN;sp|O60828|PQBP1_HUMAN;tr|H7C053|H7C053_HUMAN;sp|O60828-5|PQBP1_HUMAN;tr|A0A0S2Z556|A0A0S2Z556_HUMAN;sp|O60828-7|PQBP1_HUMAN;tr|Q4VY28|Q4VY28_HUMAN;sp|O60828-6|PQBP1_HUMAN;sp|O60828-3|PQBP1_HUMAN;sp|O60828-10|PQBP1_HUMAN;sp|O60828-9|PQBP1_HUMAN;sp|O60828-8|PQBP1_HUMAN	5	PQBP1	O60828-4	-1.07e-14	0.813088	1	3.83504	6.31e-05	5.63e-09	3.80817	8.31e-05	5.89e-09	0	0.805199	1	FALSE	TRUE	TRUE	FALSE	TRUE
PRCC	17	17	19.7728	19.2857	17	17	19.7959	19.3587	17	17	Q92733	A0A0S2Z470	tr|A0A0S2Z470|A0A0S2Z470_HUMAN;tr|Q96FT4|Q96FT4_HUMAN;tr|A0A0S2Z456|A0A0S2Z456_HUMAN;sp|Q92733|PRCC_HUMAN;tr|H0YE12|H0YE12_HUMAN;tr|H0Y679|H0Y679_HUMAN;tr|A0A0S2Z483|A0A0S2Z483_HUMAN	5	PRCC	A0A0S2Z470	-1.07e-14	0.813088	1	2.52924	0.284019	1.02e-05	2.57729	0.214467	9.12e-06	0	0.805199	1	FALSE	TRUE	TRUE	FALSE	TRUE
PRDX4	17	17	18.8084	18.8468	17	17	17	17	17	17	Q13162	H7C3T4	tr|H7C3T4|H7C3T4_HUMAN;tr|V9HW63|V9HW63_HUMAN;sp|Q13162|PRDX4_HUMAN;tr|A6NJJ0|A6NJJ0_HUMAN	6	PRDX4	H7C3T4	-1.07e-14	0.813088	1	1.82757	0.0390029	2.36e-07	0	0.606696	1	0	0.805199	1	FALSE	TRUE	FALSE	FALSE	TRUE
PWP2	17	17	19.1348	18.9417	17	17	19.7737	20.1828	17	17	Q15269	A0A0B4J2E5	tr|A0A0B4J2E5|A0A0B4J2E5_HUMAN;sp|Q15269|PWP2_HUMAN;tr|A0A096LPI6|A0A096LPI6_HUMAN;tr|Q59FM2|Q59FM2_HUMAN	6	PWP2	A0A0B4J2E5	-1.07e-14	0.813088	1	2.03828	0.243731	6.39e-06	2.97823	0.0614298	6.13e-07	0	0.805199	1	FALSE	TRUE	TRUE	FALSE	TRUE
RAD54L2	17	17	23.1294	22.8551	17	17	24.2643	24.2489	17	17	Q9Y4B4	Q9Y4B4	sp|Q9Y4B4|ARIP4_HUMAN;tr|H0Y760|H0Y760_HUMAN;tr|B3KV54|B3KV54_HUMAN;tr|B4E3V6|B4E3V6_HUMAN;tr|B3KN64|B3KN64_HUMAN	32	RAD54L2	Q9Y4B4	-1.07e-14	0.813088	1	5.99221	1.02e-07	1.11e-09	7.25661	2.34e-10	3.33e-10	0	0.805199	1	FALSE	TRUE	TRUE	FALSE	TRUE
RBM3	17	17	21.7923	20.6767	17	17	20.9868	20.3769	17	17	P98179	A0A024QYX3	tr|A0A024QYX3|A0A024QYX3_HUMAN;sp|P98179|RBM3_HUMAN	3	RBM3	A0A024QYX3	-1.07e-14	0.813088	1	4.23448	0.328954	1.76e-05	3.68182	0.310771	4.1e-05	0	0.805199	1	FALSE	TRUE	TRUE	FALSE	TRUE
RBM6	17	17	19.5524	19.4844	17	17	20.0152	20.1018	17	17	P78332	A8K6Q4	tr|A8K6Q4|A8K6Q4_HUMAN;sp|P78332|RBM6_HUMAN;tr|E9PGM9|E9PGM9_HUMAN;tr|F8WCA5|F8WCA5_HUMAN;sp|P78332-3|RBM6_HUMAN;tr|B3KSK6|B3KSK6_HUMAN;sp|P78332-2|RBM6_HUMAN;tr|B4DNY1|B4DNY1_HUMAN;tr|C9J250|C9J250_HUMAN;tr|C9JII0|C9JII0_HUMAN;tr|C9JSL1|C9JSL1_HUMAN;tr|F8WF63|F8WF63_HUMAN	8	RBM6	A8K6Q4	-1.07e-14	0.813088	1	2.5184	0.00633812	4.74e-08	3.05849	0.000664544	1.4e-08	0	0.805199	1	FALSE	TRUE	TRUE	FALSE	TRUE
RBM7	17	17	21.286	20.173	17	17	21.7137	22.2472	17	17	Q9Y580	J3KPD3	tr|J3KPD3|J3KPD3_HUMAN;tr|Q6IRX3|Q6IRX3_HUMAN;sp|Q9Y580|RBM7_HUMAN;tr|G3V1T9|G3V1T9_HUMAN;tr|I3L521|I3L521_HUMAN;tr|F5GXV8|F5GXV8_HUMAN;tr|Q59EQ8|Q59EQ8_HUMAN;tr|F5GY08|F5GY08_HUMAN;tr|F5H606|F5H606_HUMAN;tr|F5H674|F5H674_HUMAN	9	RBM7	J3KPD3	-1.07e-14	0.813088	1	3.7295	0.374532	3.2e-05	4.98045	0.180505	5.52e-06	0	0.805199	1	FALSE	TRUE	TRUE	FALSE	TRUE
RNF216	17	17	20.818	20.1249	17	17	21.174	21.2702	17	17	Q9NWF9	B4DMD7	tr|B4DMD7|B4DMD7_HUMAN;sp|Q9NWF9|RN216_HUMAN;sp|Q9NWF9-1|RN216_HUMAN;tr|A8K8N1|A8K8N1_HUMAN;sp|Q9NWF9-3|RN216_HUMAN;tr|B3KVW5|B3KVW5_HUMAN;tr|B2RAT1|B2RAT1_HUMAN;tr|B4DM02|B4DM02_HUMAN;tr|F8W6D1|F8W6D1_HUMAN	9	RNF216	B4DMD7	-1.07e-14	0.813088	1	3.47145	0.148582	2.08e-06	4.2221	0.0616719	6.17e-07	0	0.805199	1	FALSE	TRUE	TRUE	FALSE	TRUE
RTFDC1	17	17	20.7056	20.7059	17	17	20.7103	20.7695	17	17	Q9BY42	Q9BY42	sp|Q9BY42|RTF2_HUMAN;tr|B4DXL5|B4DXL5_HUMAN;tr|A0A0A0MQR2|A0A0A0MQR2_HUMAN;tr|B2RB99|B2RB99_HUMAN;tr|A2A2L5|A2A2L5_HUMAN;tr|A2A2L6|A2A2L6_HUMAN;tr|B4DEJ8|B4DEJ8_HUMAN	7	RTFDC1	Q9BY42	-1.07e-14	0.813088	1	3.70578	8.6e-06	3.03e-09	3.7399	9.22e-06	2.86e-09	0	0.805199	1	FALSE	TRUE	TRUE	FALSE	TRUE
RUNX3	17	17	19.7016	19.6116	17	17	17	17	17	17	Q13761	B4DVE5	tr|B4DVE5|B4DVE5_HUMAN;sp|Q13761|RUNX3_HUMAN;tr|A0A024RAH4|A0A024RAH4_HUMAN;sp|Q13761-2|RUNX3_HUMAN;tr|B4DT53|B4DT53_HUMAN	3	RUNX3	B4DVE5	-1.07e-14	0.813088	1	2.6566	0.00283327	2.93e-08	0	0.606696	1	0	0.805199	1	FALSE	TRUE	FALSE	FALSE	TRUE
S100A6	17	17	22.2539	22.2486	17	17	21.6103	21.4616	17	17	P06703	R4GN98	tr|R4GN98|R4GN98_HUMAN;sp|P06703|S10A6_HUMAN;tr|B2R577|B2R577_HUMAN	2	S100A6	R4GN98	-1.07e-14	0.813088	1	5.25129	5.44e-09	6.53e-10	4.53593	1.15e-06	1.64e-09	0	0.805199	1	FALSE	TRUE	TRUE	FALSE	TRUE
SBNO1	17	17	19.5181	19.221	17	17	17	17	17	17	A3KN83	A3KN83-3	sp|A3KN83-3|SBNO1_HUMAN;sp|A3KN83-2|SBNO1_HUMAN;sp|A3KN83|SBNO1_HUMAN;sp|A3KN83-4|SBNO1_HUMAN;tr|B3KUC1|B3KUC1_HUMAN	10	SBNO1	A3KN83-3	-1.07e-14	0.813088	1	2.36954	0.0659732	4.83e-07	0	0.606696	1	0	0.805199	1	FALSE	TRUE	FALSE	FALSE	TRUE
SCAI	17	17	20.3686	20.765	17	17	21.9574	22.6075	17	17	Q8N9R8	Q8N9R8	sp|Q8N9R8|SCAI_HUMAN;sp|Q8N9R8-2|SCAI_HUMAN;tr|Q3SXZ0|Q3SXZ0_HUMAN;tr|H7C4U2|H7C4U2_HUMAN;tr|H7C5A3|H7C5A3_HUMAN	13	SCAI	Q8N9R8	-1.07e-14	0.813088	1	3.56678	0.17223	2.78e-06	5.28245	0.0322235	2.42e-07	0	0.805199	1	FALSE	TRUE	TRUE	FALSE	TRUE
SEH1L	17	17	20.2049	19.7202	17	17	20.0685	20.1479	17	17	Q96EE3	K7ELV2	tr|K7ELV2|K7ELV2_HUMAN;sp|Q96EE3|SEH1_HUMAN;sp|Q96EE3-1|SEH1_HUMAN;tr|K7ENI5|K7ENI5_HUMAN;tr|K7EPZ5|K7EPZ5_HUMAN;tr|K7EP88|K7EP88_HUMAN	4	SEH1L	K7ELV2	-1.07e-14	0.813088	1	2.96254	0.0952332	9.27e-07	3.10824	0.0656143	6.88e-07	0	0.805199	1	FALSE	TRUE	TRUE	FALSE	TRUE
SELENOH	17	17	20.5393	20.2772	17	17	21.5148	21.0013	17	17	Q8IZQ5	A0A087WYP2	tr|A0A087WYP2|A0A087WYP2_HUMAN;sp|Q8IZQ5|SELH_HUMAN;tr|H0YE28|H0YE28_HUMAN;tr|H3BV83|H3BV83_HUMAN;tr|A0A024R4Y9|A0A024R4Y9_HUMAN	4	SELENOH	A0A087WYP2	-1.07e-14	0.813088	1	3.40826	0.0913534	8.5e-07	4.25809	0.0288978	2.12e-07	0	0.805199	1	FALSE	TRUE	TRUE	FALSE	TRUE
SF3A2	17	17	18.3751	18.2661	17	17	17	17	17	17	Q15428	K7EMT0	tr|K7EMT0|K7EMT0_HUMAN;sp|Q15428|SF3A2_HUMAN;tr|Q05DF2|Q05DF2_HUMAN	2	SF3A2	K7EMT0	-1.07e-14	0.813088	1	1.32061	0.167419	2.62e-06	0	0.606696	1	0	0.805199	1	FALSE	TRUE	FALSE	FALSE	TRUE
SIN3A	17	17	19.9809	19.071	17	17	18.9061	19.1401	17	17	Q96ST3	Q96ST3	sp|Q96ST3|SIN3A_HUMAN;tr|B3KQE3|B3KQE3_HUMAN	8	SIN3A	Q96ST3	-1.07e-14	0.813088	1	2.52594	0.428945	7.11e-05	2.02313	0.405421	0.000259395	0	0.805199	1	FALSE	TRUE	TRUE	FALSE	TRUE
SMAD2	17	17	21.3704	20.9103	17	17	21.5481	21.4076	17	17	Q15796	B7Z5N5	tr|B7Z5N5|B7Z5N5_HUMAN;sp|Q15796-2|SMAD2_HUMAN;tr|Q53XR6|Q53XR6_HUMAN;sp|Q15796|SMAD2_HUMAN;tr|K7EJX0|K7EJX0_HUMAN;tr|K7ESI8|K7ESI8_HUMAN;tr|K7EL92|K7EL92_HUMAN;tr|K7ERC7|K7ERC7_HUMAN	6	SMAD2	B7Z5N5	-1.07e-14	0.813088	1	4.14036	0.0171127	1.04e-07	4.47785	0.00820376	6.38e-08	0	0.805199	1	FALSE	TRUE	TRUE	FALSE	TRUE
SMARCA2	17	17	20.5249	21.301	17	17	20.6701	20.4988	17	17	P51531	P51531-2	sp|P51531-2|SMCA2_HUMAN;sp|P51531|SMCA2_HUMAN;tr|A0A0U1RQZ9|A0A0U1RQZ9_HUMAN;tr|F6VDE0|F6VDE0_HUMAN;tr|B4DK35|B4DK35_HUMAN;tr|A0A0A0MT03|A0A0A0MT03_HUMAN;tr|A0A1B0GWA8|A0A1B0GWA8_HUMAN;tr|A0A1B0GU54|A0A1B0GU54_HUMAN;tr|Q56A76|Q56A76_HUMAN;tr|Q6LC24|Q6LC24_HUMAN;tr|F6RS74|F6RS74_HUMAN	17	SMARCA2	P51531-2	-1.07e-14	0.813088	1	3.91294	0.144758	1.98e-06	3.58447	0.148342	3.4e-06	0	0.805199	1	FALSE	TRUE	TRUE	FALSE	TRUE
SMARCD3	17	17	20.4115	20.163	17	17	20.2333	20.5668	17	17	Q6STE5	A0A090N8Z9	tr|A0A090N8Z9|A0A090N8Z9_HUMAN;sp|Q6STE5-2|SMRD3_HUMAN;sp|Q6STE5|SMRD3_HUMAN;tr|B3KXL9|B3KXL9_HUMAN;tr|B7ZA58|B7ZA58_HUMAN;tr|B7Z4U8|B7Z4U8_HUMAN;tr|C9JYI7|C9JYI7_HUMAN	9	SMARCD3	A0A090N8Z9	-1.07e-14	0.813088	1	3.28726	0.0380202	2.28e-07	3.40004	0.0255633	1.85e-07	0	0.805199	1	FALSE	TRUE	TRUE	FALSE	TRUE
SNIP1	17	17	20.563	20.4675	17	17	21.2495	21.3209	17	17	Q8TAD8	B4DDK7	tr|B4DDK7|B4DDK7_HUMAN;tr|B1AK66|B1AK66_HUMAN;sp|Q8TAD8|SNIP1_HUMAN;tr|B4DLV6|B4DLV6_HUMAN;tr|B4DUU3|B4DUU3_HUMAN	5	SNIP1	B4DDK7	-1.07e-14	0.813088	1	3.51526	8.39e-05	6.28e-09	4.28521	1.67e-06	1.8e-09	0	0.805199	1	FALSE	TRUE	TRUE	FALSE	TRUE
SSBP3	17	17	20.8351	20.7931	17	17	20.9264	21.101	17	17	Q9BWW4	Q9BWW4-2	sp|Q9BWW4-2|SSBP3_HUMAN;sp|Q9BWW4-3|SSBP3_HUMAN;sp|Q9BWW4|SSBP3_HUMAN;tr|A1L192|A1L192_HUMAN;tr|A0A087WVT6|A0A087WVT6_HUMAN;tr|E9PK49|E9PK49_HUMAN;tr|Q5T863|Q5T863_HUMAN;tr|Q9NW25|Q9NW25_HUMAN	3	SSBP3	Q9BWW4-2	-1.07e-14	0.813088	1	3.8141	9.62e-05	6.64e-09	4.01371	5.04e-05	4.82e-09	0	0.805199	1	FALSE	TRUE	TRUE	FALSE	TRUE
SSBP4	17	17	22.0089	21.4424	17	17	22.7433	22.6619	17	17	Q9BWG4	A0A024R7K9	tr|A0A024R7K9|A0A024R7K9_HUMAN;tr|U3KPY3|U3KPY3_HUMAN;sp|Q9BWG4-2|SSBP4_HUMAN;sp|Q9BWG4|SSBP4_HUMAN;tr|V9GYB2|V9GYB2_HUMAN;tr|D6RAC5|D6RAC5_HUMAN;tr|U3KQ46|U3KQ46_HUMAN	3	SSBP4	A0A024R7K9	-1.07e-14	0.813088	1	4.72565	0.0175137	1.07e-07	5.70264	0.00333913	3.28e-08	0	0.805199	1	FALSE	TRUE	TRUE	FALSE	TRUE
TBL1X	17	17	19.2416	19.2806	17	17	19.6142	20.061	17	17	O60907	O60907-2	sp|O60907-2|TBL1X_HUMAN;tr|Q59F53|Q59F53_HUMAN;tr|A0A024RBV9|A0A024RBV9_HUMAN;sp|O60907|TBL1X_HUMAN;tr|A0A024R189|A0A024R189_HUMAN;sp|Q9BQ87|TBL1Y_HUMAN	11	TBL1X	O60907-2	-1.07e-14	0.813088	1	2.26107	0.18557	3.25e-06	2.83761	0.071827	7.98e-07	0	0.805199	1	FALSE	TRUE	TRUE	FALSE	TRUE
TFEB	17	17	19.3587	19.8598	17	17	20.1653	20.9626	17	17	P19484	A0A024RCY3	tr|A0A024RCY3|A0A024RCY3_HUMAN;sp|P19484|TFEB_HUMAN;tr|B4DPL3|B4DPL3_HUMAN;tr|B0QYS6|B0QYS6_HUMAN;tr|B0QYS7|B0QYS7_HUMAN;sp|P19484-2|TFEB_HUMAN;tr|B1AKB2|B1AKB2_HUMAN;tr|A0A1B0GXL9|A0A1B0GXL9_HUMAN;tr|B1AKB4|B1AKB4_HUMAN;tr|B1AKB5|B1AKB5_HUMAN;tr|B1AKB1|B1AKB1_HUMAN;tr|Q709A8|Q709A8_HUMAN;tr|B1AKA9|B1AKA9_HUMAN;tr|Q86WB1|Q86WB1_HUMAN;tr|Q709A9|Q709A9_HUMAN;tr|Q709A5|Q709A5_HUMAN	5	TFEB	A0A024RCY3	-1.07e-14	0.813088	1	2.60927	0.417363	5.94e-05	3.56397	0.214029	9.06e-06	0	0.805199	1	FALSE	TRUE	TRUE	FALSE	TRUE
THOC6	17	17	20.0391	20.7534	17	17	21.406	21.3392	17	17	Q86W42	Q86W42	sp|Q86W42|THOC6_HUMAN;sp|Q86W42-3|THOC6_HUMAN;sp|Q86W42-2|THOC6_HUMAN	8	THOC6	Q86W42	-1.07e-14	0.813088	1	3.39624	0.170509	2.72e-06	4.37259	0.0586466	5.68e-07	0	0.805199	1	FALSE	TRUE	TRUE	FALSE	TRUE
TIA1	17	17	20.4434	20.1207	17	17	20.6829	20.7837	17	17	P31483	F8W8I6	tr|F8W8I6|F8W8I6_HUMAN;sp|P31483|TIA1_HUMAN;tr|Q59G98|Q59G98_HUMAN;tr|E5RGV5|E5RGV5_HUMAN;sp|P31483-3|TIA1_HUMAN;tr|C9JTN7|C9JTN7_HUMAN;sp|P31483-2|TIA1_HUMAN;tr|E5RG67|E5RG67_HUMAN;tr|B4E0E5|B4E0E5_HUMAN;tr|H7BY49|H7BY49_HUMAN	7	TIA1	F8W8I6	-1.07e-14	0.813088	1	3.28209	0.0162887	9.97e-08	3.73329	0.00507932	4.45e-08	0	0.805199	1	FALSE	TRUE	TRUE	FALSE	TRUE
TRERF1	17	17	21.3144	21.095	17	17	22.4534	22.8797	17	17	Q96PN7	Q96PN7-4	sp|Q96PN7-4|TREF1_HUMAN;sp|Q96PN7-5|TREF1_HUMAN;tr|B3KXK2|B3KXK2_HUMAN;tr|A0A024RD50|A0A024RD50_HUMAN;sp|Q96PN7|TREF1_HUMAN;tr|Q05GC8|Q05GC8_HUMAN;sp|Q96PN7-2|TREF1_HUMAN;sp|Q96PN7-3|TREF1_HUMAN	11	TRERF1	Q96PN7-4	-1.07e-14	0.813088	1	4.2047	0.0151433	9.31e-08	5.66652	0.000697155	1.43e-08	0	0.805199	1	FALSE	TRUE	TRUE	FALSE	TRUE
TRIM35	17	17	20.074	20.1563	17	17	21.3045	21.8629	17	17	Q9UPQ4	Q9UPQ4	sp|Q9UPQ4|TRI35_HUMAN;sp|Q9UPQ4-2|TRI35_HUMAN;tr|E5RGB3|E5RGB3_HUMAN;tr|H0YBF3|H0YBF3_HUMAN	8	TRIM35	Q9UPQ4	-1.07e-14	0.813088	1	3.1152	0.116452	1.34e-06	4.58371	0.0169609	1.2e-07	0	0.805199	1	FALSE	TRUE	TRUE	FALSE	TRUE
TSG101	17	17	20.8241	21.2448	17	17	21.3101	21.8631	17	17	Q99816	F5H442	tr|F5H442|F5H442_HUMAN;sp|Q99816|TS101_HUMAN;tr|L0L6B6|L0L6B6_HUMAN;tr|D3DQY6|D3DQY6_HUMAN;sp|Q99816-2|TS101_HUMAN;tr|J3QRU6|J3QRU6_HUMAN;tr|J3QKS4|J3QKS4_HUMAN	7	TSG101	F5H442	-1.07e-14	0.813088	1	4.03445	0.0879828	7.88e-07	4.5866	0.0429206	3.55e-07	0	0.805199	1	FALSE	TRUE	TRUE	FALSE	TRUE
TWF2	17	17	21.1822	20.596	17	17	20.5393	20.6886	17	17	Q6IBS0	Q6IBS0	sp|Q6IBS0|TWF2_HUMAN;tr|D6RG15|D6RG15_HUMAN;tr|H0Y858|H0Y858_HUMAN;tr|B4E0A1|B4E0A1_HUMAN;tr|H7C5I2|H7C5I2_HUMAN;sp|Q9NR96-4|TLR9_HUMAN	5	TWF2	Q6IBS0	-1.07e-14	0.813088	1	3.88906	0.0655484	4.78e-07	3.61396	0.0694608	7.54e-07	0	0.805199	1	FALSE	TRUE	TRUE	FALSE	TRUE
URLC2	17	17	19.7765	19.8709	17	17	20.0095	20.6642	17	17	P22415	A0A0A8K8C0	tr|A0A0A8K8C0|A0A0A8K8C0_HUMAN;sp|Q9H6W3|RIOX1_HUMAN;sp|Q9H6W3-2|RIOX1_HUMAN	6	URLC2	A0A0A8K8C0	-1.07e-14	0.813088	1	2.82372	0.230917	5.51e-06	3.33686	0.1138	1.97e-06	0	0.805199	1	FALSE	TRUE	TRUE	FALSE	TRUE
USF1	17	17	20.7689	21.1132	17	17	20.9683	20.788	17	17	P22415	B1AQP1	tr|B1AQP1|B1AQP1_HUMAN;tr|A0A0S2Z4U5|A0A0S2Z4U5_HUMAN;sp|P22415|USF1_HUMAN;tr|E9PME6|E9PME6_HUMAN;sp|P22415-2|USF1_HUMAN;tr|M0R1C6|M0R1C6_HUMAN;tr|M0QYU7|M0QYU7_HUMAN;tr|H0YD59|H0YD59_HUMAN;tr|B4DLJ1|B4DLJ1_HUMAN	6	USF1	B1AQP1	-1.07e-14	0.813088	1	3.94106	0.00776469	5.5e-08	3.87814	0.00768658	6.08e-08	0	0.805199	1	FALSE	TRUE	TRUE	FALSE	TRUE
WDR6	17	17	19.0433	18.9473	17	17	19.5453	20.0535	17	17	Q9NNW5	Q9NNW5	sp|Q9NNW5|WDR6_HUMAN;tr|A0A087X295|A0A087X295_HUMAN;tr|B3KRR8|B3KRR8_HUMAN;tr|Q9NW86|Q9NW86_HUMAN;tr|B4DK45|B4DK45_HUMAN;tr|E9PBK6|E9PBK6_HUMAN;tr|B4DLP3|B4DLP3_HUMAN;tr|Q8NDH0|Q8NDH0_HUMAN;tr|E9PDU5|E9PDU5_HUMAN;tr|B4E256|B4E256_HUMAN;tr|E5RFX3|E5RFX3_HUMAN;tr|F8WE36|F8WE36_HUMAN;tr|C9K020|C9K020_HUMAN;tr|Q6PKC6|Q6PKC6_HUMAN;tr|Q6AZD6|Q6AZD6_HUMAN;tr|Q9H9M3|Q9H9M3_HUMAN	4	WDR6	Q9NNW5	-1.07e-14	0.813088	1	1.99531	0.307085	1.35e-05	2.79939	0.105437	1.69e-06	0	0.805199	1	FALSE	TRUE	TRUE	FALSE	TRUE
WDR70	17	17	21.2096	20.5691	17	17	21.388	20.991	17	17	Q9NW82	Q53GS8	tr|Q53GS8|Q53GS8_HUMAN;sp|Q9H3P2|NELFA_HUMAN;tr|B3KM78|B3KM78_HUMAN;tr|A0A0C4DFX9|A0A0C4DFX9_HUMAN;tr|C9JHL4|C9JHL4_HUMAN;tr|B3KSP0|B3KSP0_HUMAN;tr|B3KTK5|B3KTK5_HUMAN;tr|H0Y3X6|H0Y3X6_HUMAN;tr|H7C3C2|H7C3C2_HUMAN;tr|F8W954|F8W954_HUMAN;tr|F8WF98|F8WF98_HUMAN;tr|H7C2M8|H7C2M8_HUMAN;tr|C9JEM7|C9JEM7_HUMAN;tr|H7C2C7|H7C2C7_HUMAN;sp|Q9H3P2-7|NELFA_HUMAN;tr|H7C0W2|H7C0W2_HUMAN	6	WDR70	Q53GS8	-1.07e-14	0.813088	1	3.88937	0.125199	1.54e-06	4.18947	0.0803395	9.68e-07	0	0.805199	1	FALSE	TRUE	TRUE	FALSE	TRUE
XIAP	17	17	19.6329	19.1371	17	17	20.0236	19.6846	17	17	P98170	P98170	sp|P98170|XIAP_HUMAN;tr|B1AKU2|B1AKU2_HUMAN;tr|B2R9R2|B2R9R2_HUMAN	4	XIAP	P98170	-1.07e-14	0.813088	1	2.385	0.277243	9.44e-06	2.8541	0.143015	3.14e-06	0	0.805199	1	FALSE	TRUE	TRUE	FALSE	TRUE
XPO7	17	17	21.3426	20.6402	17	17	21.3361	21.4638	17	17	Q9UIA9	A8K607	tr|A8K607|A8K607_HUMAN;sp|Q9UIA9|XPO7_HUMAN;tr|E7ESC6|E7ESC6_HUMAN;tr|D3DSQ7|D3DSQ7_HUMAN;tr|B4DSP8|B4DSP8_HUMAN;tr|E5RIW1|E5RIW1_HUMAN;tr|H0YBE1|H0YBE1_HUMAN;tr|Q96M10|Q96M10_HUMAN;tr|Q546R4|Q546R4_HUMAN;sp|Q9H2T7|RBP17_HUMAN	12	XPO7	A8K607	-1.07e-14	0.813088	1	3.99136	0.0975262	9.75e-07	4.39994	0.0563256	5.32e-07	0	0.805199	1	FALSE	TRUE	TRUE	FALSE	TRUE
ZBTB33	17	17	20.3776	20.0867	17	17	20.4818	20.7351	17	17	Q86T24	Q86T24	sp|Q86T24|KAISO_HUMAN	8	ZBTB33	Q86T24	-1.07e-14	0.813088	1	3.23214	0.0316811	1.85e-07	3.60845	0.0129233	9.27e-08	0	0.805199	1	FALSE	TRUE	TRUE	FALSE	TRUE
ZBTB40	17	17	20.2759	19.7745	17	17	19.8976	20.083	17	17	Q9NUA8	Q1RMZ5	tr|Q1RMZ5|Q1RMZ5_HUMAN;tr|F8WAI8|F8WAI8_HUMAN;sp|Q9NUA8|ZBT40_HUMAN;sp|Q9NUA8-2|ZBT40_HUMAN;tr|B2RBP0|B2RBP0_HUMAN;tr|B1AKC8|B1AKC8_HUMAN;tr|B3KR52|B3KR52_HUMAN	7	ZBTB40	Q1RMZ5	-1.07e-14	0.813088	1	3.02523	0.111002	1.22e-06	2.99033	0.0940713	1.31e-06	0	0.805199	1	FALSE	TRUE	TRUE	FALSE	TRUE
ZBTB43	17	17	20.7846	20.5464	17	17	21.4895	21.638	17	17	O43298	O43298	sp|O43298|ZBT43_HUMAN;tr|Q5JU97|Q5JU97_HUMAN	7	ZBTB43	O43298	-1.07e-14	0.813088	1	3.66551	0.00229282	2.61e-08	4.56376	0.000112457	6.6e-09	0	0.805199	1	FALSE	TRUE	TRUE	FALSE	TRUE
ZBTB44	17	17	19.5527	18.9442	17	17	19.428	19.878	17	17	Q8NCP5	Q8NCP5-3	sp|Q8NCP5-3|ZBT44_HUMAN;sp|Q8NCP5-4|ZBT44_HUMAN;sp|Q8NCP5-2|ZBT44_HUMAN;tr|H7BY22|H7BY22_HUMAN;sp|Q8NCP5|ZBT44_HUMAN;tr|H0YEM9|H0YEM9_HUMAN;tr|Q9NZX4|Q9NZX4_HUMAN;tr|B2RBK2|B2RBK2_HUMAN;tr|H0YCZ0|H0YCZ0_HUMAN	4	ZBTB44	Q8NCP5-3	-1.07e-14	0.813088	1	2.24844	0.39801	4.45e-05	2.65301	0.253753	1.64e-05	0	0.805199	1	FALSE	TRUE	TRUE	FALSE	TRUE
ZBTB5	17	17	21.1092	20.5836	17	17	21.6144	22.0225	17	17	O15062	Q5T942	tr|Q5T942|Q5T942_HUMAN;sp|O15062|ZBTB5_HUMAN	10	ZBTB5	Q5T942	-1.07e-14	0.813088	1	3.84639	0.0909427	8.42e-07	4.81841	0.0282544	2.07e-07	0	0.805199	1	FALSE	TRUE	TRUE	FALSE	TRUE
ZFHX1B	17	17	20.1177	19.7832	17	17	20.0958	20.3152	17	17	O60315	Q53TD9	tr|Q53TD9|Q53TD9_HUMAN;tr|A0A1B0GVV8|A0A1B0GVV8_HUMAN;sp|O60315-2|ZEB2_HUMAN;tr|A0A1B0GW50|A0A1B0GW50_HUMAN;tr|A0JP08|A0JP08_HUMAN;sp|O60315|ZEB2_HUMAN;tr|A0A1B0GV02|A0A1B0GV02_HUMAN;tr|E7EUW9|E7EUW9_HUMAN;tr|A0A1X7SC99|A0A1X7SC99_HUMAN;tr|A0A1B0GWI0|A0A1B0GWI0_HUMAN;tr|U3KQ51|U3KQ51_HUMAN;tr|Q60F95|Q60F95_HUMAN;tr|Q60F94|Q60F94_HUMAN;tr|E7ESP8|E7ESP8_HUMAN;tr|U3KPV5|U3KPV5_HUMAN;tr|H0YMD3|H0YMD3…	8	ZFHX1B	Q53TD9	-1.07e-14	0.813088	1	2.95044	0.0558241	3.79e-07	3.20551	0.0304803	2.26e-07	0	0.805199	1	FALSE	TRUE	TRUE	FALSE	TRUE
ZFHX3	17	17	19.5107	19.4021	17	17	19.6282	19.8056	17	17	Q15911	Q15911	sp|Q15911|ZFHX3_HUMAN;sp|Q15911-2|ZFHX3_HUMAN;tr|Q8N2Y6|Q8N2Y6_HUMAN;tr|Q6ZN29|Q6ZN29_HUMAN;sp|Q86UP3-3|ZFHX4_HUMAN;tr|Q6ZMW8|Q6ZMW8_HUMAN;tr|B7ZM83|B7ZM83_HUMAN;tr|B9EK48|B9EK48_HUMAN;sp|Q9C0A1|ZFHX2_HUMAN	9	ZFHX3	Q15911	-1.07e-14	0.813088	1	2.45643	0.0244506	1.42e-07	2.71688	0.0102109	7.57e-08	0	0.805199	1	FALSE	TRUE	TRUE	FALSE	TRUE
ZNF106	17	17	20.2606	19.2006	17	17	21.9993	22.3662	17	17	Q9H2Y7	Q9H2Y7	sp|Q9H2Y7|ZN106_HUMAN;tr|A0A024R9R5|A0A024R9R5_HUMAN;tr|H3BNX5|H3BNX5_HUMAN;tr|B4DGC7|B4DGC7_HUMAN;tr|A0A0C4DGM5|A0A0C4DGM5_HUMAN;sp|Q9H2Y7-2|ZN106_HUMAN;tr|Q86T35|Q86T35_HUMAN;tr|H3BS99|H3BS99_HUMAN;tr|Q0VGA6|Q0VGA6_HUMAN;tr|H3BSS6|H3BSS6_HUMAN;tr|H3BRD4|H3BRD4_HUMAN;tr|Q05C49|Q05C49_HUMAN;tr|U3KQH7|U3KQH7_HUMAN;tr|H3BNJ4|H3BNJ4_HUMAN	21	ZNF106	Q9H2Y7	-1.07e-14	0.813088	1	2.73063	0.459671	0.000118872	5.18275	0.127811	2.47e-06	0	0.805199	1	FALSE	TRUE	TRUE	FALSE	TRUE
ZNF292	17	17	19.5337	19.5072	17	17	19.9094	19.9208	17	17	O60281	O60281	sp|O60281|ZN292_HUMAN;tr|J3KNV1|J3KNV1_HUMAN;tr|Q6ZS01|Q6ZS01_HUMAN;sp|O60281-2|ZN292_HUMAN;tr|Q6ZW83|Q6ZW83_HUMAN;tr|E5RJG2|E5RJG2_HUMAN;tr|E5RFE6|E5RFE6_HUMAN	12	ZNF292	O60281	-1.07e-14	0.813088	1	2.52044	0.00309732	3.07e-08	2.91505	0.000510721	1.23e-08	0	0.805199	1	FALSE	TRUE	TRUE	FALSE	TRUE
ZNF318	17	17	20.1773	20.6493	17	17	20.6923	20.5275	17	17	Q5VUA4	Q5VUA4-2	sp|Q5VUA4-2|ZN318_HUMAN;sp|Q5VUA4|ZN318_HUMAN	9	ZNF318	Q5VUA4-2	-1.07e-14	0.813088	1	3.41331	0.0598645	4.18e-07	3.6099	0.0373885	2.95e-07	0	0.805199	1	FALSE	TRUE	TRUE	FALSE	TRUE
ZNF362	17	17	20.1366	19.6688	17	17	20.714	20.5395	17	17	Q5T0B9	Q5T0B9	sp|Q5T0B9|ZN362_HUMAN;tr|F5H055|F5H055_HUMAN	7	ZNF362	Q5T0B9	-1.07e-14	0.813088	1	2.90267	0.106507	1.14e-06	3.62675	0.0364432	2.84e-07	0	0.805199	1	FALSE	TRUE	TRUE	FALSE	TRUE
ZNF512B	17	17	20.6621	20.0634	17	17	21.8543	21.3778	17	17	Q96KM6	Q96KM6	sp|Q96KM6|Z512B_HUMAN	10	ZNF512B	Q96KM6	-1.07e-14	0.813088	1	3.36278	0.205293	4.1e-06	4.61606	0.0591974	5.77e-07	0	0.805199	1	FALSE	TRUE	TRUE	FALSE	TRUE
ZNF746	17	17	19.332	19.297	17	17	20.7534	21.0269	17	17	Q6NUN9	Q6NUN9	sp|Q6NUN9|ZN746_HUMAN;sp|Q6NUN9-2|ZN746_HUMAN;sp|Q6NUN9-3|ZN746_HUMAN;tr|Q96N48|Q96N48_HUMAN	5	ZNF746	Q6NUN9	-1.07e-14	0.813088	1	2.31449	0.0619436	4.39e-07	3.89012	0.000989835	1.7e-08	0	0.805199	1	FALSE	TRUE	TRUE	FALSE	TRUE
ZNF827	17	17	21.3855	20.8467	17	17	20.265	21.771	17	17	Q17R98	G5E9Z1	tr|G5E9Z1|G5E9Z1_HUMAN;sp|Q17R98-3|ZN827_HUMAN;sp|Q17R98-2|ZN827_HUMAN;sp|Q17R98|ZN827_HUMAN;tr|B3KSR1|B3KSR1_HUMAN;tr|B3KPL9|B3KPL9_HUMAN;tr|H0Y9K9|H0Y9K9_HUMAN	4	ZNF827	G5E9Z1	-1.07e-14	0.813088	1	4.11611	0.435181	7.86e-05	4.01798	0.355078	9.06e-05	0	0.805199	1	FALSE	TRUE	TRUE	FALSE	TRUE
2019-03-07	17	17	17	17	17	17	21.8134	21.6468	17	17	Q9H992	B7ZAR7	tr|B7ZAR7|B7ZAR7_HUMAN;sp|Q9H992-2|MARH7_HUMAN;sp|Q9H992|MARH7_HUMAN;tr|F5H6W4|F5H6W4_HUMAN;tr|B7Z5K0|B7Z5K0_HUMAN;tr|H7BZU7|H7BZU7_HUMAN	12	2019-03-07	B7ZAR7	-1.07e-14	0.813088	1	0	0.702837	1	4.73012	7.94e-07	1.5e-09	0	0.805199	1	FALSE	FALSE	TRUE	FALSE	TRUE
AK6	17	17	17	17	17	17	21.4587	21.494	17	17	Q9Y3D8	Q9Y3D8-2	sp|Q9Y3D8-2|KAD6_HUMAN;sp|Q9Y3D8|KAD6_HUMAN;tr|A0A087WVD7|A0A087WVD7_HUMAN;tr|D6RDH4|D6RDH4_HUMAN	5	AK6	Q9Y3D8-2	-1.07e-14	0.813088	1	0	0.702837	1	4.47639	5.78e-08	8.43e-10	0	0.805199	1	FALSE	FALSE	TRUE	FALSE	TRUE
AP4B1	17	17	17	17	17	17	21.1269	21.0059	17	17	Q9Y6B7	B4DTG3	tr|B4DTG3|B4DTG3_HUMAN;tr|A0A024R0D2|A0A024R0D2_HUMAN;sp|Q9Y6B7|AP4B1_HUMAN;tr|B1ALD0|B1ALD0_HUMAN;tr|B2RBF6|B2RBF6_HUMAN;tr|B3KSJ4|B3KSJ4_HUMAN;tr|B1ALD1|B1ALD1_HUMAN;sp|Q9Y6B7-2|AP4B1_HUMAN;tr|B1ALD3|B1ALD3_HUMAN;tr|B1ALD2|B1ALD2_HUMAN	11	AP4B1	B4DTG3	-1.07e-14	0.813088	1	0	0.702837	1	4.0664	6.09e-06	2.55e-09	0	0.805199	1	FALSE	FALSE	TRUE	FALSE	TRUE
APOBEC3B	17	17	17	17	17	17	19.0806	19.4052	17	17	Q9UH17	Q9UH17-3	sp|Q9UH17-3|ABC3B_HUMAN;tr|W0HJ78|W0HJ78_HUMAN;sp|Q9UH17|ABC3B_HUMAN;tr|B0QYD3|B0QYD3_HUMAN;sp|Q9UH17-2|ABC3B_HUMAN;tr|A0A0K0MJ25|A0A0K0MJ25_HUMAN;tr|B7ZLZ1|B7ZLZ1_HUMAN;sp|P31941-2|ABC3A_HUMAN;tr|A0A0K0MJ49|A0A0K0MJ49_HUMAN;sp|P31941|ABC3A_HUMAN	4	APOBEC3B	Q9UH17-3	-1.07e-14	0.813088	1	0	0.702837	1	2.24288	0.0781821	9.22e-07	0	0.805199	1	FALSE	FALSE	TRUE	FALSE	TRUE
BAHCC1	17	17	17	17	17	17	19.4771	19.8304	17	17	Q9P281	F8WBW8	tr|F8WBW8|F8WBW8_HUMAN;sp|Q9P281|BAHC1_HUMAN;tr|A0A075B747|A0A075B747_HUMAN	6	BAHCC1	F8WBW8	-1.07e-14	0.813088	1	0	0.702837	1	2.65375	0.0500048	4.45e-07	0	0.805199	1	FALSE	FALSE	TRUE	FALSE	TRUE
BHLHB2	17	17	17	17	17	17	19.6112	19.5252	17	17	O14503	Q6IB83	tr|Q6IB83|Q6IB83_HUMAN;sp|O14503|BHE40_HUMAN	2	BHLHB2	Q6IB83	-1.07e-14	0.813088	1	0	0.702837	1	2.56818	0.00371246	3.53e-08	0	0.805199	1	FALSE	FALSE	TRUE	FALSE	TRUE
C20orf27	17	17	17	17	17	17	19.3797	19.437	17	17	Q9GZN8	Q9GZN8	sp|Q9GZN8|CT027_HUMAN;sp|Q9GZN8-2|CT027_HUMAN;tr|H7BYU9|H7BYU9_HUMAN	3	C20orf27	Q9GZN8	-1.07e-14	0.813088	1	0	0.702837	1	2.40835	0.00516558	4.51e-08	0	0.805199	1	FALSE	FALSE	TRUE	FALSE	TRUE
CCDC137	17	17	17	17	17	17	23.4472	23.858	17	17	Q6PK04	Q6PK04	sp|Q6PK04|CC137_HUMAN;tr|I3L0U5|I3L0U5_HUMAN;tr|H6QX63|H6QX63_HUMAN	4	CCDC137	Q6PK04	-1.07e-14	0.813088	1	0	0.702837	1	6.65262	6.51e-06	2.6e-09	0	0.805199	1	FALSE	FALSE	TRUE	FALSE	TRUE
CFDP1	17	17	17	17	17	17	18.5184	19.5084	17	17	Q9UEE9	Q9UEE9-2	sp|Q9UEE9-2|CFDP1_HUMAN;tr|A0A0H5AUJ9|A0A0H5AUJ9_HUMAN;tr|A0A0H5APX3|A0A0H5APX3_HUMAN;tr|B2R9W9|B2R9W9_HUMAN;sp|Q9UEE9|CFDP1_HUMAN;tr|H3BUV5|H3BUV5_HUMAN;tr|H3BUI4|H3BUI4_HUMAN	3	CFDP1	Q9UEE9-2	-1.07e-14	0.813088	1	0	0.702837	1	2.0134	0.418211	0.000351038	0	0.805199	1	FALSE	FALSE	TRUE	FALSE	TRUE
CLOCK	17	17	17	17	17	17	19.3746	19.4399	17	17	O15516	Q53EU0	tr|Q53EU0|Q53EU0_HUMAN;tr|Q3ZCT4|Q3ZCT4_HUMAN;sp|O15516|CLOCK_HUMAN	3	CLOCK	Q53EU0	-1.07e-14	0.813088	1	0	0.702837	1	2.40727	0.0054482	4.69e-08	0	0.805199	1	FALSE	FALSE	TRUE	FALSE	TRUE
CLP1	17	17	17	17	17	17	20.0852	19.8974	17	17	Q92989	Q92989	sp|Q92989|CLP1_HUMAN;tr|E9PL17|E9PL17_HUMAN;sp|Q92989-2|CLP1_HUMAN;tr|E9PJM4|E9PJM4_HUMAN	3	CLP1	Q92989	-1.07e-14	0.813088	1	0	0.702837	1	2.99133	0.00341888	3.33e-08	0	0.805199	1	FALSE	FALSE	TRUE	FALSE	TRUE
CPNE7	17	17	17	17	17	17	18.8047	19.5594	17	17	Q9UBL6	Q9UBL6-2	sp|Q9UBL6-2|CPNE7_HUMAN;sp|Q9UBL6|CPNE7_HUMAN;tr|H0YEH8|H0YEH8_HUMAN	5	CPNE7	Q9UBL6-2	-1.07e-14	0.813088	1	0	0.702837	1	2.18207	0.325117	5.24e-05	0	0.805199	1	FALSE	FALSE	TRUE	FALSE	TRUE
CPNE8	17	17	17	17	17	17	19.2241	19.4853	17	17	Q86YQ8	Q86YQ8	sp|Q86YQ8|CPNE8_HUMAN;tr|E7ENV7|E7ENV7_HUMAN;sp|Q86YQ8-2|CPNE8_HUMAN;tr|Q8N7E6|Q8N7E6_HUMAN;sp|Q8IYJ1|CPNE9_HUMAN;sp|Q9HCH3|CPNE5_HUMAN;tr|A0A0J9YWU8|A0A0J9YWU8_HUMAN;tr|A0A0J9YWA1|A0A0J9YWA1_HUMAN;tr|A0A087WX62|A0A087WX62_HUMAN;sp|Q8IYJ1-2|CPNE9_HUMAN	5	CPNE8	Q86YQ8	-1.07e-14	0.813088	1	0	0.702837	1	2.3547	0.0411343	3.35e-07	0	0.805199	1	FALSE	FALSE	TRUE	FALSE	TRUE
CREB5	17	17	17	17	17	17	19.5166	20.69	17	17	Q02930	Q59G47	tr|Q59G47|Q59G47_HUMAN;sp|Q02930-4|CREB5_HUMAN;sp|Q02930-3|CREB5_HUMAN;sp|Q02930-2|CREB5_HUMAN;sp|Q02930|CREB5_HUMAN;tr|B7Z4Z1|B7Z4Z1_HUMAN;tr|C9JN33|C9JN33_HUMAN	3	CREB5	Q59G47	-1.07e-14	0.813088	1	0	0.702837	1	3.10331	0.342758	7.2e-05	0	0.805199	1	FALSE	FALSE	TRUE	FALSE	TRUE
CSNK1D	17	17	17	17	17	17	19.2869	20.2836	17	17	P48730	P48730-2	sp|P48730-2|KC1D_HUMAN;sp|P48730|KC1D_HUMAN;tr|H7BYT1|H7BYT1_HUMAN;tr|B4E0G1|B4E0G1_HUMAN;tr|A0A024R8X3|A0A024R8X3_HUMAN;tr|B4DIJ9|B4DIJ9_HUMAN;tr|Q59FJ7|Q59FJ7_HUMAN;tr|B4DLF1|B4DLF1_HUMAN	9	CSNK1D	P48730-2	-1.07e-14	0.813088	1	0	0.702837	1	2.78527	0.327909	5.51e-05	0	0.805199	1	FALSE	FALSE	TRUE	FALSE	TRUE
CTR9	17	17	17	17	17	17	18.8423	19.2132	17	17	Q6PD62	A8K6X9	tr|A8K6X9|A8K6X9_HUMAN;sp|Q6PD62|CTR9_HUMAN;tr|H0YCE8|H0YCE8_HUMAN	3	CTR9	A8K6X9	-1.07e-14	0.813088	1	0	0.702837	1	2.02776	0.136859	2.85e-06	0	0.805199	1	FALSE	FALSE	TRUE	FALSE	TRUE
CXXC5	17	17	18.8895	18.8373	17	17	20.645	19.5257	17	17	Q7LFL8	Q7LFL8	sp|Q7LFL8|CXXC5_HUMAN;sp|Q7LFL8-2|CXXC5_HUMAN;tr|E7EV55|E7EV55_HUMAN;tr|D6RDY2|D6RDY2_HUMAN;tr|D6RBE0|D6RBE0_HUMAN;tr|E7EVI8|E7EVI8_HUMAN;tr|D6RCN9|D6RCN9_HUMAN;tr|D6R966|D6R966_HUMAN;tr|D6RHG9|D6RHG9_HUMAN;tr|D6RHC6|D6RHC6_HUMAN;tr|D6RIR8|D6RIR8_HUMAN;tr|D6R9V1|D6R9V1_HUMAN	4	CXXC5	Q7LFL8	-1.07e-14	0.813088	1	1.86336	0.556964	0.00102527	3.08537	0.330323	5.75e-05	0	0.805199	1	FALSE	FALSE	TRUE	FALSE	TRUE
DCAF4	17	17	17	17	17	17	20.4263	19.7237	17	17	Q8WV16	G3V3D6	tr|G3V3D6|G3V3D6_HUMAN;sp|Q8WV16-4|DCAF4_HUMAN;sp|Q8WV16-2|DCAF4_HUMAN;tr|B4DN30|B4DN30_HUMAN;sp|Q8WV16-5|DCAF4_HUMAN;sp|Q8WV16|DCAF4_HUMAN;sp|Q8WV16-3|DCAF4_HUMAN;tr|B2RDD6|B2RDD6_HUMAN;tr|B4DMQ0|B4DMQ0_HUMAN;tr|Q86SY2|Q86SY2_HUMAN	4	DCAF4	G3V3D6	-1.07e-14	0.813088	1	0	0.702837	1	3.07504	0.166603	4.49e-06	0	0.805199	1	FALSE	FALSE	TRUE	FALSE	TRUE
DHX34	17	17	17	17	17	17	21.0706	21.2456	17	17	Q14147	Q14147	sp|Q14147|DHX34_HUMAN;tr|H7C504|H7C504_HUMAN;tr|A0A024R0R8|A0A024R0R8_HUMAN;tr|B4E3G3|B4E3G3_HUMAN	9	DHX34	Q14147	-1.07e-14	0.813088	1	0	0.702837	1	4.15807	2.22e-05	3.68e-09	0	0.805199	1	FALSE	FALSE	TRUE	FALSE	TRUE
DROSHA	17	17	17	17	17	17	19.4034	19.4262	17	17	Q9NRR4	Q9NRR4-3	sp|Q9NRR4-3|RNC_HUMAN;sp|Q9NRR4-2|RNC_HUMAN;sp|Q9NRR4-4|RNC_HUMAN;tr|A0A024RE13|A0A024RE13_HUMAN;sp|Q9NRR4|RNC_HUMAN;tr|Q59FF9|Q59FF9_HUMAN	6	DROSHA	Q9NRR4-3	-1.07e-14	0.813088	1	0	0.702837	1	2.4148	0.00437572	3.97e-08	0	0.805199	1	FALSE	FALSE	TRUE	FALSE	TRUE
EIF3H	17	17	17	17	17	17	19.1837	19.5914	17	17	O15372	Q5BKY2	tr|Q5BKY2|Q5BKY2_HUMAN;tr|A0A087WZK9|A0A087WZK9_HUMAN;tr|Q6IB98|Q6IB98_HUMAN;tr|Q53HR0|Q53HR0_HUMAN;tr|Q53HG0|Q53HG0_HUMAN;sp|O15372|EIF3H_HUMAN;tr|B3KS98|B3KS98_HUMAN;tr|E5RHC7|E5RHC7_HUMAN;tr|E5RH59|E5RH59_HUMAN;tr|E5RFW7|E5RFW7_HUMAN;tr|B4DJN9|B4DJN9_HUMAN;tr|E5RFH0|E5RFH0_HUMAN;tr|E5RGU4|E5RGU4_HUMAN;tr|E5RJT0|E5RJT0_HUMAN	2	EIF3H	Q5BKY2	-1.07e-14	0.813088	1	0	0.702837	1	2.38757	0.101015	1.53e-06	0	0.805199	1	FALSE	FALSE	TRUE	FALSE	TRUE
ELF4	17	17	17	17	17	17	18.8168	18.8346	17	17	Q99607	A0A087WU18	tr|A0A087WU18|A0A087WU18_HUMAN;sp|Q99607|ELF4_HUMAN	2	ELF4	A0A087WU18	-1.07e-14	0.813088	1	0	0.702837	1	1.82573	0.0305246	2.27e-07	0	0.805199	1	FALSE	FALSE	TRUE	FALSE	TRUE
ETS1	17	17	17	17	17	17	19.9255	20.8113	17	17	P14921	Q6FG54	tr|Q6FG54|Q6FG54_HUMAN;sp|P14921|ETS1_HUMAN;sp|P14921-3|ETS1_HUMAN;tr|B4DW78|B4DW78_HUMAN;tr|A8K725|A8K725_HUMAN;tr|Q5U0M2|Q5U0M2_HUMAN;sp|P14921-2|ETS1_HUMAN;sp|P14921-4|ETS1_HUMAN;sp|P14921-5|ETS1_HUMAN	6	ETS1	Q6FG54	-1.07e-14	0.813088	1	0	0.702837	1	3.3684	0.214184	9.08e-06	0	0.805199	1	FALSE	FALSE	TRUE	FALSE	TRUE
FAM168A	17	17	17	17	17	17	23.5203	23.4375	17	17	Q92567	Q92567-2	sp|Q92567-2|F168A_HUMAN;sp|Q92567|F168A_HUMAN;sp|Q92567-3|F168A_HUMAN	6	FAM168A	Q92567-2	-1.07e-14	0.813088	1	0	0.702837	1	6.47886	3.36e-14	1.02e-10	0	0.805199	1	FALSE	FALSE	TRUE	FALSE	TRUE
FAM216A	17	17	17	17	17	17	19.0427	19.4995	17	17	Q8WUB2	B4DJX7	tr|B4DJX7|B4DJX7_HUMAN;sp|Q8WUB2|F216A_HUMAN;tr|F8VXY8|F8VXY8_HUMAN;tr|B4DMY2|B4DMY2_HUMAN	3	FAM216A	B4DJX7	-1.07e-14	0.813088	1	0	0.702837	1	2.27109	0.148888	3.43e-06	0	0.805199	1	FALSE	FALSE	TRUE	FALSE	TRUE
FOXO3	17	17	17	17	17	17	18.8415	18.5139	17	17	O43524	O43524	sp|O43524|FOXO3_HUMAN;tr|Q9UPC2|Q9UPC2_HUMAN;tr|B4E1P9|B4E1P9_HUMAN;tr|Q68DV3|Q68DV3_HUMAN;sp|O43524-2|FOXO3_HUMAN	2	FOXO3	O43524	-1.07e-14	0.813088	1	0	0.702837	1	1.6777	0.183067	5.73e-06	0	0.805199	1	FALSE	FALSE	TRUE	FALSE	TRUE
FPGS	17	17	17	17	17	17	20.8714	21.1326	17	17	Q05932	Q05932-3	sp|Q05932-3|FOLC_HUMAN;sp|Q05932-2|FOLC_HUMAN;sp|Q05932-4|FOLC_HUMAN;sp|Q05932|FOLC_HUMAN;tr|Q5JU21|Q5JU21_HUMAN;tr|Q5JU20|Q5JU20_HUMAN;tr|Q5JU23|Q5JU23_HUMAN;tr|Q96LE3|Q96LE3_HUMAN;tr|Q96LE4|Q96LE4_HUMAN;tr|Q96G81|Q96G81_HUMAN;tr|B2RDF7|B2RDF7_HUMAN	5	FPGS	Q05932-3	-1.07e-14	0.813088	1	0	0.702837	1	4.00199	0.000489269	1.21e-08	0	0.805199	1	FALSE	FALSE	TRUE	FALSE	TRUE
GIT2	17	17	17	17	17	17	18.945	19.555	17	17	Q14161	Q14161-9	sp|Q14161-9|GIT2_HUMAN;tr|F8WAK2|F8WAK2_HUMAN;sp|Q14161-10|GIT2_HUMAN;sp|Q14161-8|GIT2_HUMAN;tr|F8VXI9|F8VXI9_HUMAN;sp|Q14161-4|GIT2_HUMAN;sp|Q14161-5|GIT2_HUMAN;sp|Q14161-3|GIT2_HUMAN;sp|Q14161|GIT2_HUMAN;tr|Q68DM7|Q68DM7_HUMAN;tr|B4E027|B4E027_HUMAN;tr|R4GNG3|R4GNG3_HUMAN;tr|A0A024RBI8|A0A024RBI8_HUMAN;tr|F8W822|F8W822_HUMAN;tr|B4E2E7|B4E2E7_HUMAN;tr|Q6FI58|Q6FI58_HUMAN;tr|B5BU58|B5BU58_HUMAN;s…	3	GIT2	Q14161-9	-1.07e-14	0.813088	1	0	0.702837	1	2.25003	0.245733	1.46e-05	0	0.805199	1	FALSE	FALSE	TRUE	FALSE	TRUE
GPATCH2L	17	17	17	17	17	17	19.3678	19.434	17	17	Q9NWQ4	A0A024R6J0	tr|A0A024R6J0|A0A024R6J0_HUMAN;sp|Q9NWQ4-4|GPT2L_HUMAN;tr|A0A024R6E4|A0A024R6E4_HUMAN;sp|Q9NWQ4|GPT2L_HUMAN;tr|G3V553|G3V553_HUMAN;tr|Q9ULA8|Q9ULA8_HUMAN;sp|Q9NWQ4-1|GPT2L_HUMAN;tr|G3V290|G3V290_HUMAN	4	GPATCH2L	A0A024R6J0	-1.07e-14	0.813088	1	0	0.702837	1	2.40091	0.00560261	4.8e-08	0	0.805199	1	FALSE	FALSE	TRUE	FALSE	TRUE
GPATCH4	17	17	17	17	17	17	18.5246	18.3587	17	17	Q5T3I0	A0A0A0MRK1	tr|A0A0A0MRK1|A0A0A0MRK1_HUMAN;tr|E9PAV9|E9PAV9_HUMAN;sp|Q5T3I0|GPTC4_HUMAN;sp|Q5T3I0-3|GPTC4_HUMAN;tr|F8W895|F8W895_HUMAN;tr|A8KAG1|A8KAG1_HUMAN	4	GPATCH4	A0A0A0MRK1	-1.07e-14	0.813088	1	0	0.702837	1	1.44164	0.129128	2.53e-06	0	0.805199	1	FALSE	FALSE	TRUE	FALSE	TRUE
HOXA11	17	17	17	17	17	17	23.2804	23.5898	17	17	P31270	P31270	sp|P31270|HXA11_HUMAN;tr|H0YIA6|H0YIA6_HUMAN;tr|B2R9U5|B2R9U5_HUMAN	7	HOXA11	P31270	-1.07e-14	0.813088	1	0	0.702837	1	6.43507	1.62e-07	1.05e-09	0	0.805199	1	FALSE	FALSE	TRUE	FALSE	TRUE
HOXA9	17	17	17	17	17	17	21.3709	21.4248	17	17	P31269	P31269	sp|P31269|HXA9_HUMAN;tr|O75806|O75806_HUMAN;tr|D6RAR5|D6RAR5_HUMAN;tr|O75805|O75805_HUMAN;tr|A8MVF3|A8MVF3_HUMAN	6	HOXA9	P31269	-1.07e-14	0.813088	1	0	0.702837	1	4.39784	1.34e-07	1.01e-09	0	0.805199	1	FALSE	FALSE	TRUE	FALSE	TRUE
ITCH	17	17	17	17	17	17	20.6961	21.1654	17	17	Q96J02	Q59ER4	tr|Q59ER4|Q59ER4_HUMAN;sp|Q96J02-3|ITCH_HUMAN;tr|B4DN85|B4DN85_HUMAN;sp|Q96J02-2|ITCH_HUMAN;sp|Q96J02|ITCH_HUMAN;tr|A0A1W2PNZ8|A0A1W2PNZ8_HUMAN	6	ITCH	Q59ER4	-1.07e-14	0.813088	1	0	0.702837	1	3.93074	0.0180625	1.28e-07	0	0.805199	1	FALSE	FALSE	TRUE	FALSE	TRUE
KAT2A	17	17	17	17	17	17	19.7738	19.6866	17	17	Q92830	Q92830	sp|Q92830|KAT2A_HUMAN;sp|Q92830-2|KAT2A_HUMAN	3	KAT2A	Q92830	-1.07e-14	0.813088	1	0	0.702837	1	2.73018	0.00200971	2.42e-08	0	0.805199	1	FALSE	FALSE	TRUE	FALSE	TRUE
KIAA1958	17	17	17	17	17	17	18.169	18.4761	17	17	Q8N8K9	Q8N8K9-2	sp|Q8N8K9-2|K1958_HUMAN;sp|Q8N8K9|K1958_HUMAN;sp|Q8N8K9-3|K1958_HUMAN	2	KIAA1958	Q8N8K9-2	-1.07e-14	0.813088	1	0	0.702837	1	1.32255	0.264892	1.95e-05	0	0.805199	1	FALSE	FALSE	TRUE	FALSE	TRUE
MAPKAPK3	17	17	17	17	17	17	19.1472	19.2471	17	17	Q16644	B5BUJ8	tr|B5BUJ8|B5BUJ8_HUMAN;tr|B2R8Z2|B2R8Z2_HUMAN;tr|A8K4K4|A8K4K4_HUMAN;tr|A0A024R2W7|A0A024R2W7_HUMAN;sp|Q16644|MAPK3_HUMAN;sp|P49137|MAPK2_HUMAN;tr|C9J8E1|C9J8E1_HUMAN;sp|P49137-2|MAPK2_HUMAN	2	MAPKAPK3	B5BUJ8	-1.07e-14	0.813088	1	0	0.702837	1	2.19715	0.0144635	1.03e-07	0	0.805199	1	FALSE	FALSE	TRUE	FALSE	TRUE
MIIP	17	17	17	17	17	17	19.2479	19.1438	17	17	Q5JXC2	Q5JXC2	sp|Q5JXC2|MIIP_HUMAN;sp|Q5JXC2-2|MIIP_HUMAN	3	MIIP	Q5JXC2	-1.07e-14	0.813088	1	0	0.702837	1	2.19583	0.0150098	1.07e-07	0	0.805199	1	FALSE	FALSE	TRUE	FALSE	TRUE
MRPL4	17	17	17	17	17	17	20.2467	19.6991	17	17	Q9BYD3	Q9BYD3-2	sp|Q9BYD3-2|RM04_HUMAN;tr|K7ES61|K7ES61_HUMAN;tr|A0A024R7C5|A0A024R7C5_HUMAN;sp|Q9BYD3|RM04_HUMAN;tr|X6RAY8|X6RAY8_HUMAN;tr|K7EKI4|K7EKI4_HUMAN;tr|K7ELF1|K7ELF1_HUMAN;tr|K7ELQ0|K7ELQ0_HUMAN	2	MRPL4	Q9BYD3-2	-1.07e-14	0.813088	1	0	0.702837	1	2.97286	0.101059	1.53e-06	0	0.805199	1	FALSE	FALSE	TRUE	FALSE	TRUE
NECAP2	17	17	17	17	17	17	20.3565	20.2616	17	17	Q9NVZ3	Q9NVZ3-3	sp|Q9NVZ3-3|NECP2_HUMAN;tr|B4DUR7|B4DUR7_HUMAN;tr|F6SKB8|F6SKB8_HUMAN;tr|Q53FE5|Q53FE5_HUMAN;tr|A0A024QZ81|A0A024QZ81_HUMAN;sp|Q9NVZ3|NECP2_HUMAN;sp|Q9NVZ3-2|NECP2_HUMAN;tr|D6RAN6|D6RAN6_HUMAN;sp|Q9NVZ3-4|NECP2_HUMAN;tr|H0Y970|H0Y970_HUMAN;tr|D6RB24|D6RB24_HUMAN	5	NECAP2	Q9NVZ3-3	-1.07e-14	0.813088	1	0	0.702837	1	3.30902	0.000164305	7.62e-09	0	0.805199	1	FALSE	FALSE	TRUE	FALSE	TRUE
NEK6	17	17	17	17	17	17	21.4744	21.124	17	17	Q9HC98	A0A024R8A6	tr|A0A024R8A6|A0A024R8A6_HUMAN;sp|Q9HC98|NEK6_HUMAN;sp|Q9HC98-3|NEK6_HUMAN;sp|Q9HC98-4|NEK6_HUMAN;sp|Q9HC98-2|NEK6_HUMAN;tr|Q5TBG7|Q5TBG7_HUMAN;tr|Q5TBH2|Q5TBH2_HUMAN;tr|Q5TBH1|Q5TBH1_HUMAN;tr|Q5TBG1|Q5TBG1_HUMAN;tr|Q5TBH0|Q5TBH0_HUMAN;tr|Q5TBG2|Q5TBG2_HUMAN;tr|Q5TBG4|Q5TBG4_HUMAN	8	NEK6	A0A024R8A6	-1.07e-14	0.813088	1	0	0.702837	1	4.29916	0.00153788	2.1e-08	0	0.805199	1	FALSE	FALSE	TRUE	FALSE	TRUE
NSMCE3	17	17	17	17	17	17	19.1878	19.0704	17	17	Q96MG7	Q96MG7	sp|Q96MG7|NSE3_HUMAN	4	NSMCE3	Q96MG7	-1.07e-14	0.813088	1	0	0.702837	1	2.12907	0.0200791	1.44e-07	0	0.805199	1	FALSE	FALSE	TRUE	FALSE	TRUE
NTHL1	17	17	17	17	17	17	20.8724	20.7299	17	17	P78549	P78549-3	sp|P78549-3|NTH_HUMAN;sp|P78549-2|NTH_HUMAN;tr|E5KTI5|E5KTI5_HUMAN;sp|P78549|NTH_HUMAN;tr|H3BRL9|H3BRL9_HUMAN;tr|H3BPD5|H3BPD5_HUMAN;tr|H3BUV2|H3BUV2_HUMAN;tr|B4DPA0|B4DPA0_HUMAN	7	NTHL1	P78549-3	-1.07e-14	0.813088	1	0	0.702837	1	3.80118	4.73e-05	4.71e-09	0	0.805199	1	FALSE	FALSE	TRUE	FALSE	TRUE
NXT1	17	17	17	17	17	17	19.8494	20.3703	17	17	Q9UKK6	Q9UKK6	sp|Q9UKK6|NXT1_HUMAN	2	NXT1	Q9UKK6	-1.07e-14	0.813088	1	0	0.702837	1	3.10986	0.0775003	9.08e-07	0	0.805199	1	FALSE	FALSE	TRUE	FALSE	TRUE
PCGF5	17	17	17	17	17	17	20.5388	20.7581	17	17	Q86SE9	Q86SE9	sp|Q86SE9|PCGF5_HUMAN	5	PCGF5	Q86SE9	-1.07e-14	0.813088	1	0	0.702837	1	3.64843	0.000616747	1.35e-08	0	0.805199	1	FALSE	FALSE	TRUE	FALSE	TRUE
PFDN5	17	17	17	17	17	17	19.1032	19.4896	17	17	Q99471	Q99471	sp|Q99471|PFD5_HUMAN;tr|H3BMQ1|H3BMQ1_HUMAN;sp|Q99471-3|PFD5_HUMAN;tr|H3BPF6|H3BPF6_HUMAN	2	PFDN5	Q99471	-1.07e-14	0.813088	1	0	0.702837	1	2.29642	0.101779	1.56e-06	0	0.805199	1	FALSE	FALSE	TRUE	FALSE	TRUE
PINX1	17	17	17	17	17	17	20.1869	19.9303	17	17	Q96BK5	Q96BK5	sp|Q96BK5|PINX1_HUMAN;tr|E5RJG9|E5RJG9_HUMAN;sp|Q96BK5-2|PINX1_HUMAN;tr|E5RGR1|E5RGR1_HUMAN;tr|A0A0A6YYK5|A0A0A6YYK5_HUMAN;sp|Q9BT81-2|SOX7_HUMAN	5	PINX1	Q96BK5	-1.07e-14	0.813088	1	0	0.702837	1	3.05859	0.00786746	6.19e-08	0	0.805199	1	FALSE	FALSE	TRUE	FALSE	TRUE
POLR2I	17	17	17	17	17	17	20.6966	20.8532	17	17	P36954	K7EKS1	tr|K7EKS1|K7EKS1_HUMAN;sp|P36954|RPB9_HUMAN;tr|K7EK49|K7EK49_HUMAN	4	POLR2I	K7EKS1	-1.07e-14	0.813088	1	0	0.702837	1	3.77491	7.48e-05	5.63e-09	0	0.805199	1	FALSE	FALSE	TRUE	FALSE	TRUE
PRDM1	17	17	17	17	17	17	19.7288	20.0918	17	17	O75626	Q658W0	tr|Q658W0|Q658W0_HUMAN;tr|Q5T4E8|Q5T4E8_HUMAN;tr|A8K0J1|A8K0J1_HUMAN;sp|O75626-2|PRDM1_HUMAN;sp|O75626|PRDM1_HUMAN;tr|B4DW27|B4DW27_HUMAN;tr|Q3SYG0|Q3SYG0_HUMAN;sp|O75626-3|PRDM1_HUMAN;tr|B2REA4|B2REA4_HUMAN	4	PRDM1	Q658W0	-1.07e-14	0.813088	1	0	0.702837	1	2.91035	0.0358245	2.78e-07	0	0.805199	1	FALSE	FALSE	TRUE	FALSE	TRUE
PSMB1	17	17	19.6454	21.3423	17	17	20.9574	20.6694	17	17	P20618	Q53FT8	tr|Q53FT8|Q53FT8_HUMAN;tr|A0A140VK45|A0A140VK45_HUMAN;sp|P20618|PSB1_HUMAN;tr|Q59GN1|Q59GN1_HUMAN	4	PSMB1	Q53FT8	-1.07e-14	0.813088	1	3.49386	0.508468	0.000308281	3.81344	0.390646	0.000186559	0	0.805199	1	FALSE	FALSE	TRUE	FALSE	TRUE
RBM4B	17	17	17	17	17	17	20.5184	20.7369	17	17	Q9BQ04	Q9BQ04	sp|Q9BQ04|RBM4B_HUMAN;tr|E9PLB0|E9PLB0_HUMAN;tr|E9PM61|E9PM61_HUMAN;tr|U3KQD5|U3KQD5_HUMAN	18	RBM4B	Q9BQ04	-1.07e-14	0.813088	1	0	0.702837	1	3.62765	0.000652521	1.39e-08	0	0.805199	1	FALSE	FALSE	TRUE	FALSE	TRUE
REXO1	17	17	17	17	17	17	19.8083	19.8703	17	17	Q8N1G1	Q8N1G1	sp|Q8N1G1|REXO1_HUMAN;tr|B4DYC5|B4DYC5_HUMAN;tr|B4DWY3|B4DWY3_HUMAN;tr|B4DVD3|B4DVD3_HUMAN;tr|K7ESH4|K7ESH4_HUMAN;tr|Q05DB0|Q05DB0_HUMAN	7	REXO1	Q8N1G1	-1.07e-14	0.813088	1	0	0.702837	1	2.83928	0.000920176	1.64e-08	0	0.805199	1	FALSE	FALSE	TRUE	FALSE	TRUE
RLIM	17	17	17	17	17	17	18.8252	19.3854	17	17	Q9NVW2	Q9NVW2-2	sp|Q9NVW2-2|RNF12_HUMAN;sp|Q9NVW2|RNF12_HUMAN	3	RLIM	Q9NVW2-2	-1.07e-14	0.813088	1	0	0.702837	1	2.10532	0.244497	1.43e-05	0	0.805199	1	FALSE	FALSE	TRUE	FALSE	TRUE
RNF4	17	17	17	17	17	17	20.2762	20.5312	17	17	P78317	H0YAI5	tr|H0YAI5|H0YAI5_HUMAN;tr|D6RA71|D6RA71_HUMAN;sp|P78317|RNF4_HUMAN	4	RNF4	H0YAI5	-1.07e-14	0.813088	1	0	0.702837	1	3.40367	0.0030746	3.11e-08	0	0.805199	1	FALSE	FALSE	TRUE	FALSE	TRUE
RRP36	17	17	17	17	17	17	18.8568	18.5823	17	17	Q96EU6	Q96EU6-2	sp|Q96EU6-2|RRP36_HUMAN;sp|Q96EU6|RRP36_HUMAN;tr|B2R9K5|B2R9K5_HUMAN	3	RRP36	Q96EU6-2	-1.07e-14	0.813088	1	0	0.702837	1	1.71955	0.134174	2.73e-06	0	0.805199	1	FALSE	FALSE	TRUE	FALSE	TRUE
SOX13	17	17	17	17	17	17	20.3819	20.5304	17	17	Q9UN79	Q9UN79	sp|Q9UN79|SOX13_HUMAN;tr|E9PPW0|E9PPW0_HUMAN;tr|B4E3N9|B4E3N9_HUMAN;tr|B4DX26|B4DX26_HUMAN;tr|H0YDQ5|H0YDQ5_HUMAN	7	SOX13	Q9UN79	-1.07e-14	0.813088	1	0	0.702837	1	3.45618	0.000254527	9.06e-09	0	0.805199	1	FALSE	FALSE	TRUE	FALSE	TRUE
SP100	17	17	17	17	17	17	19.8551	19.5131	17	17	P23497	P23497-7	sp|P23497-7|SP100_HUMAN;sp|P23497-6|SP100_HUMAN;tr|E9PHV6|E9PHV6_HUMAN;sp|P23497-5|SP100_HUMAN;sp|P23497-2|SP100_HUMAN;sp|P23497-3|SP100_HUMAN;tr|Q53TD0|Q53TD0_HUMAN;sp|P23497|SP100_HUMAN;sp|P23497-4|SP100_HUMAN;tr|C9JBL0|C9JBL0_HUMAN;tr|B4E2B9|B4E2B9_HUMAN;sp|Q9H930-3|SP14L_HUMAN;tr|H7C4B4|H7C4B4_HUMAN;sp|Q9H930-1|SP14L_HUMAN;tr|U5Y1J8|U5Y1J8_HUMAN;tr|H7BYP4|H7BYP4_HUMAN;sp|Q9H930-2|SP14L_HUMAN;…	4	SP100	P23497-7	-1.07e-14	0.813088	1	0	0.702837	1	2.68409	0.0438625	3.66e-07	0	0.805199	1	FALSE	FALSE	TRUE	FALSE	TRUE
SS18L1	17	17	17	17	17	17	19.4612	19.4545	17	17	O75177	O75177	sp|O75177|CREST_HUMAN;tr|B4DSR7|B4DSR7_HUMAN;sp|O75177-2|CREST_HUMAN;tr|H0YDW4|H0YDW4_HUMAN;sp|O75177-4|CREST_HUMAN;sp|O75177-3|CREST_HUMAN;sp|O75177-5|CREST_HUMAN	3	SS18L1	O75177	-1.07e-14	0.813088	1	0	0.702837	1	2.45783	0.00364533	3.48e-08	0	0.805199	1	FALSE	FALSE	TRUE	FALSE	TRUE
SUPT20H	17	17	17	17	17	17	18.6843	18.8199	17	17	Q8NEM7	B3KNI1	tr|B3KNI1|B3KNI1_HUMAN;tr|A8K8L1|A8K8L1_HUMAN;tr|A0A024RDW2|A0A024RDW2_HUMAN;sp|Q8NEM7-2|SP20H_HUMAN;tr|Q0D2Q4|Q0D2Q4_HUMAN;tr|F6S7C4|F6S7C4_HUMAN;sp|Q8NEM7|SP20H_HUMAN;sp|Q8NEM7-3|SP20H_HUMAN;tr|C9JQS2|C9JQS2_HUMAN;tr|H7C5F9|H7C5F9_HUMAN;tr|B4E2D5|B4E2D5_HUMAN;tr|R4GND2|R4GND2_HUMAN	2	SUPT20H	B3KNI1	-1.07e-14	0.813088	1	0	0.702837	1	1.75211	0.0585597	5.66e-07	0	0.805199	1	FALSE	FALSE	TRUE	FALSE	TRUE
SYF2	17	17	17	17	17	17	21.7859	21.7159	17	17	O95926	O95926	sp|O95926|SYF2_HUMAN;tr|B4E0Y8|B4E0Y8_HUMAN;sp|O95926-2|SYF2_HUMAN;tr|B2RBX8|B2RBX8_HUMAN	4	SYF2	O95926	-1.07e-14	0.813088	1	0	0.702837	1	4.75087	2.07e-08	6.7e-10	0	0.805199	1	FALSE	FALSE	TRUE	FALSE	TRUE
TBX18	17	17	17	17	17	17	20.2804	20.1757	17	17	O95935	O95935	sp|O95935|TBX18_HUMAN;tr|U3KQ31|U3KQ31_HUMAN;tr|U3KQH2|U3KQH2_HUMAN;tr|Q8IW86|Q8IW86_HUMAN	6	TBX18	O95935	-1.07e-14	0.813088	1	0	0.702837	1	3.22805	0.000288719	9.56e-09	0	0.805199	1	FALSE	FALSE	TRUE	FALSE	TRUE
TET2	17	17	17	17	17	17	19.3876	19.4082	17	17	Q6N021	A0A158SIU0	tr|A0A158SIU0|A0A158SIU0_HUMAN;sp|Q6N021|TET2_HUMAN;tr|E7EQS8|E7EQS8_HUMAN;tr|A0A024RDF7|A0A024RDF7_HUMAN;sp|Q6N021-2|TET2_HUMAN;tr|E7EPB1|E7EPB1_HUMAN;sp|Q6N021-3|TET2_HUMAN	6	TET2	A0A158SIU0	-1.07e-14	0.813088	1	0	0.702837	1	2.3979	0.00461385	4.13e-08	0	0.805199	1	FALSE	FALSE	TRUE	FALSE	TRUE
TEX10	17	17	17	17	17	17	20.4396	19.5491	17	17	Q9NXF1	B4DQR0	tr|B4DQR0|B4DQR0_HUMAN;sp|Q9NXF1-2|TEX10_HUMAN;tr|A0A024R169|A0A024R169_HUMAN;sp|Q9NXF1|TEX10_HUMAN;tr|B7Z9D5|B7Z9D5_HUMAN;tr|A0A0A0MSR3|A0A0A0MSR3_HUMAN	5	TEX10	B4DQR0	-1.07e-14	0.813088	1	0	0.702837	1	2.99435	0.263576	1.91e-05	0	0.805199	1	FALSE	FALSE	TRUE	FALSE	TRUE
TFCP2	17	17	17	17	17	17	19.7985	19.8311	17	17	Q12800	Q12800-3	sp|Q12800-3|TFCP2_HUMAN;tr|A0A024R120|A0A024R120_HUMAN;sp|Q12800|TFCP2_HUMAN;sp|Q12800-2|TFCP2_HUMAN;sp|Q12800-4|TFCP2_HUMAN;tr|F8VWL0|F8VWL0_HUMAN;tr|F8VX55|F8VX55_HUMAN;tr|C9JWL3|C9JWL3_HUMAN;tr|A0A0G2JIC2|A0A0G2JIC2_HUMAN;tr|Q5JV87|Q5JV87_HUMAN;sp|Q9NZI6|TF2L1_HUMAN;tr|A0A024R2J0|A0A024R2J0_HUMAN;sp|Q9NZI7-4|UBIP1_HUMAN;tr|B4DNU2|B4DNU2_HUMAN;tr|A8KAN5|A8KAN5_HUMAN;tr|A0A024R2L0|A0A024R2L0_HUM…	6	TFCP2	Q12800-3	-1.07e-14	0.813088	1	0	0.702837	1	2.81482	0.000820506	1.55e-08	0	0.805199	1	FALSE	FALSE	TRUE	FALSE	TRUE
THAP11	17	17	17	17	17	17	21.0202	20.5976	17	17	Q96EK4	Q96EK4	sp|Q96EK4|THA11_HUMAN	4	THAP11	Q96EK4	-1.07e-14	0.813088	1	0	0.702837	1	3.80889	0.0136345	9.74e-08	0	0.805199	1	FALSE	FALSE	TRUE	FALSE	TRUE
THOC5	17	17	17	17	17	17	19.5171	19.5854	17	17	Q13769	A0A024R1D6	tr|A0A024R1D6|A0A024R1D6_HUMAN;sp|Q13769|THOC5_HUMAN;tr|C9JXG5|C9JXG5_HUMAN;tr|H7C072|H7C072_HUMAN;tr|F8WCP5|F8WCP5_HUMAN;tr|H7C441|H7C441_HUMAN	3	THOC5	A0A024R1D6	-1.07e-14	0.813088	1	0	0.702837	1	2.55125	0.00338536	3.31e-08	0	0.805199	1	FALSE	FALSE	TRUE	FALSE	TRUE
TRAPPC2L	17	17	17	17	17	17	19.7256	20.1168	17	17	Q9UL33	H3BUK6	tr|H3BUK6|H3BUK6_HUMAN;sp|Q9UL33-2|TPC2L_HUMAN;sp|Q9UL33|TPC2L_HUMAN;tr|A0A0B4J294|A0A0B4J294_HUMAN;tr|H3BP13|H3BP13_HUMAN;tr|H3BPN3|H3BPN3_HUMAN;tr|A0A0B4J286|A0A0B4J286_HUMAN;tr|H3BQQ8|H3BQQ8_HUMAN	2	TRAPPC2L	H3BUK6	-1.07e-14	0.813088	1	0	0.702837	1	2.9212	0.0440305	3.68e-07	0	0.805199	1	FALSE	FALSE	TRUE	FALSE	TRUE
TRIM32	17	17	17	17	17	17	21.7097	21.7605	17	17	Q13049	A0A024R843	tr|A0A024R843|A0A024R843_HUMAN;sp|Q13049|TRI32_HUMAN;tr|Q5JVY0|Q5JVY0_HUMAN	10	TRIM32	A0A024R843	-1.07e-14	0.813088	1	0	0.702837	1	4.73511	1.48e-08	6.25e-10	0	0.805199	1	FALSE	FALSE	TRUE	FALSE	TRUE
TWIST2	17	17	17	17	17	17	21.7537	21.4248	17	17	Q8WVJ9	A0A024R4D4	tr|A0A024R4D4|A0A024R4D4_HUMAN;sp|Q8WVJ9|TWST2_HUMAN	2	TWIST2	A0A024R4D4	-1.07e-14	0.813088	1	0	0.702837	1	4.58922	0.000400091	1.1e-08	0	0.805199	1	FALSE	FALSE	TRUE	FALSE	TRUE
UIMC1	17	17	17	17	17	17	18.7228	18.1303	17	17	Q96RL1	Q96RL1-2	sp|Q96RL1-2|UIMC1_HUMAN;sp|Q96RL1-3|UIMC1_HUMAN;tr|A0A024R7R0|A0A024R7R0_HUMAN;sp|Q96RL1|UIMC1_HUMAN;sp|Q96RL1-5|UIMC1_HUMAN;tr|D6RC40|D6RC40_HUMAN;tr|D6RCQ3|D6RCQ3_HUMAN;tr|Q9NTC5|Q9NTC5_HUMAN;sp|Q96RL1-4|UIMC1_HUMAN;tr|A0A024R7S2|A0A024R7S2_HUMAN	3	UIMC1	Q96RL1-2	-1.07e-14	0.813088	1	0	0.702837	1	1.42656	0.391346	0.000189412	0	0.805199	1	FALSE	FALSE	TRUE	FALSE	TRUE
VDR	17	17	17	17	17	17	19.5013	19.9851	17	17	P11473	B4DRV7	tr|B4DRV7|B4DRV7_HUMAN;tr|F1D8P8|F1D8P8_HUMAN;tr|B6ZGT0|B6ZGT0_HUMAN;sp|P11473|VDR_HUMAN;sp|P11473-2|VDR_HUMAN;tr|A0A223ZRY6|A0A223ZRY6_HUMAN;tr|F8VRJ4|F8VRJ4_HUMAN;tr|Q6T928|Q6T928_HUMAN;tr|T1WSQ6|T1WSQ6_HUMAN;tr|T1WSH6|T1WSH6_HUMAN;tr|F8VVY8|F8VVY8_HUMAN	5	VDR	B4DRV7	-1.07e-14	0.813088	1	0	0.702837	1	2.7432	0.0966409	1.39e-06	0	0.805199	1	FALSE	FALSE	TRUE	FALSE	TRUE
VGLL4	17	17	17	17	17	17	19.3272	20.1545	17	17	Q14135	Q0H0I7	tr|Q0H0I7|Q0H0I7_HUMAN;sp|Q14135-5|VGLL4_HUMAN;sp|Q14135-6|VGLL4_HUMAN;tr|G5E9M9|G5E9M9_HUMAN;sp|Q14135-2|VGLL4_HUMAN;tr|A0A075B6E4|A0A075B6E4_HUMAN;sp|Q14135|VGLL4_HUMAN;tr|A0A0A6YYI5|A0A0A6YYI5_HUMAN;tr|G5E9M7|G5E9M7_HUMAN;sp|Q14135-4|VGLL4_HUMAN;tr|E7ERW0|E7ERW0_HUMAN;tr|E7EQU6|E7EQU6_HUMAN;tr|E7EWF5|E7EWF5_HUMAN;tr|F8W708|F8W708_HUMAN	4	VGLL4	Q0H0I7	-1.07e-14	0.813088	1	0	0.702837	1	2.74087	0.272002	2.18e-05	0	0.805199	1	FALSE	FALSE	TRUE	FALSE	TRUE
WDR13	17	17	17	17	17	17	20.0483	20.8882	17	17	Q9H1Z4	Q9H1Z4-2	sp|Q9H1Z4-2|WDR13_HUMAN;tr|B2RBN3|B2RBN3_HUMAN;sp|Q9H1Z4|WDR13_HUMAN;tr|Q6NXG4|Q6NXG4_HUMAN;tr|A0A087X091|A0A087X091_HUMAN;tr|Q06DW9|Q06DW9_HUMAN;tr|B4DVQ7|B4DVQ7_HUMAN	4	WDR13	Q9H1Z4-2	-1.07e-14	0.813088	1	0	0.702837	1	3.46828	0.182121	5.65e-06	0	0.805199	1	FALSE	FALSE	TRUE	FALSE	TRUE
ZKSCAN8	17	17	17	17	17	17	19.8003	19.3086	17	17	Q15776	Q59HG5	tr|Q59HG5|Q59HG5_HUMAN;tr|A0A024RCK7|A0A024RCK7_HUMAN;sp|Q15776|ZKSC8_HUMAN	4	ZKSCAN8	Q59HG5	-1.07e-14	0.813088	1	0	0.702837	1	2.55443	0.124183	2.33e-06	0	0.805199	1	FALSE	FALSE	TRUE	FALSE	TRUE
ZNF239	17	17	17	17	17	17	18.6228	18.9156	17	17	Q16600	A8K7J8	tr|A8K7J8|A8K7J8_HUMAN;tr|A0A024R7V2|A0A024R7V2_HUMAN;sp|Q16600|ZN239_HUMAN	2	ZNF239	A8K7J8	-1.07e-14	0.813088	1	0	0.702837	1	1.7692	0.13596	2.81e-06	0	0.805199	1	FALSE	FALSE	TRUE	FALSE	TRUE
