# Supplementary material for: Cell-type-specific functionality encoded within the intrinsically disordered regions of OCT4
Source: Nat Commun. 2025 Sep 30;16:8647. doi: 10.1038/s41467-025-63806-3 (PMC12485055; doi:10.1038/s41467-025-63806-3)
Supplement: Supplementary file 6 — Source Data [file 41467_2025_63806_MOESM6_ESM.xlsx]

## Sheet: Figure 1d
Figure 1d	Oct4 deletion mutational screen in iPSC reprogramming
Oct4 variant	NANOG -ve			NANOG +ve
SKM+DOX	0	0		0	0	0
OSKM-DOX	0	0	0	0	0	0
OSKM+DOX	120	212	213	105	197	193
del-1	130	37	8	116	31	8
del-2	5	22	7	2	20	5
del-3	25	14	5	19	10	3
del-4	75	84	58	70	77	54
del-5	137	262	153	112	202	121
del-6	112	216	167	89	176	154
del-7	184	135	123	182	134	121
del-8	283	244	116	275	236	110
del-9	25	45	13	25	40	13
del-10	10	10	19	10	6	15
del-11	4	26	6	4	25	6
del-12	12	19	12	12	13	10
del-13	17	19	12	16	18	9
del-14	158	145	171	144	138	124
del-15	26	103	13	22	79	13
del-16	59	16	24	46	13	19
del-17	136	115	176	130	106	170
del-18	15	36	11	10	34	9
del-19	10	27	9	9	26	8
del-20	12	28	43	12	22	35
del-21	21	102	62	19	65	29
del-22	79	116	130	65	107	123
del-23	26	54	33	22	48	30
del-24	39	53	15	21	36	11
del-25	15	30	6	15	26	5
del-26	140	145	155	108	131	130
del-27	27	120	19	22	95	17
del-28	17	57	19	16	32	17
del-29	98	39	107	82	35	68
del-30	80	136	101	71	101	89
del-31	37	67	16	33	39	12
del-32	93	174	82	90	124	43
del-33	97	127	212	90	82	130
del-34	106	96	139	101	79	93
del-35	123	101	173	116	74	125
del-36	118	114	116	112	108	71
del-37	99	70	70	93	43	55
del-38	96	90	211	83	61	145
del-39	69	11	10	26	10	5
del-40	6	12	6	5	11	5
del-41	61	124	9	54	60	9
del-42	134	200	254	127	186	246
del-43	49	144	14	33	102	12
del-44	48	148	16	42	127	12
del-45	87	113	25	68	107	24
del-46	63	159	21	43	118	16
del-47	23	20	3	21	11	3
del-48	1	5	0	1	1	0
del-49	0	0	0	0	0	0
del-50	0	3	1	0	2	1
del-51	0	2	2	0	1	2
del-52	0	7	0	0	1	0
del-53	0	8	0	0	1	0
del-54	1	3	0	1	1	0
del-55	0	1	1	0	0	1
del-56	0	4	0	0	0	0
del-57	0	1	2	0	1	0
del-58	0	3	1	0	0	0
del-59	0	1	1	0	1	1
del-60	0	0	2	0	0	0
del-61	2	2	1	1	2	1
del-62	0	0	0	0	0	0
del-63	1	1	1	1	1	0
del-64	0	0	1	0	0	1
del-65	1	4	2	1	0	1
del-66	1	0	3	0	0	0
del-67	0	4	0	0	2	0
del-68	1	4	0	0	1	0
del-69	0	0	0	0	0	0
del-70	1	7	0	1	0	0
del-71	0	6	0	0	3	0
del-72	188	80	67	186	78	62
del-73	0	10	0	0	3	0
del-74	0	1	0	0	1	0
del-75	1	3	0	1	2	0
del-76	5	2	0	5	0	0
del-77	0	2	0	0	1	0
del-78	0	2	0	0	0	0
del-79	1	2	0	1	0	0
del-80	0	0	0	0	0	0
del-81	1	5	2	1	1	2
del-82	1	7	0	1	4	0
del-83	0	6	1	0	3	1
del-84	0	4	0	0	2	0
del-85	0	6	1	0	1	0
del-86	5	4	2	4	3	2
del-87	1	7	0	0	7	0
del-88	3	5	0	3	4	0
del-89	1	15	3	1	15	1
del-90	0	14	0	0	8	0
del-91	0	7	0	0	5	0
del-92	0	5	0	0	2	0
del-93	0	7	1	0	4	1
del-94	0	6	3	0	5	3
del-95	6	3	4	5	0	3
del-96	61	126	100	58	116	93
del-97	21	96	63	17	70	54
del-98	144	57	87	110	46	62
del-99	41	83	88	41	49	64
del-100	14	62	92	12	45	82
del-101	61	123	61	47	69	53
del-102	91	57	27	75	49	27
del-103	83	61	75	57	49	66
del-104	4	23	31	3	18	26
del-105	1	17	13	1	12	11
del-106	4	40	54	3	25	46
del-107	45	64	133	21	45	114
del-108	55	80	97	50	68	78
del-109	24	95	73	24	70	54
del-110	1	60	30	1	44	30
del-111	8	17	9	8	14	9
del-112	153	66	22	124	59	21
del-113	23	70	33	22	66	31
del-114	81	95	161	76	82	123
del-115	66	65	119	49	56	62
del-116	138	198	106	205	177	93
del-117	100	124	67	96	113	64
del-118	45	61	49	35	50	43
del-119	18	64	45	13	53	27

## Sheet: Figure 1g
Figure 1g	OCT4 deletion mutational screen in ESC self-renewal
Oct4 variant	+ Dox			- Dox
WT	75	100	93	104	109	108
del-1	72	61	57	99	99	94
del-2	57	65	60	94	94	79
del-3	61	60	60	98	92	93
del-4	69	62	68	91	84	89
del-5	68	75	59	90	69	86
del-6	35	57	48	60	59	51
del-7	78	73	77	106	97	94
del-8	40	56	43	71	65	95
del-9	67	67	61	95	128	113
del-10	62	49	75	102	118	102
del-11	69	72	65	124	101	115
del-12	77	72	75	97	93	95
del-13	67	78	60	98	121	97
del-14	51	86	55	70	64	61
del-15	72	80	68	89	90	86
del-16	61	69	57	97	85	95
del-17	82	71	72	83	87	87
del-18	77	119	106	109	114	105
del-19	102	104	98	128	148	137
del-20	72	66	73	92	97	96
del-21	97	89	97	130	116	112
del-22	65	60	64	92	77	86
del-23	86	77	79	105	104	106
del-24	57	59	60	86	80	74
del-25	77	66	78	93	100	87
del-26	76	80	69	103	99	88
del-27	108	86	89	93	107	99
del-28	78	83	82	74	87	72
del-29	113	109	89	110	112	103
del-30	92	90	92	100	106	91
del-31	76	78	66	88	94	91
del-32	94	89	90	94	92	85
del-33	107	103	98	120	115	95
del-34	82	67	71	96	102	96
del-35	89	86	85	109	91	99
del-36	77	89	85	82	76	79
del-37	127	123	98	123	110	114
del-38	86	74	84	103	93	110
del-39	95	68	69	95	92	89
del-40	91	88	77	112	86	95
del-41	88	82	81	112	100	93
del-42	94	87	89	94	89	73
del-43	103	91	91	109	111	119
del-44	63	68	55	99	112	74
del-45	63	69	50	112	106	94
del-46	108	93	87	108	114	98
del-47	46	52	53	108	106	96
del-48	0	0	0	196	240	224
del-49	0	0	0	210	296	288
del-50	0	0	0	162	212	192
del-51	0	0	0	194	236	226
del-52	0	0	0	230	212	202
del-53	0	0	0	214	250	200
del-54	0	0	0	222	240	244
del-55	0	0	0	246	234	234
del-56	0	0	0	200	218	206
del-57	0	0	0	270	284	260
del-58	0	0	0	192	194	240
del-59	0	0	0	324	262	308
del-60	0	0	0	210	184	196
del-61	0	0	0	192	188	196
del-62	0	0	0	204	146	210
del-63	0	0	0	254	234	288
del-64	0	0	0	219	247	209
del-65	0	0	0	222	236	228
del-66	0	0	0	246	256	202
del-67	0	0	0	278	282	248
del-68	0	0	0	224	232	236
del-69	0	0	0	202	208	242
del-70	0	0	0	232	256	230
del-71	0	0	0	250	241	236
del-72	15	15	18	54	59	64
del-73	4	10	12	43	56	46
del-74	0	0	0	10	14	19
del-75	0	0	0	21	17	16
del-76	0	0	0	74	67	59
del-77	0	0	0	109	125	106
del-78	0	0	0	90	101	82
del-79	0	0	0	48	65	53
del-80	0	0	0	59	65	64
del-81	0	0	0	108	92	119
del-82	0	0	0	78	78	72
del-83	0	0	0	61	61	71
del-84	0	0	0	170	162	158
del-85	0	0	0	100	112	95
del-86	0	0	0	76	83	91
del-87	0	0	0	48	45	57
del-88	0	0	0	50	51	47
del-89	0	0	0	65	70	73
del-90	0	0	0	91	90	80
del-91	0	0	0	77	80	82
del-92	0	0	0	30	49	26
del-93	0	0	0	58	63	45
del-94	0	0	0	41	56	57
del-95	0	0	0	58	49	60
del-96	27	33	28	48	54	46
del-97	92	96	99	106	122	110
del-98	80	78	71	103	96	100
del-99	72	75	71	68	68	66
del-100	81	94	90	102	101	104
del-101	98	105	91	112	113	119
del-102	68	84	73	108	101	108
del-103	99	102	106	127	141	123
del-104	4	1	5	286	286	266
del-105	76	98	84	107	116	120
del-106	87	98	89	104	108	105
del-107	76	80	77	112	91	110
del-108	86	89	79	115	113	99
del-109	58	65	61	70	82	70
del-110	92	88	83	105	120	99
del-111	68	75	62	90	97	95
del-112	101	102	102	131	140	131
del-113	7	3	7	306	324	298
del-114	97	99	95	136	121	135
del-115	92	96	100	138	129	110
del-116	57	54	57	70	69	66
del-117	104	96	111	111	116	110
del-118	124	123	114	132	141	128
del-119	87	70	77	112	109	104

## Sheet: Figure 1j
Figure 1j	OCT4 SLiPER and nonSLiPER mutants in iPSC reprogramming
Oct4 variant	NANOG +ve						NANOG -ve
mini	127	175	113				1	3	4
lin-mini	39	20	63	102	229	87	5	4	5	24	7	5
Delta-mini	2	0	0	1	1	1	0	0	0	1	1	0
114-117L	35	25	25	73	49	70	7	5	1	2	6	2
114-117	92	63	47	162	106	121	16	22	10	42	22	5
42-45L	460	220	420	430	333	214	3	4	8	0	5	5
42-45	0	1	0	20	7	14	0	0	0	1	1	0
32-38L	76	33	59	473	280	182	28	3	7	42	15	3
32-38	161	48	124	200	467	125	23	7	14	39	22	16
OCT4 neg	0	0	2	0	1	0	0	0	0	0	0	0
104-106L	7	1	5	11	0	71	0	2	1	0	0	6
104-106	5	3	2	19	25	22	1	3	1	26	15	25
10-13L	0	0	0	3	0	0	0	0	0	0	0	0
10-13	1	5	0	1	1	0	0	7	0	0	0	0
2-4L	7	13	11	8	19	22	5	4	1	1	3	20
2-4	31	20	24	12	45	12	1	2	13	4	6	0
WT +DOX	89	137	73	90	176	38	10	9	13	16	17	6
WT -DOX	0	0	0	0	0	0	0	0	0	0	0	0
SKM only	0	0		0			0	0		0

## Sheet: Figure 1k
Figure 1k	OCT4 SLiPER and nonSLiPER mutants in ESC self-renewal
Oct4 variant	+ Dox			- Dox
mini	17	24	24	93	91	102
lin-mini	43	46	54	109	113	117
Delta-mini	0	0	0	243	222	265
114-117L	87	87	101	115	107	114
114-117	69	62	64	84	90	79
42-45L	53	46	48	68	68	65
42-45	6	7	6	195	207	203
32-38L	28	26	23	27	30	35
32-38	41	39	29	44	45	44
OCT4 neg	21	31	26	158	161	146
104-106L	81	90	68	101	125	100
104-106	89	78	90	104	112	92
10-13L	53	52	35	132	123	122
10-13	56	55	67	115	122	120
2-4L	70	67	61	118	105	102
2-4	79	79	84	112	128	99
WT +DOX	98	119	101	103	135	131

## Sheet: Figure 2b
Figure 2b	OCT4 SLiPER and nonSLiPER mutants in human iPSC reprogramming
Oct4 variant	NANOG -ve			NANOG +ve
non-infect	0	0	0	0	0	0
WT	12	24	5	111	116	121
lin-29-42	0	0	1	1	0	0
lin-95-117	1	4	0	193	202	206
lin-mini	9	23	24	157	121	136

## Sheet: Figure 2g
Figure 2g	OCT4 SLiPER and nonSLiPER mutants in iTSC reprogramming
OCT4_WT	OCT4_lin-95-117	OCT4_mini	OCT4_lin-29-42
39	33	1	0
68	23	1	1
43	59	0	9
40	66	3	16
71			0
36

## Sheet: Figure 3a
Figure 3a	PONDR (VSL2) and MoRF predictions of OCT4
OCT4 a.a. #	OCT4 residue	PONDR (VSL2)	MoRF prediction score (MoRFL_S)
1	M	0.953573	NA
2	A	0.948814	0.731
3	G	0.942446	0.722
4	H	0.933582	0.72
5	L	0.917404	0.714
6	A	0.895428	0.704
7	S	0.896159	0.692
8	D	0.87718	0.682
9	F	0.868352	0.673
10	A	0.87985	0.662
11	F	0.906321	0.649
12	S	0.923128	0.624
13	P	0.929329	0.597
14	P	0.934557	0.581
15	P	0.939812	0.558
16	G	0.942283	0.543
17	G	0.943405	0.535
18	G	0.945465	0.512
19	G	0.946893	0.526
20	D	0.947257	0.562
21	G	0.946588	0.569
22	P	0.945723	0.583
23	G	0.944301	0.598
24	G	0.94266	0.618
25	P	0.940819	0.645
26	E	0.940056	0.67
27	P	0.936282	0.68
28	G	0.925042	0.704
29	W	0.920244	0.731
30	V	0.902418	0.738
31	D	0.91054	0.741
32	P	0.922355	0.742
33	R	0.917339	0.744
34	T	0.919902	0.745
35	W	0.930681	0.745
36	L	0.939328	0.741
37	S	0.939059	0.734
38	F	0.938367	0.726
39	Q	0.93531	0.68
40	G	0.933833	0.65
41	P	0.933616	0.626
42	P	0.933156	0.601
43	G	0.932348	0.567
44	G	0.931421	0.557
45	P	0.92904	0.551
46	G	0.926487	0.547
47	I	0.924341	0.549
48	G	0.922181	0.531
49	P	0.914286	0.512
50	G	0.902212	0.521
51	V	0.892917	0.535
52	G	0.877037	0.546
53	P	0.86611	0.561
54	G	0.845027	0.577
55	S	0.813534	0.595
56	E	0.797932	0.616
57	V	0.781526	0.628
58	W	0.741828	0.641
59	G	0.727785	0.647
60	I	0.730457	0.654
61	P	0.742312	0.658
62	P	0.737625	0.639
63	C	0.718179	0.639
64	P	0.725002	0.648
65	P	0.7582	0.654
66	P	0.779701	0.658
67	Y	0.785442	0.686
68	E	0.780007	0.684
69	F	0.777619	0.675
70	C	0.774208	0.663
71	G	0.759979	0.658
72	G	0.746112	0.653
73	M	0.715166	0.653
74	A	0.700681	0.654
75	Y	0.696045	0.656
76	C	0.673964	0.625
77	G	0.680643	0.624
78	P	0.698542	0.629
79	Q	0.702479	0.629
80	V	0.68102	0.624
81	G	0.689969	0.621
82	V	0.725298	0.618
83	G	0.738506	0.617
84	L	0.745827	0.62
85	V	0.752611	0.617
86	P	0.761107	0.612
87	Q	0.763808	0.611
88	G	0.787861	0.608
89	G	0.818553	0.605
90	L	0.83291	0.604
91	E	0.847578	0.584
92	T	0.856829	0.58
93	S	0.866304	0.531
94	Q	0.8719	0.532
95	P	0.874629	0.527
96	E	0.876578	0.518
97	G	0.876312	0.508
98	E	0.881417	0.499
99	A	0.879979	0.497
100	G	0.890295	0.489
101	V	0.894926	0.481
102	G	0.902417	0.473
103	V	0.913247	0.469
104	E	0.92279	0.463
105	S	0.931021	0.451
106	N	0.93623	0.446
107	S	0.938437	0.449
108	D	0.940123	0.462
109	G	0.940534	0.466
110	A	0.941201	0.499
111	S	0.941651	0.504
112	P	0.939309	0.54
113	E	0.939445	0.568
114	P	0.937326	0.58
115	C	0.937926	0.595
116	T	0.936868	0.598
117	V	0.935292	0.604
118	T	0.934673	0.607
119	P	0.928205	0.612
120	G	0.927744	0.621
121	A	0.934554	0.642
122	V	0.930036	0.662
123	K	0.930056	0.661
124	L	0.9326	0.662
125	E	0.934871	0.658
126	K	0.934948	0.655
127	E	0.931396	0.652
128	K	0.929706	0.65
129	L	0.928072	0.646
130	E	0.926794	0.624
131	Q	0.924999	0.576
132	N	0.918803	0.545
133	P	0.909013	0.525
134	E	0.897808	0.542
135	E	0.886849	0.563
136	S	0.872462	0.568
137	Q	0.850723	0.584
138	D	0.830154	0.615
139	I	0.80694	0.64
140	K	0.779976	0.646
141	A	0.749567	0.648
142	L	0.728149	0.649
143	Q	0.683958	0.648
144	K	0.633127	0.649
145	E	0.589469	0.647
146	L	0.578148	0.643
147	E	0.559824	0.639
148	Q	0.542959	0.633
149	F	0.511224	0.63
150	A	0.474326	0.628
151	K	0.455791	0.64
152	L	0.443583	0.636
153	L	0.430656	0.636
154	K	0.388267	0.637
155	Q	0.373716	0.636
156	K	0.355145	0.636
157	R	0.311713	0.634
158	I	0.284187	0.632
159	T	0.262475	0.612
160	L	0.232368	0.603
161	G	0.216288	0.591
162	Y	0.20389	0.585
163	T	0.206331	0.535
164	Q	0.20328	0.524
165	A	0.19662	0.495
166	D	0.181393	0.492
167	V	0.165939	0.49
168	G	0.150854	0.491
169	L	0.122331	0.512
170	T	0.103857	0.512
171	L	0.093973	0.51
172	G	0.089856	0.508
173	V	0.086734	0.506
174	L	0.096557	0.502
175	F	0.109738	0.501
176	G	0.109875	0.476
177	K	0.116331	0.472
178	V	0.112399	0.47
179	F	0.104692	0.466
180	S	0.098835	0.456
181	Q	0.099982	0.451
182	T	0.095156	0.442
183	T	0.090288	0.44
184	I	0.093383	0.464
185	C	0.097902	0.459
186	R	0.103517	0.458
187	F	0.108955	0.451
188	E	0.116486	0.452
189	A	0.112644	0.454
190	L	0.115485	0.454
191	Q	0.125935	0.452
192	L	0.135324	0.452
193	S	0.169051	0.453
194	F	0.192377	0.467
195	K	0.19911	0.466
196	N	0.209068	0.468
197	M	0.222986	0.485
198	C	0.204142	0.496
199	K	0.184642	0.544
200	L	0.190223	0.552
201	R	0.186647	0.562
202	P	0.182558	0.567
203	L	0.203031	0.589
204	L	0.249847	0.597
205	Q	0.280537	0.604
206	K	0.332347	0.61
207	W	0.372108	0.615
208	V	0.410153	0.619
209	E	0.456214	0.577
210	E	0.502289	0.562
211	A	0.52868	0.546
212	D	0.53588	0.504
213	N	0.559446	0.472
214	N	0.575176	0.469
215	E	0.568756	0.473
216	N	0.570517	0.495
217	L	0.572086	0.533
218	Q	0.564563	0.537
219	E	0.52225	0.539
220	I	0.500255	0.537
221	C	0.508902	0.536
222	K	0.490957	0.539
223	A	0.523476	0.545
224	E	0.539782	0.551
225	T	0.580275	0.561
226	L	0.576835	0.593
227	V	0.582457	0.599
228	Q	0.61563	0.602
229	A	0.64021	0.639
230	R	0.645849	0.645
231	K	0.657705	0.643
232	R	0.654128	0.64
233	K	0.667031	0.638
234	R	0.667041	0.638
235	T	0.66592	0.64
236	S	0.659421	0.621
237	I	0.653486	0.625
238	E	0.634323	0.604
239	N	0.612962	0.609
240	R	0.583634	0.615
241	V	0.555588	0.618
242	R	0.527264	0.618
243	G	0.482883	0.615
244	N	0.433241	0.613
245	L	0.410867	0.616
246	E	0.357824	0.61
247	N	0.28897	0.606
248	L	0.253376	0.601
249	F	0.226102	0.594
250	L	0.222374	0.586
251	Q	0.255543	0.555
252	C	0.28444	0.519
253	P	0.313891	0.497
254	K	0.332077	0.485
255	P	0.34248	0.472
256	T	0.364736	0.476
257	L	0.364633	0.49
258	Q	0.35585	0.488
259	Q	0.354005	0.525
260	I	0.342353	0.535
261	S	0.325226	0.541
262	H	0.309911	0.549
263	I	0.305439	0.561
264	A	0.296135	0.566
265	Q	0.29031	0.573
266	Q	0.305454	0.584
267	L	0.307298	0.596
268	G	0.286092	0.604
269	L	0.279559	0.613
270	E	0.267787	0.621
271	K	0.225338	0.628
272	D	0.204561	0.637
273	V	0.189535	0.665
274	V	0.186511	0.669
275	R	0.160934	0.671
276	V	0.19121	0.672
277	W	0.186852	0.672
278	F	0.211476	0.667
279	C	0.288557	0.652
280	N	0.349607	0.644
281	R	0.437883	0.634
282	R	0.495644	0.62
283	Q	0.560124	0.597
284	K	0.628034	0.58
285	G	0.681935	0.574
286	K	0.713402	0.571
287	R	0.715738	0.574
288	S	0.702714	0.558
289	S	0.726323	0.577
290	S	0.742077	0.607
291	D	0.725509	0.648
292	Y	0.736837	0.68
293	A	0.731112	0.686
294	Q	0.738614	0.69
295	R	0.749551	0.693
296	E	0.745797	0.698
297	D	0.745696	0.699
298	F	0.761244	0.693
299	E	0.757603	0.674
300	A	0.76269	0.663
301	A	0.767398	0.655
302	G	0.770686	0.604
303	S	0.760264	0.593
304	P	0.763402	0.584
305	F	0.781295	0.575
306	S	0.785827	0.54
307	G	0.787871	0.532
308	G	0.821456	0.525
309	P	0.821395	0.525
310	V	0.836114	0.542
311	S	0.845181	0.537
312	F	0.846406	0.533
313	P	0.848009	0.53
314	L	0.845373	0.526
315	A	0.837083	0.523
316	P	0.840203	0.519
317	G	0.843425	0.518
318	P	0.834307	0.521
319	H	0.828858	0.522
320	F	0.819682	0.526
321	G	0.819997	0.497
322	T	0.825916	0.501
323	P	0.826982	0.51
324	G	0.824364	0.54
325	Y	0.819481	0.567
326	G	0.821883	0.571
327	S	0.816442	0.58
328	P	0.814754	0.594
329	H	0.814164	0.659
330	F	0.804707	0.669
331	T	0.808986	0.675
332	A	0.809074	0.68
333	L	0.806254	0.686
334	Y	0.795564	0.689
335	S	0.774005	0.646
336	S	0.784739	0.638
337	V	0.77485	0.64
338	P	0.775297	0.643
339	F	0.778109	0.645
340	P	0.775457	0.606
341	E	0.793284	0.604
342	G	0.789888	0.573
343	E	0.793058	0.573
344	A	0.778669	0.568
345	F	0.780745	0.567
346	P	0.780716	0.559
347	P	0.762933	0.551
348	V	0.755512	0.545
349	S	0.733508	0.544
350	V	0.742274	0.547
351	T	0.766722	0.551
352	T	0.774993	0.551
353	L	0.789671	0.547
354	G	0.802795	0.504
355	S	0.822196	0.49
356	P	0.829244	0.491
357	M	0.833979	0.489
358	H	0.844764	0.485
359	S	0.861843	0.478
360	N	0.863276	0.484

## Sheet: Figure 3c
Figure 3c	Luciferase assay of OCT4 transactivation
Oct4 variant	pGL3-tk				pGL3-tk-FGF4				pGL3-tk-UTF1				pGL3-basic
WT	1	1	1	1	4.9657	6.45236	8.26317	8.64018	2.01323	2.6883	3.4344	5.96661	0.017436	0.028784	0.017969	0.072223
lin-29-42	1	1	1	1	5.22857	4.44785	8.38927	7.50241	2.49157	2.63193	2.69738	3.25916	0.026351	0.029388	0.074796	0.112
lin-95-117	1	1	1	1	4.37874	5.40668	5.16762	9.22808	2.22317	3.35173	3.74621	5.73161	0.017849	0.03107	0.01668	0.064264
lin-mini	1	1	1	1	2.97907	2.92107	3.78078	6.36672	1.60264	1.63831	1.74699	2.58317	0.018926	0.056662	0.015053	0.038709

## Sheet: Figure 3e
Figure 3e	uncropped EMSA gels

## Sheet: figure 3i
Figure 3i	caspase assay during reprogramming
		WT			lin-29-42			lin-95-117			lin-mini			hFibs			blank
- Dox		78200	68000	69300	96400	86200	87900	75500	65300	66600	92800	82600	84200	88305.2			10230.2
+ Dox		157768	147538	150000	229378	219147	223000	125002	114772	117000	158305	148075	152000	87000			9260.22
statistics of group A: WT vs group B: lin-29-42
	Discovery?	P value	Mean1	Mean2	Difference	SE of difference	t ratio	df	q value
- Dox	Yes	0.0151456	71833	90167	-18333	4498	4.076	4	0.00764853
+ Dox	Yes	7.35511e-05	151768	223842	-72073	4290	16.8	4	7.42866e-05

[truncated: 10 more sheets: Figure 4a, Figure 4b, Figure 4c, Figure 5b, Figure 5e, Figure 5h, Figure 5j, Figure 6b, Figure 6j, Figure 7b]
